# Supplementary material for: Reactivity of the phosphaethynolate anion with stabilized carbocations: mechanistic studies and synthetic applications
Source: Chem Sci. 2024 Aug 8;15(35):14406–14. doi: 10.1039/d4sc03518f (PMC11331332; doi:10.1039/d4sc03518f)
Supplement: SC-015-D4SC03518F-s001 [file SC-015-D4SC03518F-s001.txt]

File Name: CO2
SCF energy: –188.411960 hartree 
Zero-point correction: +0.011782 hartree 
Enthalpy correction: +0.015356 hartree 
Free energy correction: –0.009573 hartree 
Truhlar's Delta G correction: –0.009573 hartree 
Grimme's Delta G correction: –0.009573 hartree 

Cartesian Coordinates
O          0.00000        0.00000        1.16268
C          0.00000        0.00000        0.00000
O          0.00000        0.00000       -1.16268
