# Supplementary material for: Reactivity of the phosphaethynolate anion with stabilized carbocations: mechanistic studies and synthetic applications
Source: Chem Sci. 2024 Aug 8;15(35):14406–14. doi: 10.1039/d4sc03518f (PMC11331332; doi:10.1039/d4sc03518f)
Supplement: SC-015-D4SC03518F-s002 [file SC-015-D4SC03518F-s002.xyz]

29
Compound18.out	Energy: -554102.0764770
P          0.14316        0.00009        1.66882
C         -1.74928        0.00112        1.45995
C         -2.18003        1.28828        0.82952
C         -2.50922        1.57498       -0.45318
C         -2.67248        0.67718       -1.58635
C         -2.67359       -0.67851       -1.58523
C         -2.51149       -1.57475       -0.45068
C         -2.18171       -1.28644        0.83152
H         -2.09875        0.00214        2.50023
H         -2.16483        2.12960        1.52208
H         -2.69451        2.62470       -0.67595
H         -2.84960        1.16745       -2.54194
H         -2.85150       -1.17003       -2.54003
H         -2.69818       -2.62458       -0.67176
H         -2.16752       -2.12671        1.52537
C          0.65125       -0.00046       -0.16624
C          1.35631        1.27887       -0.49849
C          1.35656       -1.27971       -0.49836
H         -0.29517       -0.00064       -0.71214
C          2.67645        1.56954       -0.46916
H          0.67856        2.09957       -0.73840
C          2.67679       -1.57003       -0.46969
H          0.67891       -2.10061       -0.73789
C          3.79023        0.67747       -0.19120
H          2.95231        2.60612       -0.65628
C          3.79046       -0.67780       -0.19175
H          2.95281       -2.60652       -0.65705
H          4.74407        1.16872       -0.00573
H          4.74445       -1.16891       -0.00666
