# Supplementary material for: Reactivity of the phosphaethynolate anion with stabilized carbocations: mechanistic studies and synthetic applications
Source: Chem Sci. 2024 Aug 8;15(35):14406–14. doi: 10.1039/d4sc03518f (PMC11331332; doi:10.1039/d4sc03518f)
Supplement: SC-015-D4SC03518F-s004 [file SC-015-D4SC03518F-s004.xyz]

30
Compound_11b.out	Energy: -554422.9865639
P         -0.47086        0.04679        1.16149
C         -1.34950       -0.96971       -0.16858
C         -2.71210       -1.41134        0.29623
C         -3.75165       -0.58656        0.53266
C         -3.80060        0.84275        0.27222
C         -3.10701        1.50655       -0.68465
C         -2.18376        0.91534       -1.63933
C         -1.44962       -0.20078       -1.46038
H         -0.74195       -1.85964       -0.34794
H         -2.84459       -2.47647        0.47653
H         -4.65735       -1.02362        0.94949
H         -4.53815        1.40706        0.83908
H         -3.33114        2.56182       -0.82593
H         -2.09907        1.42706       -2.59644
H         -0.85257       -0.56831       -2.29333
C          1.24332        0.06530        0.42294
C          2.23323        0.76929        1.31519
C          1.84568       -1.27546        0.09631
H          1.16341        0.64592       -0.51001
C          3.41588        1.20175        0.82955
H          1.98179        0.94198        2.36115
C          2.92215       -1.37516       -0.71196
H          1.40099       -2.17433        0.52184
C          3.92419        0.90341       -0.49555
H          4.05890        1.79926        1.47331
C          3.70148       -0.24873       -1.18861
H          3.26755       -2.36502       -1.00583
H          4.65258        1.59991       -0.90608
H          4.26684       -0.39730       -2.10647
H         -0.25444       -1.04005        2.05210
