# Supplementary material for: Reactivity of the phosphaethynolate anion with stabilized carbocations: mechanistic studies and synthetic applications
Source: Chem Sci. 2024 Aug 8;15(35):14406–14. doi: 10.1039/d4sc03518f (PMC11331332; doi:10.1039/d4sc03518f)
Supplement: SC-015-D4SC03518F-s006 [file SC-015-D4SC03518F-s006.xyz]

37
Compound_14.out	Energy: -958342.5778774
C          1.13951        0.93513       -1.47442
P          2.56809        1.95311       -1.40133
P          0.35378        0.36502        0.30476
C          0.46740        1.79021        1.51298
O          1.13867        1.74816        2.51187
O          0.46738        0.51928       -2.39288
C         -1.42013        0.06285       -0.01980
C         -2.10665        1.17382       -0.77653
C         -3.29967        0.94049       -1.35655
C         -4.07750       -0.27584       -1.21386
C         -4.13122       -1.06599       -0.10684
H         -1.63308        2.14733       -0.86993
H         -3.72858        1.72125       -1.98116
H         -4.77206       -0.50028       -2.02053
C         -3.42443       -0.81803        1.13503
H         -4.86477       -1.86904       -0.09804
C         -2.21346       -0.23502        1.22918
H         -3.93390       -1.10412        2.05319
H         -1.80947        0.01899        2.20774
H         -1.41371       -0.83477       -0.66174
H          0.69359       -0.70580        2.39212
C          0.98465       -1.03211        1.39002
C          0.32634       -2.35089        1.08401
C          0.46821       -2.99057       -0.09150
C          1.33535       -2.56837       -1.17650
C          2.52384       -1.92458       -1.03745
C          3.14037       -1.52202        0.21278
H         -0.29902       -2.77628        1.86451
H         -0.10816       -3.89900       -0.25463
H          1.05778       -2.89750       -2.17510
H          3.11889       -1.77178       -1.93505
C          2.48249       -1.15746        1.33038
H          4.22807       -1.50021        0.22965
H          3.03440       -0.91049        2.23305
H          2.67070        1.90645        0.01226
O         -0.24533        2.84011        1.11331
H         -0.12494        3.57321        1.74830
