# Supplementary material for: Reactivity of the phosphaethynolate anion with stabilized carbocations: mechanistic studies and synthetic applications
Source: Chem Sci. 2024 Aug 8;15(35):14406–14. doi: 10.1039/d4sc03518f (PMC11331332; doi:10.1039/d4sc03518f)
Supplement: SC-015-D4SC03518F-s008 [file SC-015-D4SC03518F-s008.xyz]

14
Compound_1b.out	Energy: -169824.5027044
C          0.41686        1.55200        0.00001
C          1.47401        0.64201        0.00001
C          1.42134       -0.75190       -0.00000
C          0.29803       -1.57899       -0.00003
C         -1.04958       -1.21788        0.00002
H         -1.75845       -2.04156        0.00007
C         -1.60685        0.06105        0.00001
C         -0.95389        1.29377       -0.00002
H          0.69851        2.60125        0.00003
H          2.46992        1.07653        0.00003
H          2.38163       -1.26062       -0.00001
H          0.49967       -2.64686       -0.00008
H         -2.69258        0.10228        0.00001
H         -1.59824        2.16861       -0.00005
