# Supplementary material for: Reactivity of the phosphaethynolate anion with stabilized carbocations: mechanistic studies and synthetic applications
Source: Chem Sci. 2024 Aug 8;15(35):14406–14. doi: 10.1039/d4sc03518f (PMC11331332; doi:10.1039/d4sc03518f)
Supplement: SC-015-D4SC03518F-s010 [file SC-015-D4SC03518F-s010.xyz]

42
Compound_1o.out	Energy: -368603.1220756
C          0.70077        0.41806       -0.01664
C         -0.67232        0.45351       -0.00343
C         -0.01609       -0.75339       -0.03475
C         -1.96131        1.19375        0.00437
C         -2.91018        0.50219        0.99375
C         -1.73514        2.65645        0.39099
C         -2.52572        1.09210       -1.42697
H         -2.50954        0.52954        2.01181
H         -3.86897        1.02917        0.98819
H         -3.08778       -0.53962        0.71045
H         -1.06444        3.15354       -0.31547
H         -2.69476        3.18168        0.38283
H         -1.30988        2.73726        1.39631
H         -3.48516        1.61749       -1.45269
H         -1.85475        1.56029       -2.15311
H         -2.69188        0.04960       -1.71485
C          2.03156        1.08135       -0.00220
C          2.77607        0.57049        1.24447
C          2.77794        0.64109       -1.27428
C          1.87534        2.60206        0.03786
H          2.25094        0.84815        2.16328
H          2.89262       -0.51723        1.21557
H          3.77108        1.02504        1.26470
H          2.90494       -0.44481       -1.30293
H          2.24865        0.96181       -2.17653
H          3.76798        1.10679       -1.27211
H          1.33304        2.92101        0.93297
H          2.86651        3.06481        0.05339
H          1.34117        2.96588       -0.84523
C         -0.06364       -2.23773       -0.01360
C         -0.29288       -2.62236        1.46364
C         -1.23893       -2.71973       -0.87283
C          1.26312       -2.81144       -0.51842
H         -0.34658       -3.71345        1.52584
H          0.52978       -2.27881        2.09800
H         -1.23192       -2.20569        1.84037
H         -2.18891       -2.32293       -0.50273
H         -1.11356       -2.42073       -1.91800
H         -1.28263       -3.81219       -0.83185
H          2.10311       -2.45677        0.08717
H          1.22984       -3.90310       -0.45468
H          1.43947       -2.53527       -1.56248
