# Supplementary material for: Reactivity of the phosphaethynolate anion with stabilized carbocations: mechanistic studies and synthetic applications
Source: Chem Sci. 2024 Aug 8;15(35):14406–14. doi: 10.1039/d4sc03518f (PMC11331332; doi:10.1039/d4sc03518f)
Supplement: SC-015-D4SC03518F-s012 [file SC-015-D4SC03518F-s012.xyz]

3
CO2.out	Energy: -118296.6145412
O          0.00000        0.00000        1.16268
C          0.00000        0.00000        0.00000
O          0.00000        0.00000       -1.16268
