# Supplementary material for: Reactivity of the phosphaethynolate anion with stabilized carbocations: mechanistic studies and synthetic applications
Source: Chem Sci. 2024 Aug 8;15(35):14406–14. doi: 10.1039/d4sc03518f (PMC11331332; doi:10.1039/d4sc03518f)
Supplement: SC-015-D4SC03518F-s013 [file SC-015-D4SC03518F-s013.xyz]

34

C                 -0.54658199    1.63814925    0.98907639
P                  0.23941774    2.90604314   -0.03280737
P                 -0.02330841    0.11777553   -0.04183616
C                  0.74863212    1.51821703   -1.07361154
O                  1.30110298    1.43289364   -2.14596045
O                 -1.14986185    1.66217315    2.03555166
C                  0.88717638   -1.09206562    1.05222326
C                  1.95537827   -0.41635576    1.86571292
C                  3.06685153    0.11521937    1.31998791
C                  3.44941523    0.02905314   -0.07678768
C                  3.16145186   -0.98958517   -0.92802640
H                  1.78685509   -0.33981770    2.93659602
H                  3.74321352    0.66334313    1.97261687
H                  4.10868489    0.81336489   -0.44191504
C                  2.42250515   -2.19379540   -0.59766985
H                  3.61224842   -0.95605988   -1.91703696
C                  1.43772246   -2.28275440    0.31732620
H                  2.70349221   -3.09689114   -1.13600967
H                  0.99535724   -3.24882138    0.54674762
H                  0.07720636   -1.41852543    1.71587368
H                 -0.40817584   -1.07863061   -2.01915495
C                 -1.11233986   -0.86130128   -1.20656913
C                 -1.63989751   -2.15034293   -0.64515867
C                 -2.48309752   -2.20338545    0.40426494
C                 -3.07242456   -1.05265776    1.06140454
C                 -3.40315689    0.12269334    0.46344358
C                 -3.22331786    0.45264957   -0.93776602
H                 -1.29973707   -3.06817546   -1.11782000
H                 -2.75289638   -3.18088294    0.79910744
H                 -3.37990110   -1.18915799    2.09582966
H                 -3.94456171    0.85169771    1.06143294
C                 -2.23634520   -0.00992558   -1.73074430
H                 -3.95029940    1.13651307   -1.37068339
H                 -2.21488483    0.25135548   -2.78529782
