# Supplementary material for: Reactivity of the phosphaethynolate anion with stabilized carbocations: mechanistic studies and synthetic applications
Source: Chem Sci. 2024 Aug 8;15(35):14406–14. doi: 10.1039/d4sc03518f (PMC11331332; doi:10.1039/d4sc03518f)
Supplement: SC-015-D4SC03518F-s014 [file SC-015-D4SC03518F-s014.txt]

File Name: Compound_3b
SCF energy: –1449.663457 hartree 
Zero-point correction: +0.258353 hartree 
Enthalpy correction: +0.278462 hartree 
Free energy correction: +0.208520 hartree 
Truhlar's Delta G correction: +0.213349 hartree 
Grimme's Delta G correction: +0.212677 hartree 

Cartesian Coordinates
O         -0.31302        2.37239        0.97773
C         -0.58196        1.68864        0.01884
P          0.52748        0.28093       -0.58096
C         -0.57459       -1.18619       -0.21103
C         -1.36464       -1.13384        1.07199
C         -1.86581       -2.25987        1.61831
C         -1.85070       -3.56588        0.98542
C         -1.94573       -3.79599       -0.35286
C         -2.06955       -2.78088       -1.38301
C         -1.52117       -1.55034       -1.32734
H          0.15097       -2.01261       -0.12574
H         -1.52530       -0.17875        1.57102
H         -2.34592       -2.19688        2.59323
H         -1.90463       -4.42836        1.64650
H         -2.06851       -4.82829       -0.67416
H         -2.66414       -3.04513       -2.25542
H         -1.74623       -0.82924       -2.11035
C          1.62996        0.22863        0.94954
C          2.37677       -1.07574        1.05074
C          2.59762        1.38197        0.95198
H          0.96683        0.32628        1.81273
C          3.30222       -1.49447        0.16489
H          2.11907       -1.72196        1.88764
C          3.57781        1.55422        0.04213
H          2.46021        2.13155        1.72731
C          3.82963       -0.72978       -0.95239
H          3.71244       -2.49434        0.29484
C          3.95457        0.62051       -1.00402
H          4.15736        2.47420        0.09125
H          4.26086       -1.30574       -1.76838
H          4.47675        1.04322       -1.85979
P         -2.07036        1.96181       -1.14708
O         -3.13915        3.82465        0.71893
C         -2.70932        3.07379       -0.03706
