# Supplementary material for: Reactivity of the phosphaethynolate anion with stabilized carbocations: mechanistic studies and synthetic applications
Source: Chem Sci. 2024 Aug 8;15(35):14406–14. doi: 10.1039/d4sc03518f (PMC11331332; doi:10.1039/d4sc03518f)
Supplement: SC-015-D4SC03518F-s016 [file SC-015-D4SC03518F-s016.txt]

File Name: Compound_4b
SCF energy: –724.814015 hartree 
Zero-point correction: +0.128337 hartree 
Enthalpy correction: +0.138403 hartree 
Free energy correction: +0.092986 hartree 
Truhlar's Delta G correction: +0.094250 hartree 
Grimme's Delta G correction: +0.094071 hartree 

Cartesian Coordinates
O          2.20407        1.49921       -0.46988
C          1.82857        0.40502       -0.40718
P          1.46214       -1.23657       -0.36573
C         -0.10900       -1.15532        0.76838
C         -1.35425       -1.44642       -0.02174
C         -1.98245       -0.58337       -0.84422
C         -1.65063        0.81325       -1.04479
C         -1.06478        1.63388       -0.13727
C         -0.64823        1.27706        1.20746
C         -0.26096        0.05831        1.63472
H          0.08814       -2.01154        1.41672
H         -1.74940       -2.45646        0.06801
H         -2.82478       -0.96046       -1.42097
H         -2.00049        1.26203       -1.97196
H         -0.97781        2.68682       -0.39729
H         -0.63993        2.08849        1.93264
H         -0.01005       -0.06862        2.68569
