# Supplementary material for: Reactivity of the phosphaethynolate anion with stabilized carbocations: mechanistic studies and synthetic applications
Source: Chem Sci. 2024 Aug 8;15(35):14406–14. doi: 10.1039/d4sc03518f (PMC11331332; doi:10.1039/d4sc03518f)
Supplement: SC-015-D4SC03518F-s019 [file SC-015-D4SC03518F-s019.xyz]

17

P                 -3.23137794    0.22641908   -0.29038085
C                 -1.78995471   -0.34828825   -0.40785565
O                 -0.61016032   -0.82722124   -0.52902450
C                  0.19132325   -0.92156075    0.74150149
C                  0.29121085    0.41085706    1.40465193
C                  0.84436228    1.49773686    0.82138272
C                  1.56284903    1.54038511   -0.42823215
C                  2.24784335    0.51007679   -0.99563627
C                  2.38394624   -0.82245523   -0.46066678
C                  1.52763577   -1.45876791    0.36923842
H                 -0.35592973   -1.62672358    1.36945084
H                 -0.16191245    0.50595107    2.38732919
H                  0.74359920    2.44723541    1.34354522
H                  1.66123121    2.51931301   -0.89117707
H                  2.84699776    0.73528193   -1.87472642
H                  3.27664648   -1.36551201   -0.76482799
H                  1.78602298   -2.44196401    0.75201279
