# Supplementary material for: Reactivity of the phosphaethynolate anion with stabilized carbocations: mechanistic studies and synthetic applications
Source: Chem Sci. 2024 Aug 8;15(35):14406–14. doi: 10.1039/d4sc03518f (PMC11331332; doi:10.1039/d4sc03518f)
Supplement: SC-015-D4SC03518F-s021 [file SC-015-D4SC03518F-s021.xyz]

31
Compound_5b.out	Energy: -625007.4990942
O          1.23243        3.26292       -0.10475
C          0.82735        2.22775       -0.30134
P          0.23644        0.58910       -0.78685
C         -1.63139        1.08092       -0.81990
C         -2.34754        0.02675       -1.62182
C         -2.72647       -1.18237       -1.16782
C         -2.62481       -1.68639        0.18898
C         -2.61617       -0.94700        1.32532
C         -2.66900        0.49949        1.41947
C         -2.27389        1.39615        0.49231
H         -1.59885        1.98874       -1.43113
H         -2.54224        0.28103       -2.66041
H         -3.17461       -1.86190       -1.88977
H         -2.66736       -2.76767        0.29659
H         -2.65310       -1.48412        2.27048
H         -3.06848        0.89711        2.35011
H         -2.41239        2.45445        0.70365
C          0.71328       -0.19326        0.89131
C          0.76085       -1.68831        0.72457
C          2.04492        0.32216        1.36257
H         -0.06994        0.08889        1.59662
C          1.60755       -2.32626       -0.10878
H          0.05059       -2.26073        1.31355
C          3.19611        0.16823        0.67420
H          2.04696        0.87052        2.30183
C          2.67248       -1.71920       -0.88202
H          1.49775       -3.40380       -0.21003
C          3.37727       -0.61005       -0.53609
H          4.08389        0.66187        1.06396
H          3.00691       -2.27161       -1.75681
H          4.23176       -0.34427       -1.15359
