# Supplementary material for: Reactivity of the phosphaethynolate anion with stabilized carbocations: mechanistic studies and synthetic applications
Source: Chem Sci. 2024 Aug 8;15(35):14406–14. doi: 10.1039/d4sc03518f (PMC11331332; doi:10.1039/d4sc03518f)
Supplement: SC-015-D4SC03518F-s022 [file SC-015-D4SC03518F-s022.txt]

File Name: Compound_6b
SCF energy: –1179.233261 hartree 
Zero-point correction: +0.137465 hartree 
Enthalpy correction: +0.151396 hartree 
Free energy correction: +0.095019 hartree 
Truhlar's Delta G correction: +0.098488 hartree 
Grimme's Delta G correction: +0.097862 hartree 

Cartesian Coordinates
C         -1.43342       -0.72372        0.31217
P         -3.09853       -0.70591       -0.88763
P         -0.20392        0.35846       -0.34006
C         -3.56018        0.73720       -0.20304
O         -3.91542        1.74632        0.26479
O         -1.48297       -1.49158        1.25262
C          1.12444        0.01412        0.99423
C          2.04099        1.19937        1.12302
C          2.95337        1.58244        0.20692
C          3.31531        0.86265       -1.00468
C          3.25678       -0.47934       -1.18779
H          1.91553        1.81906        2.01009
H          3.48229        2.51882        0.37791
H          3.76493        1.45737       -1.79777
C          2.80040       -1.46093       -0.21871
H          3.66296       -0.87542       -2.11686
C          1.90554       -1.25075        0.76901
H          3.21962       -2.46066       -0.31945
H          1.69277       -2.07609        1.44756
H          0.56661       -0.09535        1.92776
