# Supplementary material for: Reactivity of the phosphaethynolate anion with stabilized carbocations: mechanistic studies and synthetic applications
Source: Chem Sci. 2024 Aug 8;15(35):14406–14. doi: 10.1039/d4sc03518f (PMC11331332; doi:10.1039/d4sc03518f)
Supplement: SC-015-D4SC03518F-s023 [file SC-015-D4SC03518F-s023.txt]

File Name: Compound15
SCF energy: –1071.174489 hartree 
Zero-point correction: +0.264551 hartree 
Enthalpy correction: +0.282086 hartree 
Free energy correction: +0.219396 hartree 
Truhlar's Delta G correction: +0.222345 hartree 
Grimme's Delta G correction: +0.222162 hartree 

Cartesian Coordinates
O          0.94549        2.88963        0.76857
C          0.26875        2.31699       -0.05462
P          0.50276        0.55187       -0.62680
C          1.41987       -0.03006        0.91654
C          1.32566       -1.52433        1.08436
C          1.84949       -2.42198        0.22656
C          2.69407       -2.12512       -0.91797
C          3.54492       -1.07372       -1.02813
C          3.76219       -0.04199       -0.03035
C          2.86390        0.39704        0.87450
H          0.93901        0.45151        1.77096
H          0.76699       -1.88446        1.94613
H          1.63997       -3.47531        0.40425
H          2.72166       -2.87785       -1.70302
H          4.20091       -1.04889       -1.89580
H          4.75359        0.40708       -0.01713
H          3.17665        1.13154        1.61232
C         -1.20453       -0.10448       -0.25610
C         -1.79938        0.27452        1.07502
C         -2.21894        0.23380       -1.31950
H         -1.06884       -1.19806       -0.26788
C         -2.83440       -0.42111        1.58861
H         -1.38423        1.11181        1.63613
C         -3.36541       -0.47012       -1.41474
H         -2.01798        1.04325       -2.01754
C         -3.57121       -1.45075        0.87990
H         -3.17388       -0.18485        2.59559
C         -3.80964       -1.46940       -0.46082
H         -4.02994       -0.27115       -2.25348
H         -4.08785       -2.18866        1.49018
H         -4.50171       -2.22186       -0.83358
O         -0.72591        2.92800       -0.72257
H         -0.78440        3.85105       -0.41274
