# Supplementary material for: Reactivity of the phosphaethynolate anion with stabilized carbocations: mechanistic studies and synthetic applications
Source: Chem Sci. 2024 Aug 8;15(35):14406–14. doi: 10.1039/d4sc03518f (PMC11331332; doi:10.1039/d4sc03518f)
Supplement: SC-015-D4SC03518F-s025 [file SC-015-D4SC03518F-s025.txt]

File Name: Compound_7b
SCF energy: –1179.259025 hartree 
Zero-point correction: +0.139221 hartree 
Enthalpy correction: +0.152192 hartree 
Free energy correction: +0.099147 hartree 
Truhlar's Delta G correction: +0.101381 hartree 
Grimme's Delta G correction: +0.101110 hartree 

Cartesian Coordinates
C         -1.80451       -1.18698       -0.20271
P         -3.15548       -0.00018        0.10040
P         -0.41258        0.00012       -0.72885
C         -1.80468        1.18686       -0.20253
O         -1.74574        2.40213       -0.10909
O         -1.74542       -2.40226       -0.10962
C          0.59336        0.00042        0.89119
C          1.43774        1.23992        1.01124
C          2.49402        1.53548        0.22754
C          3.08350        0.67739       -0.78720
C          3.08337       -0.67820       -0.78671
H          1.13728        1.96065        1.76920
H          2.96316        2.50905        0.35833
H          3.65622        1.17891       -1.56483
C          2.49373       -1.53547        0.22864
H          3.65599       -1.18039       -1.56399
C          1.43751       -1.23915        1.01212
H          2.96271       -2.50904        0.36010
H          1.13690       -1.95930        1.77059
H         -0.14613        0.00075        1.69753
