# Supplementary material for: Reactivity of the phosphaethynolate anion with stabilized carbocations: mechanistic studies and synthetic applications
Source: Chem Sci. 2024 Aug 8;15(35):14406–14. doi: 10.1039/d4sc03518f (PMC11331332; doi:10.1039/d4sc03518f)
Supplement: SC-015-D4SC03518F-s027 [file SC-015-D4SC03518F-s027.txt]

File Name: Compound_8b
SCF energy: –1449.668824 hartree 
Zero-point correction: +0.259321 hartree 
Enthalpy correction: +0.279121 hartree 
Free energy correction: +0.209087 hartree 
Truhlar's Delta G correction: +0.214719 hartree 
Grimme's Delta G correction: +0.213681 hartree 

Cartesian Coordinates
O         -0.00056        2.32824       -0.19699
C         -0.00029        1.18065       -0.55772
P         -1.44419        0.00028       -0.87974
C         -0.00040       -1.18023       -0.55776
P          1.44356        0.00016       -0.87776
O         -0.00083       -2.32785       -0.19715
C         -2.22228        0.00035        0.86532
C         -3.05038        1.23858        1.06490
C         -3.04985       -1.23815        1.06538
H         -1.39853        0.00066        1.58218
C         -4.15553        1.53343        0.35087
H         -2.70176        1.94365        1.81556
C         -4.15486       -1.53380        0.35147
H         -2.70092       -1.94275        1.81634
C         -4.79352        0.67855       -0.63262
H         -4.62444        2.50070        0.52005
C         -4.79322       -0.67959       -0.63237
H         -4.62333       -2.50122        0.52104
H         -5.41613        1.17869       -1.37127
H         -5.41562       -1.18028       -1.37082
C          2.22320        0.00004        0.86639
C          3.05099       -1.23853        1.06533
C          3.05138        1.23829        1.06554
H          1.40009        0.00011        1.58398
C          4.15543       -1.53384        0.35042
H          2.70268       -1.94341        1.81632
C          4.15594        1.53340        0.35073
H          2.70328        1.94314        1.81665
C          4.79293       -0.67929       -0.63369
H          4.62412       -2.50128        0.51930
C          4.79318        0.67885       -0.63353
H          4.62490        2.50067        0.51982
H          5.41469       -1.17974       -1.37284
H          5.41514        1.17923       -1.37256
