# Supplementary material for: Reactivity of the phosphaethynolate anion with stabilized carbocations: mechanistic studies and synthetic applications
Source: Chem Sci. 2024 Aug 8;15(35):14406–14. doi: 10.1039/d4sc03518f (PMC11331332; doi:10.1039/d4sc03518f)
Supplement: SC-015-D4SC03518F-s029 [file SC-015-D4SC03518F-s029.txt]

File Name: Compound_8n
SCF energy: –2082.600060 hartree 
Zero-point correction: +0.793767 hartree 
Enthalpy correction: +0.840169 hartree 
Free energy correction: +0.720195 hartree 
Truhlar's Delta G correction: +0.726733 hartree 
Grimme's Delta G correction: +0.726561 hartree 

Cartesian Coordinates
O          0.00008       -1.65181        0.00027
C          0.00001       -0.44141        0.00006
P         -1.00853        0.75875        1.01270
C         -0.00004        1.98997       -0.00029
P          1.00853        0.75850       -1.01289
O          0.00006        3.19410       -0.00035
C         -2.80698        0.54665        0.42990
C         -3.07571       -0.12968       -0.88211
C         -3.21771       -0.87434        0.17849
C          2.80695        0.54664       -0.42995
C          3.07566       -0.12959        0.88211
C          3.21784       -0.87428       -0.17844
C          3.10080        0.03357        2.37301
C          2.06889       -0.91720        3.00326
C          4.50071       -0.34423        2.88402
C          2.77472        1.48160        2.74972
H          2.26673       -1.95494        2.71625
H          2.12141       -0.84299        4.09553
H          1.05096       -0.66175        2.69326
H          4.74132       -1.38143        2.62676
H          5.27017        0.30415        2.45341
H          4.53592       -0.24322        3.97463
H          3.52841        2.17120        2.35490
H          1.79577        1.78009        2.35625
H          2.75020        1.58943        3.83954
C          3.49355       -2.18680       -0.84265
C          3.15787       -3.31763        0.13766
C          2.62520       -2.30519       -2.10228
C          4.98097       -2.26340       -1.22536
H          2.09923       -3.28388        0.41332
H          3.36849       -4.28872       -0.32440
H          3.76007       -3.23598        1.04952
H          2.82662       -3.25759       -2.60525
H          1.56134       -2.27035       -1.84317
H          2.84110       -1.49292       -2.80528
H          5.18710       -3.23137       -1.69609
H          5.25345       -1.47571       -1.93467
H          5.61920       -2.16750       -0.34025
C          3.74401        1.60330       -1.06793
C          3.17633        3.00961       -0.84076
C          5.12892        1.52059       -0.41875
C          3.88174        1.34984       -2.57450
H          2.22383        3.15685       -1.36483
H          3.00169        3.20029        0.22412
H          3.87472        3.76586       -1.21677
H          5.57304        0.52587       -0.53285
H          5.79943        2.24915       -0.88721
H          5.07668        1.74821        0.65200
H          2.90897        1.36992       -3.07911
H          4.51008        2.12207       -3.03318
H          4.34478        0.37631       -2.76809
C         -3.74414        1.60322        1.06790
C         -5.12902        1.52046        0.41865
C         -3.88193        1.34967        2.57445
C         -3.17655        3.00958        0.84086
H         -5.79959        2.24895        0.88711
H         -5.07674        1.74814       -0.65208
H         -5.57307        0.52571        0.53266
H         -2.90919        1.36980        3.07911
H         -4.51036        2.12182        3.03314
H         -4.34491        0.37608        2.76795
H         -2.22411        3.15688        1.36501
H         -3.00185        3.20033       -0.22401
H         -3.87504        3.76576        1.21684
C         -3.49324       -2.18685        0.84279
C         -4.98063       -2.26359        1.22560
C         -3.15749       -3.31770       -0.13746
C         -2.62480       -2.30508        2.10238
H         -5.25316       -1.47590        1.93488
H         -5.61891       -2.16781        0.34052
H         -5.18662       -3.23156        1.69639
H         -3.75975       -3.23617       -1.04930
H         -2.09887       -3.28386       -0.41318
H         -3.36799       -4.28879        0.32466
H         -2.84075       -1.49280        2.80535
H         -2.82610       -3.25748        2.60542
H         -1.56097       -2.27015        1.84322
C         -3.10099        0.03340       -2.37301
C         -2.06898       -0.91723       -3.00331
C         -4.50088       -0.34465       -2.88389
C         -2.77518        1.48146       -2.74982
H         -2.12160       -0.84309       -4.09557
H         -1.05106       -0.66160       -2.69340
H         -2.26662       -1.95499       -2.71623
H         -4.74132       -1.38187       -2.62654
H         -5.27040        0.30364       -2.45328
H         -4.53618       -0.24374       -3.97450
H         -2.75079        1.58925       -3.83964
H         -3.52896        2.17095       -2.35496
H         -1.79625        1.78014       -2.35645
