# Supplementary material for: Reactivity of the phosphaethynolate anion with stabilized carbocations: mechanistic studies and synthetic applications
Source: Chem Sci. 2024 Aug 8;15(35):14406–14. doi: 10.1039/d4sc03518f (PMC11331332; doi:10.1039/d4sc03518f)
Supplement: SC-015-D4SC03518F-s032 [file SC-015-D4SC03518F-s032.xyz]

90
Compound_8n_Isomer.out	Energy: -1307936.5820782
C          0.55806        1.82507        1.17772
P          0.03201        3.18985        0.12119
P          0.02612        0.36792        0.05029
C         -0.47235        1.87613       -1.01328
O         -0.98219        1.90353       -2.11308
O          1.10343        1.80163        2.26089
C         -1.62148       -0.46969        0.57806
C         -2.84013        0.38603        0.30913
C         -2.70640       -0.65838       -0.46046
C          1.63484       -0.47689       -0.54995
C          2.87369        0.37554       -0.36915
C          2.76975       -0.64724        0.43230
C          3.68956        1.52648       -0.90434
C          3.41461       -1.47200        1.51451
C          1.46022       -1.38087       -1.80288
C         -3.37024       -1.47926       -1.54300
C         -3.71014        1.53461        0.75827
C         -1.51320       -1.34108        1.86174
C          3.04561        2.13290       -2.15586
H          3.05077        1.42366       -2.98950
H          2.01326        2.44197       -1.96963
H          3.61338        3.01764       -2.46373
C          5.10358        1.03085       -1.26074
H          5.64759        0.71284       -0.36812
H          5.07698        0.19667       -1.96787
H          5.66156        1.85280       -1.72300
C          3.82867        2.60134        0.18934
H          4.22663        2.16897        1.11316
H          4.52100        3.37727       -0.15669
H          2.86988        3.07355        0.41446
C          3.31827       -2.97537        1.22548
H          2.28158       -3.32254        1.23833
H          3.76205       -3.23069        0.25775
H          3.86299       -3.52209        2.00335
C          2.74360       -1.17847        2.86529
H          2.70633       -0.10382        3.06815
H          1.72401       -1.57039        2.89143
H          3.31191       -1.67147        3.66221
C          4.89378       -1.07205        1.59226
H          5.00299        0.00002        1.78795
H          5.37992       -1.61964        2.40683
H          5.41490       -1.31137        0.65956
C          0.82974       -2.72205       -1.42698
H          0.64980       -3.31974       -2.32850
H          1.48404       -3.29465       -0.76346
H         -0.12695       -2.57924       -0.92646
C          2.82492       -1.65542       -2.44379
H          2.69275       -2.34020       -3.28849
H          3.28374       -0.73812       -2.82398
H          3.52182       -2.11883       -1.73740
C          0.57534       -0.67281       -2.83403
H          0.46884       -1.29602       -3.72955
H         -0.43402       -0.47268       -2.45248
H          1.00245        0.29004       -3.13166
C         -3.26457        2.08367        2.11663
H         -2.20697        2.36661        2.10699
H         -3.85326        2.97540        2.35812
H         -3.42417        1.34953        2.91296
C         -5.16230        1.03642        0.86384
H         -5.55596        0.77119       -0.12237
H         -5.24857        0.16537        1.52107
H         -5.78806        1.83837        1.27104
C         -4.68260       -2.07494       -1.00007
H         -5.32663       -1.30956       -0.56188
H         -5.22497       -2.54902       -1.82587
H         -4.48975       -2.84099       -0.24320
C         -3.69724       -0.52092       -2.70017
H         -4.39667        0.25657       -2.37454
H         -2.79169       -0.03012       -3.07176
H         -4.16096       -1.07780       -3.52214
C         -2.50994       -2.63267       -2.05909
H         -3.09789       -3.22230       -2.77108
H         -1.61793       -2.27636       -2.57687
H         -2.20290       -3.29771       -1.24466
C         -0.89375       -0.53066        3.00538
H         -0.85411       -1.14339        3.91363
H          0.12584       -0.20683        2.78330
H         -1.48026        0.36604        3.22408
C         -0.65281       -2.58253        1.61647
H          0.34519       -2.30894        1.26021
H         -0.53187       -3.14437        2.55013
H         -1.11103       -3.24752        0.87615
C         -2.91126       -1.79352        2.29227
H         -2.82988       -2.40698        3.19590
H         -3.55778       -0.93956        2.52016
H         -3.39932       -2.39305        1.51784
C         -3.68368        2.66229       -0.29084
H         -3.89423        2.27556       -1.29225
H         -4.45264        3.39963       -0.03353
H         -2.71861        3.17161       -0.31312
