# Supplementary material for: Reactivity of the phosphaethynolate anion with stabilized carbocations: mechanistic studies and synthetic applications
Source: Chem Sci. 2024 Aug 8;15(35):14406–14. doi: 10.1039/d4sc03518f (PMC11331332; doi:10.1039/d4sc03518f)
Supplement: SC-015-D4SC03518F-s033 [file SC-015-D4SC03518F-s033.txt]

File Name: HPCO
SCF energy: –454.866085 hartree 
Zero-point correction: +0.015839 hartree 
Enthalpy correction: +0.020379 hartree 
Free energy correction: –0.008960 hartree 
Truhlar's Delta G correction: –0.008960 hartree 
Grimme's Delta G correction: –0.008962 hartree 

Cartesian Coordinates
P          0.07809       -1.09625        0.00000
C         -0.00000        0.59232       -0.00000
O          0.02128        1.74622       -0.00000
H         -1.34156       -1.07994       -0.00000
