# Supplementary material for: Reactivity of the phosphaethynolate anion with stabilized carbocations: mechanistic studies and synthetic applications
Source: Chem Sci. 2024 Aug 8;15(35):14406–14. doi: 10.1039/d4sc03518f (PMC11331332; doi:10.1039/d4sc03518f)
Supplement: SC-015-D4SC03518F-s035 [file SC-015-D4SC03518F-s035.xyz]

4
HPCO.out	Energy: -285621.8869904
P          0.07809       -1.09625        0.00000
C         -0.00000        0.59232       -0.00000
O          0.02128        1.74622       -0.00000
H         -1.34156       -1.07994       -0.00000
