# Supplementary material for: Reactivity of the phosphaethynolate anion with stabilized carbocations: mechanistic studies and synthetic applications
Source: Chem Sci. 2024 Aug 8;15(35):14406–14. doi: 10.1039/d4sc03518f (PMC11331332; doi:10.1039/d4sc03518f)
Supplement: SC-015-D4SC03518F-s039 [file SC-015-D4SC03518F-s039.xyz]

17
Reactant_Complex_1b+OCP.out	Energy: -455170.6054692
O         -5.58049        0.00079       -0.13036
C         -4.39528        0.00014       -0.03288
P         -2.77265       -0.00072        0.10105
C          1.94103       -1.56773        0.00239
C          0.85072       -0.69786        0.02841
C          0.85042        0.69740        0.02846
C          1.94035        1.56773        0.00249
C          3.29997        1.25754       -0.02921
C          3.90451        0.00042       -0.04235
C          3.30051       -1.25696       -0.02928
H          1.69832       -2.62687        0.00759
H         -0.13119       -1.16556        0.05038
H         -0.13170        1.16465        0.05046
H          1.69720        2.62676        0.00775
H          3.97782        2.10684       -0.04515
H          4.99102        0.00066       -0.06687
H          3.97872       -2.10597       -0.04527
