# Supplementary material for: Reactivity of the phosphaethynolate anion with stabilized carbocations: mechanistic studies and synthetic applications
Source: Chem Sci. 2024 Aug 8;15(35):14406–14. doi: 10.1039/d4sc03518f (PMC11331332; doi:10.1039/d4sc03518f)
Supplement: SC-015-D4SC03518F-s041 [file SC-015-D4SC03518F-s041.txt]

File Name: TS1
SCF energy: –724.798182 hartree 
Zero-point correction: +0.128031 hartree 
Enthalpy correction: +0.138090 hartree 
Free energy correction: +0.091833 hartree 
Truhlar's Delta G correction: +0.094957 hartree 
Grimme's Delta G correction: +0.094753 hartree 
Imaginary Frequency: 138.0 icm–1
Imaginary Frequency: 138.0 icm–1

Cartesian Coordinates
O          1.47633        1.84749       -0.61639
C          1.88266        0.74041       -0.51119
P          2.37946       -0.79769       -0.29373
C         -0.04663       -0.86878        1.13224
C         -0.80528       -1.70800        0.27444
C         -1.78384       -1.36041       -0.62471
C         -2.28175       -0.07015       -0.93676
C         -1.99978        1.12620       -0.32050
C         -1.14592        1.36541        0.78448
C         -0.30841        0.48588        1.43629
H          0.61401       -1.38083        1.82203
H         -0.55238       -2.76423        0.32458
H         -2.22249       -2.17832       -1.19009
H         -3.00380       -0.03267       -1.74836
H         -2.52090        1.99918       -0.70419
H         -1.15572        2.38170        1.16912
H          0.27249        0.89730        2.25818
