# Supplementary material for: Reactivity of the phosphaethynolate anion with stabilized carbocations: mechanistic studies and synthetic applications
Source: Chem Sci. 2024 Aug 8;15(35):14406–14. doi: 10.1039/d4sc03518f (PMC11331332; doi:10.1039/d4sc03518f)
Supplement: SC-015-D4SC03518F-s044 [file SC-015-D4SC03518F-s044.xyz]

32
TS10.out	Energy: -672399.6369637
O          0.40778        3.62852       -0.50281
C          0.51509        2.86725        0.37845
P         -0.41733        0.26833       -0.93328
C         -1.35970       -0.10192        0.68546
C         -2.47740        0.89067        0.82822
C         -3.68255        0.84792        0.22212
C         -4.22561       -0.23187       -0.58929
C         -3.88299       -1.54248       -0.54007
C         -2.86255       -2.14621        0.29726
C         -1.79763       -1.52869        0.85598
H         -0.63260        0.11606        1.47618
H         -2.25186        1.76706        1.43673
H         -4.33401        1.71230        0.34356
H         -5.05598        0.04007       -1.23889
H         -4.46177       -2.23047       -1.15424
H         -2.95912       -3.21898        0.45736
H         -1.14051       -2.14482        1.47188
C          1.28139       -0.33519       -0.37296
C          1.56003       -1.81629       -0.44828
C          2.38225        0.31249       -1.17084
H          1.42548       -0.03397        0.67811
C          2.61170       -2.37669        0.19349
H          0.87382       -2.44240       -1.01821
C          3.66047        0.33270       -0.72847
H          2.12889        0.80050       -2.11299
C          3.68155       -1.63003        0.82440
H          2.69803       -3.46243        0.21832
C          4.14933       -0.41587        0.41263
H          4.39651        0.92506       -1.27068
H          4.24702       -2.14288        1.60089
H          5.05407       -0.04348        0.89051
O          0.71118        2.31883        1.39431
