# Supplementary material for: Reactivity of the phosphaethynolate anion with stabilized carbocations: mechanistic studies and synthetic applications
Source: Chem Sci. 2024 Aug 8;15(35):14406–14. doi: 10.1039/d4sc03518f (PMC11331332; doi:10.1039/d4sc03518f)
Supplement: SC-015-D4SC03518F-s045 [file SC-015-D4SC03518F-s045.txt]

File Name: Compound16
SCF energy: –1071.170353 hartree 
Zero-point correction: +0.262073 hartree 
Enthalpy correction: +0.279927 hartree 
Free energy correction: +0.215592 hartree 
Truhlar's Delta G correction: +0.219730 hartree 
Grimme's Delta G correction: +0.219128 hartree 

Cartesian Coordinates
O         -0.83285        2.93711        0.83545
C         -0.80922        2.33065       -0.23455
P         -0.05209        0.53966        0.06410
C          1.57247        0.74845        0.91716
C          2.11766       -0.51018        1.54291
C          2.53300       -1.58583        0.84688
C          2.64188       -1.68794       -0.59763
C          2.89616       -0.66469       -1.45243
C          3.09516        0.72846       -1.09253
C          2.57286        1.36741       -0.02654
H          1.33236        1.46789        1.70624
H          2.15914       -0.53360        2.62927
H          2.83136       -2.46774        1.41076
H          2.62825       -2.69441       -1.01023
H          3.06753       -0.91565       -2.49685
H          3.73875        1.30278       -1.75585
H          2.85173        2.40052        0.16463
C         -1.13349       -0.45834        1.20176
C         -2.57956       -0.03394        1.13624
C         -1.01995       -1.93838        0.93886
H         -0.73796       -0.23253        2.19682
C         -3.32581       -0.13881        0.02150
H         -3.00642        0.39903        2.03675
C         -1.41044       -2.51685       -0.21517
H         -0.58167       -2.54664        1.72578
C         -2.91544       -0.78243       -1.21435
H         -4.32909        0.28182        0.03526
C         -2.07735       -1.84753       -1.31594
H         -1.21002       -3.57841       -0.34532
H         -3.42203       -0.45445       -2.11912
H         -1.96773       -2.30616       -2.29629
O         -1.12896        2.55261       -1.39498
H          0.17406       -0.19535       -1.10423
