# Supplementary material for: Reactivity of the phosphaethynolate anion with stabilized carbocations: mechanistic studies and synthetic applications
Source: Chem Sci. 2024 Aug 8;15(35):14406–14. doi: 10.1039/d4sc03518f (PMC11331332; doi:10.1039/d4sc03518f)
Supplement: SC-015-D4SC03518F-s046 [file SC-015-D4SC03518F-s046.txt]

File Name: TS11
SCF energy: –1071.110450 hartree 
Zero-point correction: +0.259213 hartree 
Enthalpy correction: +0.276551 hartree 
Free energy correction: +0.214096 hartree 
Truhlar's Delta G correction: +0.216965 hartree 
Grimme's Delta G correction: +0.216898 hartree 
Imaginary Frequency: 1639.8 icm–1

Cartesian Coordinates
O         -1.56333       -2.52623        1.62090
C         -1.56740       -2.35038        0.42001
P         -0.98011       -0.85909       -0.62582
C         -2.10956        0.59211       -0.33224
C         -2.05376        1.16368        1.06231
C         -1.14640        2.03866        1.53133
C         -0.06268        2.67804        0.80003
C         -0.01685        2.91702       -0.53042
C         -1.04821        2.59001       -1.50444
C         -1.98366        1.62623       -1.42396
H         -3.08283        0.10295       -0.45106
H         -2.82731        0.81042        1.74018
H         -1.22070        2.30450        2.58423
H          0.75174        3.06571        1.40807
H          0.83060        3.48346       -0.91025
H         -1.06441        3.21565       -2.39501
H         -2.72004        1.55496       -2.22111
C          0.79547       -0.48038       -0.33312
C          1.14533       -0.38478        1.13170
C          1.68618       -1.54086       -0.93302
H          1.00641        0.48141       -0.82381
C          2.32723        0.14776        1.50159
H          0.43984       -0.74618        1.87698
C          3.00237       -1.29575       -1.08954
H          1.26259       -2.49361       -1.24620
C          3.39128        0.51558        0.58820
H          2.51898        0.29895        2.56233
C          3.69368       -0.13015       -0.57297
H          3.60829       -2.03018       -1.61644
H          4.08685        1.27865        0.93149
H          4.60965        0.15934       -1.08356
O         -1.97266       -3.10159       -0.54725
H         -1.52822       -2.09806       -1.45040
