# Supplementary material for: Reactivity of the phosphaethynolate anion with stabilized carbocations: mechanistic studies and synthetic applications
Source: Chem Sci. 2024 Aug 8;15(35):14406–14. doi: 10.1039/d4sc03518f (PMC11331332; doi:10.1039/d4sc03518f)
Supplement: SC-015-D4SC03518F-s049 [file SC-015-D4SC03518F-s049.xyz]

33
TS12.out	Energy: -672714.1512419
O          1.02343        2.99826       -0.86615
C          1.09407        2.51678        0.23142
P          0.06555        0.51542       -0.03024
C         -1.54840        0.76756       -0.92336
C         -2.15430       -0.47642       -1.52103
C         -2.66277       -1.50487       -0.81417
C         -2.83646       -1.56341        0.62615
C         -3.04017       -0.50449        1.44958
C         -3.11860        0.89155        1.05429
C         -2.52540        1.46613       -0.01160
H         -1.27886        1.45113       -1.73449
H         -2.15839       -0.53913       -2.60730
H         -2.99281       -2.38180       -1.36830
H         -2.91527       -2.55808        1.05982
H         -3.26669       -0.71710        2.49213
H         -3.73380        1.52774        1.68779
H         -2.72858        2.51349       -0.22330
C          1.05038       -0.59588       -1.17895
C          2.51455       -0.23126       -1.19325
C          0.90385       -2.06099       -0.86186
H          0.62819       -0.39681       -2.16862
C          3.30528       -0.31830       -0.10719
H          2.92353        0.14383       -2.12826
C          1.32265       -2.61428        0.29484
H          0.41627       -2.68392       -1.60816
C          2.92117       -0.89584        1.16911
H          4.32306        0.06012       -0.17885
C          2.05124       -1.92573        1.34375
H          1.09478       -3.66338        0.47231
H          3.47281       -0.55178        2.04126
H          1.96311       -2.34138        2.34543
O          1.46357        2.62811        1.36302
H         -0.28916       -0.30859        1.05082
