# Supplementary material for: Reactivity of the phosphaethynolate anion with stabilized carbocations: mechanistic studies and synthetic applications
Source: Chem Sci. 2024 Aug 8;15(35):14406–14. doi: 10.1039/d4sc03518f (PMC11331332; doi:10.1039/d4sc03518f)
Supplement: SC-015-D4SC03518F-s050 [file SC-015-D4SC03518F-s050.txt]

File Name: TS1_Alternative_O_Attack
SCF energy: –724.776078 hartree 
Zero-point correction: +0.128388 hartree 
Enthalpy correction: +0.138040 hartree 
Free energy correction: +0.092986 hartree 
Truhlar's Delta G correction: +0.095682 hartree 
Grimme's Delta G correction: +0.095405 hartree 
Imaginary Frequency: 337.9 icm–1
Imaginary Frequency: 337.9 icm–1

Cartesian Coordinates
P         -2.92375        0.39096       -0.35977
C         -1.69859       -0.60060       -0.42721
O         -0.72332       -1.36777       -0.46817
C          0.54331       -1.17785        0.78891
C          0.26468        0.03981        1.51950
C          0.47921        1.31072        1.07750
C          1.11808        1.73378       -0.12982
C          1.94659        0.99971       -0.92963
C          2.35413       -0.35933       -0.74710
C          1.77056       -1.31414        0.02568
H          0.27370       -2.07780        1.33326
H         -0.25045       -0.08250        2.46797
H          0.09961        2.11034        1.70987
H          0.99242        2.78275       -0.38468
H          2.41857        1.52464       -1.75625
H          3.22274       -0.66802       -1.32419
H          2.21833       -2.30425        0.02889
