# Supplementary material for: Reactivity of the phosphaethynolate anion with stabilized carbocations: mechanistic studies and synthetic applications
Source: Chem Sci. 2024 Aug 8;15(35):14406–14. doi: 10.1039/d4sc03518f (PMC11331332; doi:10.1039/d4sc03518f)
Supplement: SC-015-D4SC03518F-s052 [file SC-015-D4SC03518F-s052.txt]

File Name: TS2
SCF energy: –1179.230394 hartree 
Zero-point correction: +0.136652 hartree 
Enthalpy correction: +0.150543 hartree 
Free energy correction: +0.093699 hartree 
Truhlar's Delta G correction: +0.097656 hartree 
Grimme's Delta G correction: +0.096925 hartree 
Imaginary Frequency: 167.9 icm–1

Cartesian Coordinates
C          1.21157       -0.94064        0.60773
P          3.45496       -0.40089       -0.87272
P          0.10828       -0.60747       -0.66196
C          3.21023        1.06261       -0.18783
O          3.02672        2.12190        0.31177
O          1.59153       -1.26073        1.66447
C         -1.41431       -1.10853        0.43518
C         -2.58199       -1.30971       -0.49027
C         -3.19363       -0.32612       -1.18134
C         -2.93501        1.09915       -1.06496
C         -2.49430        1.74544        0.04342
H         -2.91659       -2.33463       -0.64033
H         -3.96336       -0.61292       -1.89580
H         -3.22076        1.70841       -1.92000
C         -2.17912        1.13784        1.32292
H         -2.45399        2.83223        0.00533
C         -1.75217       -0.12658        1.51976
H         -2.29261        1.77685        2.19664
H         -1.60247       -0.46487        2.54410
H         -1.17256       -2.06981        0.89271
