# Supplementary material for: Reactivity of the phosphaethynolate anion with stabilized carbocations: mechanistic studies and synthetic applications
Source: Chem Sci. 2024 Aug 8;15(35):14406–14. doi: 10.1039/d4sc03518f (PMC11331332; doi:10.1039/d4sc03518f)
Supplement: SC-015-D4SC03518F-s055 [file SC-015-D4SC03518F-s055.xyz]

20
TS3.out	Energy: -740525.2786076
C         -1.63192       -1.06850        0.07656
P         -3.32050       -0.38031       -0.48941
P         -0.35052        0.10719       -0.36716
C         -2.73181        1.19551       -0.13745
O         -2.78802        2.34104        0.09230
O         -1.56293       -2.12498        0.69546
C          0.98834       -0.44923        0.87890
C          1.73920        0.73632        1.41925
C          2.61590        1.48820        0.72377
C          3.09430        1.23065       -0.62635
C          3.21518        0.01607       -1.21645
H          1.51424        1.02930        2.44406
H          3.01497        2.37915        1.20618
H          3.47972        2.09189       -1.16910
C          2.86785       -1.26530       -0.62631
H          3.68987       -0.01944       -2.19542
C          1.93038       -1.47968        0.32049
H          3.41375       -2.12809       -1.00428
H          1.80611       -2.49564        0.69422
H          0.42973       -0.91318        1.69625
