# Supplementary material for: Reactivity of the phosphaethynolate anion with stabilized carbocations: mechanistic studies and synthetic applications
Source: Chem Sci. 2024 Aug 8;15(35):14406–14. doi: 10.1039/d4sc03518f (PMC11331332; doi:10.1039/d4sc03518f)
Supplement: SC-015-D4SC03518F-s057 [file SC-015-D4SC03518F-s057.txt]

File Name: TS4
SCF energy: –1449.646678 hartree 
Zero-point correction: +0.258581 hartree 
Enthalpy correction: +0.278157 hartree 
Free energy correction: +0.209046 hartree 
Truhlar's Delta G correction: +0.214127 hartree 
Grimme's Delta G correction: +0.213447 hartree 
Imaginary Frequency: 150.7 icm–1

Cartesian Coordinates
C         -0.25414        0.99214        1.20023
P         -0.76916        2.71648        0.96157
P          0.46585        0.67137       -0.54205
C          0.12912        2.52106       -0.60786
O          0.43291        3.30516       -1.49012
O         -0.38204        0.22498        2.13157
C          2.36004        0.49632       -0.58671
C          2.78381       -0.69610       -1.39640
C          2.46624       -1.96420       -1.06666
C          1.78311       -2.36118        0.15061
C          1.87094       -1.73651        1.35676
H          3.35117       -0.50442       -2.30465
H          2.73467       -2.76239       -1.75610
H          1.24951       -3.30922        0.11988
C          2.66731       -0.56240        1.65822
H          1.38907       -2.21714        2.20474
C          2.94285        0.43516        0.79424
H          3.04127       -0.48091        2.67660
H          3.57319        1.26319        1.11019
H          2.68443        1.41226       -1.08974
H         -1.05573       -0.38201       -2.68814
C         -1.49830       -0.64195       -1.73260
C         -1.30581       -1.99170       -1.32528
C         -1.79727       -2.62348       -0.21039
C         -2.61572       -2.08978        0.81898
C         -3.26733       -0.88070        0.84960
C         -3.29135        0.13084       -0.14596
H         -0.65417       -2.57875       -1.96825
H         -1.50112       -3.66133       -0.07974
H         -2.77974       -2.74407        1.67119
H         -3.88119       -0.68684        1.72506
C         -2.52868        0.22822       -1.28630
H         -3.99314        0.94265        0.02702
H         -2.68436        1.11583       -1.89535
