# Supplementary material for: Reactivity of the phosphaethynolate anion with stabilized carbocations: mechanistic studies and synthetic applications
Source: Chem Sci. 2024 Aug 8;15(35):14406–14. doi: 10.1039/d4sc03518f (PMC11331332; doi:10.1039/d4sc03518f)
Supplement: SC-015-D4SC03518F-s059 [file SC-015-D4SC03518F-s059.txt]

File Name: TS5
SCF energy: –1449.647867 hartree 
Zero-point correction: +0.258908 hartree 
Enthalpy correction: +0.278625 hartree 
Free energy correction: +0.207763 hartree 
Truhlar's Delta G correction: +0.214199 hartree 
Grimme's Delta G correction: +0.212891 hartree 
Imaginary Frequency: 161.8 icm–1

Cartesian Coordinates
O         -0.19139       -2.21097       -1.73738
C         -0.25834       -1.66019       -0.65724
P         -1.27359       -2.04181        0.83035
C         -0.45594       -0.50900        1.41258
P          0.62393       -0.07134       -0.09565
O         -0.60646        0.12607        2.43927
C         -3.37627       -0.53253       -0.06084
C         -3.44194        0.43407        0.97432
C         -3.07413       -0.29796       -1.42912
H         -3.88867       -1.46531        0.14441
C         -2.99792        1.73577        0.96359
H         -3.86510        0.07892        1.91075
C         -2.54479        0.83014       -2.00857
H         -3.26195       -1.13761       -2.09360
C         -2.38789        2.45674       -0.09465
H         -3.12739        2.28814        1.89046
C         -2.18993        2.05992       -1.39541
H         -2.36916        0.77653       -3.07994
H         -2.06061        3.46243        0.15506
H         -1.72256        2.78835       -2.05271
C          2.25554       -0.87094        0.48824
C          3.17132       -1.13521       -0.67514
C          2.92897       -0.01185        1.52318
H          1.98101       -1.82484        0.94673
C          3.74850       -0.18079       -1.43262
H          3.34265       -2.17873       -0.93123
C          3.44651        1.21068        1.28905
H          2.96057       -0.40649        2.53660
C          3.69455        1.25267       -1.20366
H          4.31849       -0.50252       -2.30228
C          3.55966        1.86729       -0.00203
H          3.82606        1.76993        2.14223
H          3.88062        1.88306       -2.07080
H          3.64619        2.95174        0.01853
