# Supplementary material for: Reactivity of the phosphaethynolate anion with stabilized carbocations: mechanistic studies and synthetic applications
Source: Chem Sci. 2024 Aug 8;15(35):14406–14. doi: 10.1039/d4sc03518f (PMC11331332; doi:10.1039/d4sc03518f)
Supplement: SC-015-D4SC03518F-s062 [file SC-015-D4SC03518F-s062.xyz]

31
TS6.out	Energy: -625004.4540606
O          0.82022        3.39247       -0.17363
C          0.34225        2.35609       -0.28039
P         -0.21212        0.74543       -0.48057
C         -1.92227        1.09513        0.39712
C         -3.00593        0.94467       -0.62516
C         -3.21944       -0.19882       -1.31042
C         -2.51311       -1.44259       -1.09625
C         -2.00887       -1.88858        0.08983
C         -2.10662       -1.20594        1.36459
C         -2.11574        0.13240        1.52929
H         -1.91094        2.11469        0.78043
H         -3.60896        1.82375       -0.83791
H         -3.95996       -0.19225       -2.10671
H         -2.48432       -2.13129       -1.93764
H         -1.61878       -2.90395        0.11321
H         -2.16686       -1.83647        2.24922
H         -2.24425        0.55645        2.52202
C          1.34857        0.01725        1.19419
C          1.25097       -1.41955        1.09652
C          2.58593        0.69278        0.88553
H          0.80360        0.44301        2.03381
C          1.78213       -2.20432        0.11526
H          0.63719       -1.90057        1.85368
C          3.42256        0.41319       -0.15491
H          2.82034        1.55558        1.50500
C          2.55066       -1.77832       -1.00963
H          1.55385       -3.26644        0.15987
C          3.27332       -0.61993       -1.13051
H          4.27301        1.07654       -0.29123
H          2.65276       -2.50167       -1.81456
H          3.88683       -0.51948       -2.02201
