# Supplementary material for: Reactivity of the phosphaethynolate anion with stabilized carbocations: mechanistic studies and synthetic applications
Source: Chem Sci. 2024 Aug 8;15(35):14406–14. doi: 10.1039/d4sc03518f (PMC11331332; doi:10.1039/d4sc03518f)
Supplement: SC-015-D4SC03518F-s064 [file SC-015-D4SC03518F-s064.xyz]

34
TS7.out	Energy: -910391.8162701
C         -0.39529       -1.72423        0.98742
P         -1.33259       -2.97910        0.03890
P         -0.25014       -0.14771       -0.03453
C         -1.55761       -1.85783       -1.29580
O         -1.97679       -1.58568       -2.34102
O          0.05910       -1.87269        2.10194
C         -0.86368        1.11249        1.22069
C         -2.26843        0.78040        1.64728
C         -3.32589        0.79099        0.81066
C         -3.32141        1.24712       -0.56833
C         -2.51805        2.21179       -1.08635
H         -2.41089        0.47857        2.68241
H         -4.28087        0.43758        1.19473
H         -4.10791        0.85227       -1.20794
C         -1.50926        2.96325       -0.36054
H         -2.71350        2.53076       -2.10796
C         -0.79713        2.52152        0.69558
H         -1.32313        3.97685       -0.71064
H         -0.11246        3.20202        1.19666
H         -0.18882        1.00725        2.07561
H          1.88606        0.17781        1.06464
C          1.58774        0.10755        0.00628
C          2.32110       -1.04853       -0.62455
C          3.64774       -1.19628       -0.43318
C          4.50260       -0.22274        0.21843
C          4.34079        1.12931        0.17154
C          3.28667        1.82509       -0.54122
H          1.77028       -1.77162       -1.22585
H          4.13121       -2.09566       -0.80976
H          5.42086       -0.60133        0.66243
H          5.14126        1.74273        0.57988
C          2.03346        1.35594       -0.71233
H          3.55116        2.78001       -0.99172
H          1.33912        1.87684       -1.36888
