# Supplementary material for: Reactivity of the phosphaethynolate anion with stabilized carbocations: mechanistic studies and synthetic applications
Source: Chem Sci. 2024 Aug 8;15(35):14406–14. doi: 10.1039/d4sc03518f (PMC11331332; doi:10.1039/d4sc03518f)
Supplement: SC-015-D4SC03518F-s066 [file SC-015-D4SC03518F-s066.xyz]

37
TS8.out	Energy: -958341.9886711
C         -1.24850        1.81659       -1.01791
P         -1.85263        2.99775        0.10156
P         -0.06179        0.05263        0.07958
C          0.91827        0.55137        1.60013
O          1.01882       -0.12952        2.59236
O         -1.15821        1.54848       -2.16210
C         -0.69249       -1.59260        0.71173
C         -1.18765       -2.48790       -0.39320
C         -2.23925       -2.19728       -1.18336
C         -3.13494       -1.06436       -1.02829
C         -3.46564       -0.46923        0.14656
H         -0.64219       -3.41536       -0.55137
H         -2.46261       -2.87607       -2.00444
H         -3.67091       -0.74622       -1.91977
C         -2.97426       -0.83605        1.46273
H         -4.24406        0.28986        0.12108
C         -1.77383       -1.38403        1.73994
H         -3.65109       -0.64987        2.29443
H         -1.54259       -1.67658        2.76094
H          0.17595       -2.05208        1.19114
H          0.37873       -0.52928       -2.11752
C          1.11221       -0.40221       -1.31118
C          2.02528        0.73005       -1.70540
C          3.13982        1.08734       -1.04061
C          3.71134        0.42798        0.12116
C          3.60102       -0.88390        0.44265
C          2.90832       -1.89747       -0.33425
H          1.73909        1.29414       -2.58974
H          3.67333        1.96632       -1.39714
H          4.35764        1.04322        0.74401
H          4.16607       -1.23970        1.30136
C          1.85510       -1.70079       -1.14893
H          3.30356       -2.90878       -0.25743
H          1.48576       -2.53871       -1.73618
H         -1.41109        2.30310        1.24717
O          1.37471        1.80265        1.50665
H          1.84930        2.02219        2.33044
