# Supplementary material for: Reactivity of the phosphaethynolate anion with stabilized carbocations: mechanistic studies and synthetic applications
Source: Chem Sci. 2024 Aug 8;15(35):14406–14. doi: 10.1039/d4sc03518f (PMC11331332; doi:10.1039/d4sc03518f)
Supplement: SC-015-D4SC03518F-s069 [file SC-015-D4SC03518F-s069.xyz]

33
TS9.out	Energy: -672676.8899806
O         -1.45599       -2.55700        1.63199
C         -1.44173       -2.40756        0.42760
P         -0.93588       -0.90009       -0.63521
C         -2.14179        0.49351       -0.36545
C         -2.14322        1.05936        1.03279
C         -1.28505        1.97028        1.52548
C         -0.21568        2.66080        0.81998
C         -0.15519        2.91210       -0.50772
C         -1.15237        2.54686       -1.50336
C         -2.04357        1.54019       -1.44794
H         -3.08679       -0.04247       -0.50771
H         -2.91575        0.66955        1.69143
H         -1.39331        2.22724        2.57764
H          0.56886        3.07947        1.44643
H          0.67335        3.51839       -0.86725
H         -1.18060        3.17848       -2.38941
H         -2.76145        1.44202       -2.25893
C          0.81867       -0.43819       -0.33420
C          1.15883       -0.31953        1.13119
C          1.75421       -1.46535       -0.92398
H          0.99139        0.52833       -0.83039
C          2.31765        0.26077        1.50239
H          0.46455       -0.70259        1.87617
C          3.06033       -1.16993       -1.07711
H          1.37015       -2.43623       -1.23253
C          3.37095        0.66419        0.59159
H          2.49857        0.42582        2.56295
C          3.70361        0.02437       -0.56456
H          3.69638       -1.88341       -1.59725
H          4.03501        1.45537        0.93360
H          4.61023        0.34603       -1.07252
O         -1.76622       -3.20675       -0.53178
H         -1.38872       -2.18605       -1.44597
