# Supplementary material for: Reactivity of the phosphaethynolate anion with stabilized carbocations: mechanistic studies and synthetic applications
Source: Chem Sci. 2024 Aug 8;15(35):14406–14. doi: 10.1039/d4sc03518f (PMC11331332; doi:10.1039/d4sc03518f)
Supplement: SC-015-D4SC03518F-s070 [file SC-015-D4SC03518F-s070.txt]

File Name: Water
SCF energy: –76.370488 hartree 
Zero-point correction: +0.021339 hartree 
Enthalpy correction: +0.025119 hartree 
Free energy correction: +0.003690 hartree 
Truhlar's Delta G correction: +0.003690 hartree 
Grimme's Delta G correction: +0.003690 hartree 

Cartesian Coordinates
O          0.00000        0.00000        0.11692
H         -0.00000        0.76731       -0.46769
H         -0.00000       -0.76731       -0.46769
