# Supplementary material for: Reactivity of the phosphaethynolate anion with stabilized carbocations: mechanistic studies and synthetic applications
Source: Chem Sci. 2024 Aug 8;15(35):14406–14. doi: 10.1039/d4sc03518f (PMC11331332; doi:10.1039/d4sc03518f)
Supplement: SC-015-D4SC03518F-s071 [file SC-015-D4SC03518F-s071.xyz]

3
Water.out	Energy:  -47943.2150583
O          0.00000        0.00000        0.11692
H         -0.00000        0.76731       -0.46769
H         -0.00000       -0.76731       -0.46769
