# Supplementary material for: Reactivity of the phosphaethynolate anion with stabilized carbocations: mechanistic studies and synthetic applications
Source: Chem Sci. 2024 Aug 8;15(35):14406–14. doi: 10.1039/d4sc03518f (PMC11331332; doi:10.1039/d4sc03518f)
Supplement: SC-015-D4SC03518F-s072 [file SC-015-D4SC03518F-s072.cif]

# Supplementary Information (SI) for Chemical Science.
# This journal is © The Royal Society of Chemistry 2024

####################################################################### 
# 
# This file contains crystal structure data downloaded from the 
# Cambridge Structural Database (CSD) hosted by the Cambridge 
# Crystallographic Data Centre (CCDC).
# 
# Full information about CCDC data access policies and citation 
# guidelines are available at http://www.ccdc.cam.ac.uk/access/V1 
# 
# Audit and citation data items may have been added by the CCDC. 
# Please retain this information to preserve the provenance of 
# this file and to allow appropriate attribution of the data. 
# 
#######################################################################

data_10a
_database_code_depnum_ccdc_archive 'CCDC 2332101'
loop_
_audit_author_name
_audit_author_address
'Sonia Mallet-Ladeira'
;CNRS
France
;
_audit_update_record             
;
2024-02-09 deposited with the CCDC.	2024-07-30 downloaded from the CCDC.
;


#----------------------------------------------------------------------------#
#                   CHEMICAL INFORMATION                                     #
#----------------------------------------------------------------------------#

_chemical_formula_moiety         'C19 H27 N2 O P, C H2 Cl2'
_chemical_formula_sum            'C20 H29 Cl2 N2 O P'
_chemical_formula_weight         415.32

#----------------------------------------------------------------------------#
#                   UNIT CELL INFORMATION                                    #
#----------------------------------------------------------------------------#

_symmetry_cell_setting           triclinic
_symmetry_space_group_name_H-M   'P -1'
_symmetry_space_group_name_Hall  '-P 1'
_symmetry_Int_Tables_number      2
loop_
_symmetry_equiv_pos_as_xyz
'x, y, z'
'-x, -y, -z'

_cell_length_a                   10.8087(8)
_cell_length_b                   11.2182(8)
_cell_length_c                   11.3752(8)
_cell_angle_alpha                61.101(2)
_cell_angle_beta                 89.292(3)
_cell_angle_gamma                66.734(2)
_cell_volume                     1081.66(14)
_cell_formula_units_Z            2
_cell_measurement_temperature    193(2)
_cell_measurement_reflns_used    9911
_cell_measurement_theta_min      2.60
_cell_measurement_theta_max      28.31

#----------------------------------------------------------------------------#
#                   CRYSTAL INFORMATION                                      #
#----------------------------------------------------------------------------#

_exptl_crystal_description       block
_exptl_crystal_colour            yellow
_exptl_crystal_size_max          0.24
_exptl_crystal_size_mid          0.2
_exptl_crystal_size_min          0.07
_exptl_crystal_density_diffrn    1.275
_exptl_crystal_density_method    'not measured'
_exptl_crystal_F_000             440

#----------------------------------------------------------------------------#
#                   ABSORPTION CORRECTION                                    #
#----------------------------------------------------------------------------#

_exptl_absorpt_coefficient_mu    0.386
_exptl_absorpt_correction_type   multi-scan
_exptl_absorpt_process_details   'SADABS(Bruker AXS Inc.)'
_exptl_absorpt_correction_T_min  0.6796
_exptl_absorpt_correction_T_max  0.7457

#----------------------------------------------------------------------------#
#                   DATA COLLECTION                                          #
#----------------------------------------------------------------------------#

_diffrn_ambient_temperature      193(2)
_diffrn_radiation_wavelength     0.71073
_diffrn_radiation_type           MoK\a
_diffrn_radiation_source         'fine focus sealed tube'
_diffrn_radiation_monochromator  triumph
_diffrn_measurement_device_type  'Bruker D8 VENTURE PHOTON3'
_diffrn_measurement_method       'phi and omega scans'
_diffrn_standards_number         0
_diffrn_standards_interval_count 0
_diffrn_standards_interval_time  0
_diffrn_standards_decay_%        0
_diffrn_reflns_av_R_equivalents  0.0325
_diffrn_reflns_av_unetI/netI     0.0291
_diffrn_reflns_number            22682
_diffrn_reflns_limit_h_min       -14
_diffrn_reflns_limit_h_max       14
_diffrn_reflns_limit_k_min       -15
_diffrn_reflns_limit_k_max       14
_diffrn_reflns_limit_l_min       -15
_diffrn_reflns_limit_l_max       15
_diffrn_reflns_theta_min         3.285
_diffrn_reflns_theta_max         28.456
_diffrn_reflns_theta_full        25.242
_diffrn_measured_fraction_theta_full 0.973
_diffrn_measured_fraction_theta_max 0.972
_diffrn_reflns_Laue_measured_fraction_full 0.973
_diffrn_reflns_Laue_measured_fraction_max 0.972
_diffrn_reflns_point_group_measured_fraction_full 0.973
_diffrn_reflns_point_group_measured_fraction_max 0.972
_reflns_Friedel_coverage         0
_reflns_number_total             5322
_reflns_number_gt                4583
_reflns_threshold_expression     'I > 2\s(I)'

#----------------------------------------------------------------------------#
#                   COMPUTER PROGRAMS USED                                   #
#----------------------------------------------------------------------------#

_computing_data_collection       'Bruker APEX2'
_computing_cell_refinement       'Bruker SAINT'
_computing_data_reduction        'Bruker SAINT'
_computing_structure_solution    'SHELXT (Sheldrick 2015)'
_computing_structure_refinement  'SHELXL-2019/3 (Sheldrick, 2015)'
_computing_molecular_graphics    'Ortep-3 for Windows (Farrugia, 1997)'
_computing_publication_material  'WinGX publication routines (Farrugia, 1999)'

#----------------------------------------------------------------------------#
#                   STRUCTURE SOLUTION                                       #
#----------------------------------------------------------------------------#

_atom_sites_solution_hydrogens   geom
_atom_sites_solution_primary     dual
_atom_sites_solution_secondary   difmap

#----------------------------------------------------------------------------#
#                   REFINEMENT INFORMATION                                   #
#----------------------------------------------------------------------------#

_shelx_SHELXL_version_number     2019/3
_refine_ls_structure_factor_coef Fsqd
_refine_ls_matrix_type           full
_refine_ls_weighting_scheme      calc
_refine_ls_weighting_details     
'w=1/[\s^2^(Fo^2^)+(0.0626P)^2^+1.8005P] where P=(Fo^2^+2Fc^2^)/3'
_refine_ls_hydrogen_treatment    constr
_refine_ls_extinction_method     none
_refine_ls_number_reflns         5322
_refine_ls_number_parameters     241
_refine_ls_number_restraints     0
_refine_ls_R_factor_all          0.0673
_refine_ls_R_factor_gt           0.0594
_refine_ls_wR_factor_ref         0.1743
_refine_ls_wR_factor_gt          0.1698
_refine_ls_goodness_of_fit_ref   1.115
_refine_ls_restrained_S_all      1.115
_refine_ls_shift/su_max          0.001
_refine_ls_shift/su_mean         0
_refine_diff_density_max         0.623
_refine_diff_density_min         -0.586
_refine_diff_density_rms         0.07

#----------------------------------------------------------------------------#
#                   CONSTRAINTS AND RESTRAINTS                               #
#----------------------------------------------------------------------------#


#----------------------------------------------------------------------------#
#                   ATOMIC TYPES, COORDINATES AND THERMAL PARAMETERS         #
#----------------------------------------------------------------------------#

loop_
_atom_type_symbol
_atom_type_description
_atom_type_scat_dispersion_real
_atom_type_scat_dispersion_imag
_atom_type_scat_source
C C 0.0033 0.0016 'International Tables Vol C Tables 4.2.6.8 and 6.1.1.4'
H H 0 0 'International Tables Vol C Tables 4.2.6.8 and 6.1.1.4'
N N 0.0061 0.0033 'International Tables Vol C Tables 4.2.6.8 and 6.1.1.4'
O O 0.0106 0.006 'International Tables Vol C Tables 4.2.6.8 and 6.1.1.4'
P P 0.1023 0.0942 'International Tables Vol C Tables 4.2.6.8 and 6.1.1.4'
Cl Cl 0.1484 0.1585 'International Tables Vol C Tables 4.2.6.8 and 6.1.1.4'

loop_
_atom_site_label
_atom_site_type_symbol
_atom_site_fract_x
_atom_site_fract_y
_atom_site_fract_z
_atom_site_U_iso_or_equiv
_atom_site_adp_type
_atom_site_occupancy
_atom_site_site_symmetry_order
_atom_site_calc_flag
_atom_site_refinement_flags_posn
_atom_site_refinement_flags_adp
_atom_site_refinement_flags_occupancy
_atom_site_disorder_assembly
_atom_site_disorder_group
C1 C 0.4005(2) 0.5454(3) 0.7324(2) 0.0201(4) Uani 1 1 d . . . . .
C2 C 0.6173(2) 0.3684(3) 0.7909(2) 0.0235(5) Uani 1 1 d . . . . .
C3 C 0.6209(2) 0.4841(3) 0.7988(2) 0.0242(5) Uani 1 1 d . . . . .
C4 C 0.4208(3) 0.3210(3) 0.7238(3) 0.0243(5) Uani 1 1 d . . . . .
H4 H 0.317997 0.379474 0.701783 0.029 Uiso 1 1 calc R U . . .
C5 C 0.4582(3) 0.1663(3) 0.8512(3) 0.0356(6) Uani 1 1 d . . . . .
H5A H 0.555825 0.098848 0.867183 0.053 Uiso 1 1 calc R U . . .
H5B H 0.400933 0.122678 0.83759 0.053 Uiso 1 1 calc R U . . .
H5C H 0.441874 0.17746 0.93103 0.053 Uiso 1 1 calc R U . . .
C6 C 0.4590(3) 0.3148(4) 0.5969(3) 0.0348(6) Uani 1 1 d . . . . .
H6A H 0.422239 0.418359 0.516644 0.052 Uiso 1 1 calc R U . . .
H6B H 0.419526 0.257385 0.581104 0.052 Uiso 1 1 calc R U . . .
H6C H 0.55972 0.264741 0.611414 0.052 Uiso 1 1 calc R U . . .
C7 C 0.7356(3) 0.2210(3) 0.8263(3) 0.0340(6) Uani 1 1 d . . . . .
H7A H 0.822568 0.227785 0.833645 0.051 Uiso 1 1 calc R U . . .
H7B H 0.726866 0.199065 0.754086 0.051 Uiso 1 1 calc R U . . .
H7C H 0.735082 0.139382 0.914472 0.051 Uiso 1 1 calc R U . . .
C8 C 0.7437(3) 0.4949(4) 0.8422(3) 0.0369(6) Uani 1 1 d . . . . .
H8A H 0.752124 0.468722 0.938283 0.055 Uiso 1 1 calc R U . . .
H8B H 0.732736 0.598907 0.783408 0.055 Uiso 1 1 calc R U . . .
H8C H 0.827103 0.424262 0.833394 0.055 Uiso 1 1 calc R U . . .
C9 C 0.4316(3) 0.7438(3) 0.7504(3) 0.0250(5) Uani 1 1 d . . . . .
H9 H 0.328838 0.784513 0.73587 0.03 Uiso 1 1 calc R U . . .
C10 C 0.4823(3) 0.7302(4) 0.8824(3) 0.0367(6) Uani 1 1 d . . . . .
H10A H 0.473808 0.645633 0.961622 0.055 Uiso 1 1 calc R U . . .
H10B H 0.426414 0.824864 0.880202 0.055 Uiso 1 1 calc R U . . .
H10C H 0.579233 0.711403 0.89058 0.055 Uiso 1 1 calc R U . . .
C11 C 0.4614(4) 0.8556(3) 0.6237(3) 0.0389(7) Uani 1 1 d . . . . .
H11A H 0.561532 0.819511 0.633308 0.058 Uiso 1 1 calc R U . . .
H11B H 0.420165 0.955548 0.614606 0.058 Uiso 1 1 calc R U . . .
H11C H 0.421836 0.863859 0.541518 0.058 Uiso 1 1 calc R U . . .
C12 C 0.2438(2) 0.6318(3) 0.6929(2) 0.0214(4) Uani 1 1 d . . . . .
C13 C -0.0099(3) 0.8112(3) 0.5101(3) 0.0289(5) Uani 1 1 d . . . . .
H13 H -0.01667 0.839749 0.58152 0.035 Uiso 1 1 calc R U . . .
C14 C -0.0823(3) 0.7127(3) 0.5430(3) 0.0363(6) Uani 1 1 d . . . . .
H14 H -0.106752 0.677566 0.629915 0.044 Uiso 1 1 calc R U . . .
C15 C -0.1161(3) 0.6693(4) 0.4624(4) 0.0409(7) Uani 1 1 d . . . . .
H15 H -0.154539 0.599316 0.501123 0.049 Uiso 1 1 calc R U . . .
C16 C -0.1001(3) 0.7176(4) 0.3231(4) 0.0456(8) Uani 1 1 d . . . . .
H16 H -0.091082 0.649491 0.293105 0.055 Uiso 1 1 calc R U . . .
C17 C -0.0965(3) 0.8487(4) 0.2303(3) 0.0444(7) Uani 1 1 d . . . . .
H17 H -0.084625 0.863078 0.14223 0.053 Uiso 1 1 calc R U . . .
C18 C -0.1091(3) 0.9694(4) 0.2522(3) 0.0414(7) Uani 1 1 d . . . . .
H18 H -0.143604 1.0686 0.17275 0.05 Uiso 1 1 calc R U . . .
C19 C -0.0771(3) 0.9561(3) 0.3728(3) 0.0374(7) Uani 1 1 d . . . . .
H19 H -0.099366 1.047804 0.37122 0.045 Uiso 1 1 calc R U . . .
C20 C 0.9159(3) 0.7722(4) 0.8891(4) 0.0469(8) Uani 1 1 d . . . . .
H20A H 0.993035 0.71616 0.859949 0.056 Uiso 1 1 calc R U . . .
H20B H 0.945745 0.829768 0.916407 0.056 Uiso 1 1 calc R U . . .
Cl1 Cl 0.87737(9) 0.64134(12) 1.03160(9) 0.0526(2) Uani 1 1 d . . . . .
Cl2 Cl 0.77056(10) 0.90041(11) 0.74936(11) 0.0596(3) Uani 1 1 d . . . . .
N1 N 0.4789(2) 0.4085(2) 0.74913(19) 0.0205(4) Uani 1 1 d . . . . .
N2 N 0.4849(2) 0.5933(2) 0.7632(2) 0.0216(4) Uani 1 1 d . . . . .
O1 O 0.18769(19) 0.6412(2) 0.78784(19) 0.0321(4) Uani 1 1 d . . . . .
P1 P 0.17901(6) 0.70728(8) 0.52038(7) 0.02688(18) Uani 1 1 d . . . . .

loop_
_atom_site_aniso_label
_atom_site_aniso_U_11
_atom_site_aniso_U_22
_atom_site_aniso_U_33
_atom_site_aniso_U_23
_atom_site_aniso_U_13
_atom_site_aniso_U_12
C1 0.0198(10) 0.0217(10) 0.0166(10) -0.0083(8) 0.0035(8) -0.0094(9)
C2 0.0182(10) 0.0272(12) 0.0172(10) -0.0081(9) 0.0027(8) -0.0073(9)
C3 0.0173(10) 0.0301(12) 0.0200(10) -0.0103(9) 0.0030(8) -0.0095(9)
C4 0.0263(11) 0.0208(11) 0.0258(11) -0.0117(9) 0.0046(9) -0.0111(9)
C5 0.0417(15) 0.0239(12) 0.0344(14) -0.0092(11) 0.0058(12) -0.0160(11)
C6 0.0367(14) 0.0398(15) 0.0358(14) -0.0247(13) 0.0090(11) -0.0176(12)
C7 0.0213(12) 0.0357(14) 0.0329(14) -0.0172(12) 0.0013(10) -0.0028(10)
C8 0.0229(12) 0.0481(17) 0.0397(15) -0.0211(13) 0.0017(11) -0.0178(12)
C9 0.0265(11) 0.0238(11) 0.0266(12) -0.0136(10) 0.0043(9) -0.0122(9)
C10 0.0487(17) 0.0416(16) 0.0278(13) -0.0215(12) 0.0097(12) -0.0226(14)
C11 0.0588(19) 0.0313(14) 0.0282(13) -0.0120(11) 0.0103(13) -0.0258(14)
C12 0.0192(10) 0.0194(10) 0.0242(11) -0.0098(9) 0.0050(8) -0.0091(8)
C13 0.0202(11) 0.0331(13) 0.0353(13) -0.0220(11) 0.0017(10) -0.0081(10)
C14 0.0236(12) 0.0374(15) 0.0430(16) -0.0178(13) 0.0067(11) -0.0132(11)
C15 0.0296(14) 0.0370(15) 0.0586(19) -0.0244(14) 0.0037(13) -0.0175(12)
C16 0.0378(16) 0.0471(18) 0.060(2) -0.0381(17) -0.0035(14) -0.0124(14)
C17 0.0302(14) 0.055(2) 0.0412(16) -0.0287(15) -0.0019(12) -0.0079(13)
C18 0.0268(13) 0.0333(15) 0.0401(16) -0.0082(12) -0.0069(11) -0.0055(11)
C19 0.0264(13) 0.0234(12) 0.0521(17) -0.0173(12) -0.0058(12) -0.0045(10)
C20 0.0358(16) 0.061(2) 0.056(2) -0.0350(18) 0.0160(14) -0.0260(15)
Cl1 0.0446(4) 0.0731(6) 0.0434(4) -0.0320(4) 0.0152(3) -0.0269(4)
Cl2 0.0501(5) 0.0461(5) 0.0616(6) -0.0227(4) 0.0082(4) -0.0092(4)
N1 0.0191(9) 0.0216(9) 0.0191(9) -0.0099(7) 0.0038(7) -0.0085(7)
N2 0.0196(9) 0.0226(9) 0.0207(9) -0.0092(8) 0.0026(7) -0.0103(8)
O1 0.0242(9) 0.0427(11) 0.0285(9) -0.0195(8) 0.0093(7) -0.0130(8)
P1 0.0183(3) 0.0330(4) 0.0237(3) -0.0149(3) 0.0011(2) -0.0062(2)


#----------------------------------------------------------------------------#
#                   MOLECULAR GEOMETRY                                       #
#----------------------------------------------------------------------------#

_geom_special_details            
;
 All esds (except the esd in the dihedral angle between two l.s. planes)
 are estimated using the full covariance matrix.  The cell esds are taken
 into account individually in the estimation of esds in distances, angles
 and torsion angles; correlations between esds in cell parameters are only
 used when they are defined by crystal symmetry.  An approximate (isotropic)
 treatment of cell esds is used for estimating esds involving l.s. planes.
;
loop_
_geom_bond_atom_site_label_1
_geom_bond_atom_site_label_2
_geom_bond_distance
_geom_bond_site_symmetry_2
_geom_bond_publ_flag
C1 N1 1.344(3) . ?
C1 N2 1.350(3) . ?
C1 C12 1.520(3) . ?
C2 C3 1.359(4) . ?
C2 N1 1.396(3) . ?
C2 C7 1.493(4) . ?
C3 N2 1.392(3) . ?
C3 C8 1.491(3) . ?
C4 N1 1.486(3) . ?
C4 C5 1.518(4) . ?
C4 C6 1.521(4) . ?
C4 H4 1 . ?
C5 H5A 0.98 . ?
C5 H5B 0.98 . ?
C5 H5C 0.98 . ?
C6 H6A 0.98 . ?
C6 H6B 0.98 . ?
C6 H6C 0.98 . ?
C7 H7A 0.98 . ?
C7 H7B 0.98 . ?
C7 H7C 0.98 . ?
C8 H8A 0.98 . ?
C8 H8B 0.98 . ?
C8 H8C 0.98 . ?
C9 N2 1.483(3) . ?
C9 C10 1.521(4) . ?
C9 C11 1.522(4) . ?
C9 H9 1 . ?
C10 H10A 0.98 . ?
C10 H10B 0.98 . ?
C10 H10C 0.98 . ?
C11 H11A 0.98 . ?
C11 H11B 0.98 . ?
C11 H11C 0.98 . ?
C12 O1 1.260(3) . ?
C12 P1 1.737(2) . ?
C13 C19 1.500(4) . ?
C13 C14 1.500(4) . ?
C13 P1 1.880(3) . ?
C13 H13 1 . ?
C14 C15 1.338(4) . ?
C14 H14 0.95 . ?
C15 C16 1.438(5) . ?
C15 H15 0.95 . ?
C16 C17 1.350(5) . ?
C16 H16 0.95 . ?
C17 C18 1.448(5) . ?
C17 H17 0.95 . ?
C18 C19 1.340(5) . ?
C18 H18 0.95 . ?
C19 H19 0.95 . ?
C20 Cl1 1.767(4) . ?
C20 Cl2 1.769(4) . ?
C20 H20A 0.99 . ?
C20 H20B 0.99 . ?

loop_
_geom_angle_atom_site_label_1
_geom_angle_atom_site_label_2
_geom_angle_atom_site_label_3
_geom_angle
_geom_angle_site_symmetry_1
_geom_angle_site_symmetry_3
_geom_angle_publ_flag
N1 C1 N2 108.1(2) . . ?
N1 C1 C12 127.5(2) . . ?
N2 C1 C12 124.3(2) . . ?
C3 C2 N1 107.1(2) . . ?
C3 C2 C7 128.0(2) . . ?
N1 C2 C7 124.9(2) . . ?
C2 C3 N2 107.2(2) . . ?
C2 C3 C8 128.2(2) . . ?
N2 C3 C8 124.6(2) . . ?
N1 C4 C5 112.1(2) . . ?
N1 C4 C6 110.4(2) . . ?
C5 C4 C6 113.9(2) . . ?
N1 C4 H4 106.7 . . ?
C5 C4 H4 106.7 . . ?
C6 C4 H4 106.7 . . ?
C4 C5 H5A 109.5 . . ?
C4 C5 H5B 109.5 . . ?
H5A C5 H5B 109.5 . . ?
C4 C5 H5C 109.5 . . ?
H5A C5 H5C 109.5 . . ?
H5B C5 H5C 109.5 . . ?
C4 C6 H6A 109.5 . . ?
C4 C6 H6B 109.5 . . ?
H6A C6 H6B 109.5 . . ?
C4 C6 H6C 109.5 . . ?
H6A C6 H6C 109.5 . . ?
H6B C6 H6C 109.5 . . ?
C2 C7 H7A 109.5 . . ?
C2 C7 H7B 109.5 . . ?
H7A C7 H7B 109.5 . . ?
C2 C7 H7C 109.5 . . ?
H7A C7 H7C 109.5 . . ?
H7B C7 H7C 109.5 . . ?
C3 C8 H8A 109.5 . . ?
C3 C8 H8B 109.5 . . ?
H8A C8 H8B 109.5 . . ?
C3 C8 H8C 109.5 . . ?
H8A C8 H8C 109.5 . . ?
H8B C8 H8C 109.5 . . ?
N2 C9 C10 111.7(2) . . ?
N2 C9 C11 111.2(2) . . ?
C10 C9 C11 113.3(2) . . ?
N2 C9 H9 106.7 . . ?
C10 C9 H9 106.7 . . ?
C11 C9 H9 106.7 . . ?
C9 C10 H10A 109.5 . . ?
C9 C10 H10B 109.5 . . ?
H10A C10 H10B 109.5 . . ?
C9 C10 H10C 109.5 . . ?
H10A C10 H10C 109.5 . . ?
H10B C10 H10C 109.5 . . ?
C9 C11 H11A 109.5 . . ?
C9 C11 H11B 109.5 . . ?
H11A C11 H11B 109.5 . . ?
C9 C11 H11C 109.5 . . ?
H11A C11 H11C 109.5 . . ?
H11B C11 H11C 109.5 . . ?
O1 C12 C1 114.9(2) . . ?
O1 C12 P1 132.90(19) . . ?
C1 C12 P1 112.13(16) . . ?
C19 C13 C14 112.4(2) . . ?
C19 C13 P1 110.5(2) . . ?
C14 C13 P1 112.12(19) . . ?
C19 C13 H13 107.2 . . ?
C14 C13 H13 107.2 . . ?
P1 C13 H13 107.2 . . ?
C15 C14 C13 126.7(3) . . ?
C15 C14 H14 116.7 . . ?
C13 C14 H14 116.7 . . ?
C14 C15 C16 126.7(3) . . ?
C14 C15 H15 116.6 . . ?
C16 C15 H15 116.6 . . ?
C17 C16 C15 127.4(3) . . ?
C17 C16 H16 116.3 . . ?
C15 C16 H16 116.3 . . ?
C16 C17 C18 126.1(3) . . ?
C16 C17 H17 116.9 . . ?
C18 C17 H17 116.9 . . ?
C19 C18 C17 126.9(3) . . ?
C19 C18 H18 116.6 . . ?
C17 C18 H18 116.6 . . ?
C18 C19 C13 126.6(3) . . ?
C18 C19 H19 116.7 . . ?
C13 C19 H19 116.7 . . ?
Cl1 C20 Cl2 111.17(18) . . ?
Cl1 C20 H20A 109.4 . . ?
Cl2 C20 H20A 109.4 . . ?
Cl1 C20 H20B 109.4 . . ?
Cl2 C20 H20B 109.4 . . ?
H20A C20 H20B 108 . . ?
C1 N1 C2 108.85(19) . . ?
C1 N1 C4 123.18(19) . . ?
C2 N1 C4 128.0(2) . . ?
C1 N2 C3 108.8(2) . . ?
C1 N2 C9 122.0(2) . . ?
C3 N2 C9 129.2(2) . . ?
C12 P1 C13 99.49(12) . . ?

_shelx_res_file                  
;
TITL VN02-175_a.res in P-1
    shelx.res
    created by SHELXL-2019/3 at 11:01:50 on 30-Aug-2023
CELL  0.71073  10.8087  11.2182  11.3752   61.101   89.292   66.734
ZERR     2.00   0.0008   0.0008   0.0008    0.002    0.003    0.002
LATT   1
SFAC  C    H    N    O    P    CL
UNIT  40 58 4 2 2 4
MERG   2
OMIT    -1   3   2
OMIT     1   4   2
OMIT     7   3   0
OMIT    -3   4   2
OMIT     1   1   1
OMIT    -1   0   1
OMIT    -4   2   0
OMIT     6   6   2
OMIT    -3   2   9
OMIT     1   7   2
OMIT     5   1   0
OMIT     4   1   2
OMIT     0  -2   7
OMIT     3   4   9
OMIT     4   1   0
OMIT    -1   2   0
OMIT     6   3   0
FMAP   2
PLAN   20
SIZE     0.070   0.200   0.240
ACTA
BOND   $H
L.S.   4
TEMP   -80.15
WGHT    0.062600    1.800500
FVAR       0.51636
C1    1    0.400468    0.545389    0.732376    11.00000    0.01979    0.02169 =
         0.01657   -0.00831    0.00352   -0.00937
C2    1    0.617344    0.368392    0.790941    11.00000    0.01816    0.02715 =
         0.01723   -0.00811    0.00273   -0.00728
C3    1    0.620904    0.484107    0.798778    11.00000    0.01732    0.03010 =
         0.02002   -0.01028    0.00296   -0.00950
C4    1    0.420795    0.320967    0.723761    11.00000    0.02629    0.02081 =
         0.02582   -0.01171    0.00456   -0.01114
AFIX  13
H4    2    0.317997    0.379474    0.701783    11.00000   -1.20000
AFIX   0
C5    1    0.458169    0.166278    0.851184    11.00000    0.04169    0.02391 =
         0.03438   -0.00924    0.00580   -0.01597
AFIX 137
H5A   2    0.555825    0.098848    0.867183    11.00000   -1.50000
H5B   2    0.400933    0.122678    0.837590    11.00000   -1.50000
H5C   2    0.441874    0.177460    0.931030    11.00000   -1.50000
AFIX   0
C6    1    0.458966    0.314816    0.596948    11.00000    0.03673    0.03979 =
         0.03577   -0.02474    0.00898   -0.01764
AFIX 137
H6A   2    0.422239    0.418359    0.516644    11.00000   -1.50000
H6B   2    0.419526    0.257385    0.581104    11.00000   -1.50000
H6C   2    0.559720    0.264741    0.611414    11.00000   -1.50000
AFIX   0
C7    1    0.735631    0.220987    0.826327    11.00000    0.02133    0.03569 =
         0.03293   -0.01718    0.00134   -0.00282
AFIX 137
H7A   2    0.822568    0.227785    0.833645    11.00000   -1.50000
H7B   2    0.726866    0.199065    0.754086    11.00000   -1.50000
H7C   2    0.735082    0.139382    0.914472    11.00000   -1.50000
AFIX   0
C8    1    0.743740    0.494927    0.842184    11.00000    0.02292    0.04811 =
         0.03969   -0.02110    0.00172   -0.01781
AFIX 137
H8A   2    0.752124    0.468722    0.938283    11.00000   -1.50000
H8B   2    0.732736    0.598907    0.783408    11.00000   -1.50000
H8C   2    0.827103    0.424262    0.833394    11.00000   -1.50000
AFIX   0
C9    1    0.431579    0.743777    0.750384    11.00000    0.02652    0.02381 =
         0.02661   -0.01359    0.00426   -0.01220
AFIX  13
H9    2    0.328838    0.784513    0.735870    11.00000   -1.20000
AFIX   0
C10   1    0.482266    0.730213    0.882439    11.00000    0.04868    0.04162 =
         0.02776   -0.02153    0.00973   -0.02263
AFIX 137
H10A  2    0.473808    0.645633    0.961622    11.00000   -1.50000
H10B  2    0.426414    0.824864    0.880202    11.00000   -1.50000
H10C  2    0.579233    0.711403    0.890580    11.00000   -1.50000
AFIX   0
C11   1    0.461436    0.855632    0.623673    11.00000    0.05879    0.03132 =
         0.02816   -0.01203    0.01031   -0.02577
AFIX 137
H11A  2    0.561532    0.819511    0.633308    11.00000   -1.50000
H11B  2    0.420165    0.955548    0.614606    11.00000   -1.50000
H11C  2    0.421836    0.863859    0.541518    11.00000   -1.50000
AFIX   0
C12   1    0.243787    0.631802    0.692906    11.00000    0.01919    0.01936 =
         0.02420   -0.00984    0.00500   -0.00911
C13   1   -0.009868    0.811220    0.510059    11.00000    0.02021    0.03309 =
         0.03531   -0.02200    0.00173   -0.00814
AFIX  13
H13   2   -0.016670    0.839749    0.581520    11.00000   -1.20000
AFIX   0
C14   1   -0.082323    0.712716    0.542955    11.00000    0.02359    0.03736 =
         0.04301   -0.01782    0.00667   -0.01318
AFIX  43
H14   2   -0.106752    0.677566    0.629915    11.00000   -1.20000
AFIX   0
C15   1   -0.116063    0.669296    0.462365    11.00000    0.02962    0.03703 =
         0.05861   -0.02439    0.00366   -0.01752
AFIX  43
H15   2   -0.154539    0.599316    0.501123    11.00000   -1.20000
AFIX   0
C16   1   -0.100112    0.717598    0.323136    11.00000    0.03779    0.04707 =
         0.05989   -0.03809   -0.00345   -0.01244
AFIX  43
H16   2   -0.091082    0.649491    0.293105    11.00000   -1.20000
AFIX   0
C17   1   -0.096513    0.848698    0.230268    11.00000    0.03020    0.05499 =
         0.04124   -0.02872   -0.00191   -0.00794
AFIX  43
H17   2   -0.084625    0.863078    0.142230    11.00000   -1.20000
AFIX   0
C18   1   -0.109069    0.969440    0.252241    11.00000    0.02683    0.03330 =
         0.04006   -0.00819   -0.00688   -0.00549
AFIX  43
H18   2   -0.143604    1.068600    0.172750    11.00000   -1.20000
AFIX   0
C19   1   -0.077136    0.956129    0.372823    11.00000    0.02641    0.02340 =
         0.05215   -0.01732   -0.00583   -0.00453
AFIX  43
H19   2   -0.099366    1.047804    0.371220    11.00000   -1.20000
AFIX   0
C20   1    0.915882    0.772169    0.889053    11.00000    0.03579    0.06062 =
         0.05603   -0.03497    0.01596   -0.02603
AFIX  23
H20A  2    0.993035    0.716160    0.859949    11.00000   -1.20000
H20B  2    0.945745    0.829768    0.916407    11.00000   -1.20000
AFIX   0
CL1   6    0.877373    0.641340    1.031597    11.00000    0.04459    0.07306 =
         0.04337   -0.03200    0.01517   -0.02691
CL2   6    0.770557    0.900406    0.749362    11.00000    0.05005    0.04606 =
         0.06155   -0.02275    0.00822   -0.00920
N1    3    0.478858    0.408522    0.749125    11.00000    0.01913    0.02158 =
         0.01907   -0.00987    0.00377   -0.00846
N2    3    0.484899    0.593263    0.763208    11.00000    0.01962    0.02263 =
         0.02075   -0.00922    0.00261   -0.01027
O1    4    0.187694    0.641153    0.787844    11.00000    0.02424    0.04272 =
         0.02851   -0.01955    0.00932   -0.01299
P1    5    0.179013    0.707277    0.520383    11.00000    0.01830    0.03304 =
         0.02370   -0.01487    0.00107   -0.00620
HKLF    4


REM  VN02-175_a.res in P-1
REM wR2 = 0.1743, GooF = S = 1.115, Restrained GooF = 1.115 for all data
REM R1 = 0.0594 for 4583 Fo > 4sig(Fo) and 0.0673 for all 5322 data
REM 241 parameters refined using 0 restraints

END

WGHT      0.0625      1.8029

REM Highest difference peak  0.623,  deepest hole -0.586,  1-sigma level  0.070
Q1    1   0.8868  0.7275  1.0216  11.00000  0.05    0.62
Q2    1   0.8189  0.3179  0.9177  11.00000  0.05    0.50
Q3    1   0.8215  0.2776  1.0339  11.00000  0.05    0.48
Q4    1   0.4577  0.2412  0.7851  11.00000  0.05    0.40
Q5    1   0.1925  0.6548  0.6217  11.00000  0.05    0.40
Q6    1   0.0654  0.7785  0.5005  11.00000  0.05    0.35
Q7    1   0.4428  0.8013  0.6806  11.00000  0.05    0.35
Q8    1   0.4570  0.7396  0.8151  11.00000  0.05    0.35
Q9    1  -0.2416  0.9357  0.1873  11.00000  0.05    0.34
Q10   1   0.7642  0.8864  0.8297  11.00000  0.05    0.32
Q11   1  -0.1041  0.7019  0.3938  11.00000  0.05    0.32
Q12   1   0.5481  0.3641  0.7925  11.00000  0.05    0.31
Q13   1  -0.0193  0.8833  0.4281  11.00000  0.05    0.31
Q14   1  -0.1271  0.6128  0.5882  11.00000  0.05    0.30
Q15   1  -0.2243  0.8759  0.3071  11.00000  0.05    0.29
Q16   1   0.4430  0.3232  0.6612  11.00000  0.05    0.29
Q17   1   0.8157  0.3821  0.6456  11.00000  0.05    0.29
Q18   1   0.8274  0.9254  0.7709  11.00000  0.05    0.27
Q19   1   0.6761  0.4892  0.8338  11.00000  0.05    0.27
Q20   1   0.9034  0.8032  0.9863  11.00000  0.05    0.27
;
_shelx_res_checksum              60241

_shelx_hkl_file                  
;
  -4   0   0   10.57    0.94
  -4   0   0   10.37    1.06
  -4   0   0    6.29    0.68
  -4   0   0    8.16    0.73
  -4   0   0    9.01    0.77
   4   0   0    8.55    0.78
   4   0   0    6.64    0.76
   4   0   0   11.39    0.94
   4   0   0    9.05    0.76
   4   0   0    9.06    0.75
  -5   0   0   13.51    1.07
  -5   0   0   14.41    1.33
  -5   0   0   11.49    0.97
  -5   0   0   13.34    1.20
  -5   0   0   10.94    1.11
   5   0   0   13.18    1.06
   5   0   0   12.67    1.23
   5   0   0   14.55    1.25
   5   0   0   15.27    1.37
   5   0   0   14.06    1.15
  -6   0   0  224.91    7.69
  -6   0   0  236.50    8.03
  -6   0   0  228.44    7.78
  -6   0   0  225.99    7.79
  -6   0   0  229.81    7.72
   6   0   0  229.71    7.73
   6   0   0  227.75    7.81
   6   0   0  233.11    7.72
   6   0   0  222.64    7.79
   6   0   0  220.00    7.92
  -7   0   0   16.09    1.49
  -7   0   0   18.69    1.69
  -7   0   0   16.96    1.39
  -7   0   0   15.12    1.34
  -7   0   0   15.53    1.26
   7   0   0   16.79    1.50
   7   0   0   17.25    1.53
   7   0   0   15.86    1.23
   7   0   0   16.62    1.39
   7   0   0   16.36    1.34
  -8   0   0   40.10    2.25
  -8   0   0   42.48    2.80
   8   0   0   45.69    2.73
   8   0   0   45.84    2.22
   8   0   0   45.01    2.84
  -9   0   0   10.55    1.58
  -9   0   0    9.68    1.25
   9   0   0   12.78    1.48
   9   0   0   10.35    1.23
   9   0   0    9.68    1.18
 -10   0   0   31.86    2.11
 -10   0   0   27.26    2.63
  10   0   0   28.40    2.10
  10   0   0   29.65    2.08
  10   0   0   29.28    2.28
 -11   0   0   43.86    3.27
 -11   0   0   48.73    2.75
  11   0   0   42.66    2.66
  11   0   0   46.56    2.89
  11   0   0   49.48    2.68
 -12   0   0   10.89    1.61
  12   0   0   13.37    2.02
  12   0   0   12.82    1.75
  12  -1   0    7.34    1.34
  12  -1   0    5.99    1.43
 -12   1   0    5.20    1.37
 -12   1   0    5.91    1.92
  11  -1   0    7.37    1.32
  11  -1   0    9.22    1.44
 -11   1   0    8.41    1.91
 -11   1   0    9.60    1.47
  10  -1   0   54.26    2.82
  10  -1   0   58.35    3.10
 -10   1   0   54.78    2.90
 -10   1   0   54.92    3.53
   9  -1   0   98.59    4.14
   9  -1   0  103.29    4.35
  -9   1   0  104.20    4.78
  -9   1   0  101.04    4.19
   8  -1   0  198.66    7.19
   8  -1   0  204.88    7.34
  -8   1   0  203.71    7.23
  -8   1   0  203.68    7.69
   7  -1   0  247.28    8.81
   7  -1   0  258.67    8.70
   7  -1   0  253.70    8.69
  -7   1   0  240.11    8.89
  -7   1   0  260.35    9.46
  -7   1   0  250.88    8.78
  -7   1   0  239.57    8.60
   6  -1   0  329.80   11.10
   6  -1   0  333.27   11.01
   6  -1   0  329.97   11.01
   6  -1   0  341.80   11.10
   6  -1   0  325.11   11.24
  -6   1   0  327.32   10.99
  -6   1   0  317.33   11.27
  -6   1   0  334.06   11.03
  -6   1   0  326.68   11.33
  -6   1   0  338.94   11.34
   5  -1   0   27.74    1.47
   5  -1   0   25.99    1.44
   5  -1   0   24.61    1.52
   5  -1   0   25.27    1.65
   5  -1   0   27.58    1.62
  -5   1   0   26.73    1.55
  -5   1   0   24.94    1.50
  -5   1   0   25.76    1.42
  -5   1   0   25.65    1.61
  -5   1   0   27.10    1.87
  -4   1   0  841.77   27.04
  -4  -1   0  490.99   15.88
  -4  -1   0  495.24   15.90
  -4  -1   0  490.54   15.81
  -5  -1   0  228.97    7.73
  -5  -1   0  221.13    7.48
  -5  -1   0  223.68    7.58
  -5  -1   0  219.34    7.57
  -5  -1   0  224.60    7.49
   5   1   0  234.58    7.63
   5   1   0  229.10    7.63
   5   1   0  226.04    7.52
   5   1   0  218.13    7.50
   5   1   0  227.26    7.68
  -6  -1   0   40.22    1.86
  -6  -1   0   41.27    1.95
  -6  -1   0   43.73    2.26
  -6  -1   0   41.93    1.87
  -6  -1   0   43.46    2.03
   6   1   0   42.84    1.87
   6   1   0   40.74    2.05
   6   1   0   39.92    2.01
   6   1   0   41.29    1.89
   6   1   0   41.27    2.08
  -7  -1   0  228.22    7.86
  -7  -1   0  215.44    7.50
  -7  -1   0  222.91    7.53
  -7  -1   0  208.43    7.62
  -7  -1   0  221.83    7.86
   7   1   0  220.19    7.53
   7   1   0  230.09    7.67
   7   1   0  219.71    7.67
   7   1   0  222.36    7.55
  -8  -1   0   71.87    2.98
  -8  -1   0   68.85    3.12
  -8  -1   0   71.24    3.45
  -8  -1   0   84.66    3.78
  -8  -1   0   71.60    3.01
   8   1   0   72.62    3.23
   8   1   0   68.47    3.10
   8   1   0   70.12    3.23
   8   1   0   75.12    3.06
  -9  -1   0   60.71    2.79
  -9  -1   0   62.04    3.30
   9   1   0   60.77    3.04
   9   1   0   55.50    2.85
   9   1   0   58.84    2.77
 -10  -1   0  170.51    6.72
 -10  -1   0  167.41    6.21
  10   1   0  177.81    6.46
  10   1   0  164.52    6.22
  10   1   0  160.31    6.30
 -11  -1   0   18.77    1.74
 -11  -1   0   21.36    2.28
  11   1   0   21.09    1.99
  11   1   0   16.79    1.61
  11   1   0   17.60    1.71
 -12  -1   0   10.00    1.43
 -12  -1   0    8.53    1.79
  12   1   0    8.35    1.37
  12   1   0    9.02    1.44
  12   1   0    9.59    1.64
 -13  -1   0   23.46    2.09
 -13  -1   0   23.09    2.46
  13   1   0   17.25    1.93
  13   1   0   24.28    2.21
  13   1   0   20.75    1.97
  11  -2   0   36.15    2.59
  11  -2   0   38.86    2.79
 -11   2   0   36.29    2.55
 -11   2   0   32.17    3.14
  10  -2   0   22.82    2.08
  10  -2   0   20.53    1.85
 -10   2   0   20.45    2.21
 -10   2   0   24.36    2.04
   9  -2   0   16.12    1.51
   9  -2   0   12.25    1.50
  -9   2   0   13.61    1.52
  -9   2   0   14.14    1.86
   8  -2   0   41.20    2.41
   8  -2   0   35.30    2.20
  -8   2   0   42.64    2.34
  -8   2   0   41.33    2.93
   7  -2   0   11.89    1.23
   7  -2   0    9.63    1.82
  -7   2   0    8.70    1.14
  -7   2   0    7.98    1.46
   6  -2   0  200.90    7.16
   6  -2   0  214.29    7.23
   6  -2   0  212.72    7.32
   6  -2   0  203.14    7.48
  -6   2   0  211.76    7.24
  -6   2   0  201.99    7.33
  -6   2   0  199.66    7.27
  -6   2   0  220.23    7.30
  -6   2   0  212.96    7.61
   5  -2   0   37.21    1.80
   5  -2   0   38.07    1.90
   5  -2   0   35.35    1.72
  -5   2   0   38.27    1.84
  -5   2   0   32.73    2.08
  -5   2   0   37.28    2.20
  -5   2   0   35.23    1.84
   4  -2   0  215.52    7.20
   4  -2   0  212.31    7.12
   4  -2   0  201.42    7.31
  -4   2   0  209.67    7.18
  -4   2   0  220.24    7.16
  -4   2   0  223.47    7.44
  -4   2   0  196.64    7.20
   3  -2   0   29.79    1.51
   3  -2   0   28.48    1.40
   3  -2   0   26.04    1.61
   3  -2   0   27.24    1.40
  -3   2   0   26.97    1.49
  -3   2   0   27.99    1.40
  -3   2   0   28.62    1.50
  -3   2   0   30.56    1.81
  -3   2   0   29.60    1.52
   2  -2   0  131.43    4.47
   2  -2   0  127.36    4.55
   2  -2   0  128.96    4.39
   2  -2   0  131.24    4.41
  -2   2   0  126.50    4.48
  -2   2   0  133.82    4.60
  -2   2   0  133.32    4.42
  -2   2   0  135.62    4.44
  -2   2   0  128.18    4.45
  -1   2   0  276.81    8.98
   2   2   0  457.01   14.52
  -4  -2   0  224.51    7.19
  -4  -2   0  218.64    7.28
  -4  -2   0  216.45    7.30
  -4  -2   0  214.11    7.17
  -4  -2   0  226.63    7.32
   4   2   0  219.10    7.32
   4   2   0  222.93    7.21
   4   2   0  222.87    7.21
   4   2   0  216.53    7.29
  -5  -2   0   40.29    1.78
  -5  -2   0   42.46    1.93
  -5  -2   0   43.00    1.80
  -5  -2   0   45.01    2.12
  -5  -2   0   44.43    1.99
   5   2   0   43.30    1.83
   5   2   0   44.52    2.02
   5   2   0   42.98    2.02
   5   2   0   43.95    1.85
   5   2   0   46.36    2.05
  -7  -2   0  100.73    3.92
  -7  -2   0  104.40    4.12
  -7  -2   0  105.23    3.81
   7   2   0  108.47    4.02
   7   2   0  100.09    4.01
   7   2   0  102.73    3.99
   7   2   0  107.42    4.00
   7   2   0  106.63    3.88
  -8  -2   0  168.20    6.16
  -8  -2   0  175.80    6.37
  -8  -2   0  173.60    6.01
  -8  -2   0  170.78    6.15
   8   2   0  182.82    6.28
   8   2   0  162.36    6.23
   8   2   0  166.17    6.02
   8   2   0  174.34    6.07
   8   2   0  171.64    6.18
  -9  -2   0    1.49    1.25
   9   2   0    3.04    1.00
   9   2   0    5.07    1.20
   9   2   0    3.37    0.89
 -10  -2   0   24.47    1.85
 -10  -2   0   25.68    2.39
  10   2   0   27.64    1.89
  10   2   0   25.52    2.01
  10   2   0   28.15    2.19
 -11  -2   0   33.96    2.77
 -11  -2   0   33.98    2.17
  11   2   0   29.16    2.06
  11   2   0   32.32    2.27
  11   2   0   35.63    2.56
 -12  -2   0    6.65    1.24
 -12  -2   0    6.86    1.63
  12   2   0    7.22    1.20
  12   2   0    8.47    1.32
  12   2   0    8.60    1.56
 -13  -2   0    9.00    1.80
 -13  -2   0    7.35    1.35
  13   2   0    5.84    1.79
  13   2   0    9.04    1.41
  13   2   0    8.77    1.40
  11  -3   0    1.72    1.09
  11  -3   0   -0.94    1.00
 -11   3   0    0.40    1.49
 -11   3   0   -1.40    1.07
  10  -3   0    8.65    1.40
  10  -3   0    8.38    1.37
 -10   3   0    9.23    2.50
 -10   3   0    9.24    2.07
   9  -3   0   -0.64    0.85
   9  -3   0    1.22    1.10
  -9   3   0    1.18    1.03
  -9   3   0   -0.04    1.45
   8  -3   0   28.34    2.14
   8  -3   0   25.54    1.95
  -8   3   0   30.97    2.82
  -8   3   0   30.12    2.16
   7  -3   0    5.68    1.04
   7  -3   0    5.25    1.02
  -7   3   0    6.06    1.14
  -7   3   0    6.34    1.53
   6  -3   0    4.77    1.06
   6  -3   0    4.97    0.83
   6  -3   0    5.50    1.02
  -6   3   0    5.66    1.33
  -6   3   0    3.40    1.13
  -6   3   0    4.14    0.95
   5  -3   0    2.27    0.73
   5  -3   0    2.08    0.73
   5  -3   0    3.29    0.88
  -5   3   0    2.96    0.75
  -5   3   0    2.21    0.69
  -5   3   0    3.65    1.05
  -5   3   0    1.74    0.74
  -5   3   0    3.95    0.84
   4  -3   0  461.07   14.72
   4  -3   0  440.14   14.94
   4  -3   0  464.99   14.82
   4  -3   0  444.86   14.69
  -4   3   0  466.51   14.77
  -4   3   0  451.48   14.79
  -4   3   0  448.26   14.75
  -4   3   0  459.02   15.03
  -4   3   0  420.76   14.92
  -3   3   0  880.44   28.85
  -3   3   0  892.38   28.93
  -3   3   0  925.16   28.83
   2  -3   0   75.86    3.07
   2  -3   0   81.88    2.91
   2  -3   0   80.99    3.02
   2  -3   0   80.82    2.90
  -2   3   0   77.34    2.93
  -2   3   0   81.29    3.22
  -2   3   0   85.96    2.99
  -2   3   0   79.52    3.03
   0   3   0  413.94   13.22
   0   3   0  412.37   13.35
  -1  -3   0   10.66    0.60
   1   3   0    9.09    0.52
   2   3   0  193.61    6.38
   2   3   0  194.91    6.19
   2   3   0  190.56    6.19
  -3  -3   0  163.87    6.00
  -3  -3   0  172.43    5.79
  -3  -3   0  215.30    5.80
   3   3   0  164.21    5.86
   3   3   0  201.58    5.91
   3   3   0  168.03    6.02
  -4  -3   0  324.19    9.80
  -4  -3   0  291.99    9.97
   4   3   0  314.86   10.04
   4   3   0  286.22    9.98
   4   3   0  344.69   10.07
   4   3   0  269.66    9.87
  -5  -3   0  112.72    4.10
  -5  -3   0  118.35    4.14
  -5  -3   0  116.47    3.91
  -5  -3   0  113.17    3.91
  -5  -3   0  109.43    4.08
   5   3   0  117.82    4.16
   5   3   0  113.78    4.08
   5   3   0  125.19    4.20
   5   3   0  114.33    3.97
   5   3   0  112.36    3.98
  -6  -3   0  211.11    7.22
  -6  -3   0  213.97    7.00
   6   3   0  213.96    7.23
   6   3   0  204.74    7.17
   6   3   0  211.02    7.06
  -7  -3   0   79.85    3.32
   7   3   0   78.15    3.26
   7   3   0   83.76    3.25
   7   3   0   82.46    3.29
  -8  -3   0    2.91    0.66
  -8  -3   0    4.04    1.04
  -8  -3   0    3.72    0.83
  -8  -3   0    1.45    0.66
  -8  -3   0    3.56    0.83
   8   3   0    2.94    0.70
   8   3   0    2.96    0.93
   8   3   0    2.74    0.71
   8   3   0    2.45    0.82
   8   3   0    2.85    0.90
  -9  -3   0    1.23    1.05
  -9  -3   0    0.51    0.70
   9   3   0    0.65    0.93
   9   3   0    2.47    0.93
   9   3   0    0.83    0.72
   9   3   0    1.66    0.83
 -10  -3   0    3.68    1.24
 -10  -3   0    4.21    0.87
 -10  -3   0    4.23    0.92
  10   3   0    5.44    1.18
  10   3   0    4.56    0.97
  10   3   0    3.26    1.11
 -11  -3   0    5.83    1.40
 -11  -3   0    6.79    1.10
  11   3   0    8.70    1.24
  11   3   0    8.58    1.49
  11   3   0    6.37    1.19
 -12  -3   0    4.31    1.40
 -12  -3   0    7.04    1.19
  12   3   0    6.44    1.33
  12   3   0    5.93    1.41
  12   3   0    5.58    1.12
 -13  -3   0   24.85    2.46
 -13  -3   0   20.07    1.81
  13   3   0   19.37    1.87
  13   3   0   17.77    1.87
  13   3   0   22.30    2.47
 -14  -3   0    0.57    1.20
 -14  -3   0   -0.31    1.29
  14   3   0   -1.64    0.93
  14   3   0    1.85    1.32
  14   3   0    1.18    1.06
  10  -4   0   14.62    1.66
 -10   4   0   14.99    2.06
 -10   4   0   16.53    1.91
   9  -4   0    8.43    1.39
   9  -4   0   13.01    1.48
  -9   4   0   11.24    2.04
  -9   4   0    9.54    1.48
   8  -4   0   69.57    3.35
   8  -4   0   66.84    3.17
  -8   4   0   62.39    3.85
  -8   4   0   67.02    3.36
   7  -4   0   87.28    3.69
   7  -4   0   89.42    3.87
  -7   4   0   88.43    3.85
  -7   4   0   87.92    4.34
   6  -4   0   22.73    1.83
   6  -4   0   24.90    1.72
  -6   4   0   22.44    2.36
  -6   4   0   23.23    1.85
   5  -4   0   46.87    2.21
   5  -4   0   45.87    2.34
   5  -4   0   43.42    2.09
  -5   4   0   44.13    2.33
   4  -4   0    1.59    0.68
   4  -4   0    2.49    0.62
   4  -4   0    2.30    0.69
   4  -4   0    3.08    0.69
  -4   4   0    3.09    0.75
  -4   4   0    1.85    0.64
  -4   4   0    1.95    0.78
  -4   4   0    1.57    0.72
  -4   4   0    2.47    1.01
   3  -4   0  293.77    9.71
   3  -4   0  303.59    9.74
   3  -4   0  289.95    9.99
   3  -4   0  289.49    9.87
  -3   4   0  306.45    9.84
  -3   4   0  307.23   10.07
  -3   4   0  291.03    9.85
  -3   4   0  288.68    9.78
  -3   4   0  278.50   10.30
   2  -4   0    3.81    0.74
   2  -4   0    5.32    0.79
   2  -4   0    3.98    0.57
   2  -4   0    4.01    0.60
  -2   4   0    2.68    0.60
  -2   4   0    2.76    0.83
  -2   4   0    3.31    0.65
  -2   4   0    3.29    0.67
   1  -4   0  136.49    4.51
   1  -4   0  126.63    4.69
  -1   4   0  138.28    4.58
  -1   4   0  132.45    4.59
  -1   4   0  134.30    4.69
  -1   4   0  134.87    4.79
   0  -4   0  205.25    6.56
   0  -4   0  210.50    6.82
   0  -4   0  190.95    6.69
   0   4   0  200.75    6.64
   0   4   0  213.70    6.79
   0   4   0  206.78    6.66
   0   4   0  187.09    6.76
  -1  -4   0   60.91    2.19
   1   4   0   59.96    2.12
   1   4   0   58.44    2.11
   1   4   0   60.95    2.21
   2   4   0   12.01    0.67
   2   4   0   13.63    0.70
   2   4   0   12.59    0.65
   3   4   0   35.68    1.25
   3   4   0   30.50    1.24
   3   4   0   31.11    1.54
  -4  -4   0  208.93    7.23
   4   4   0  231.02    7.08
   4   4   0  199.39    7.04
   4   4   0  226.47    7.15
   4   4   0  216.67    7.28
  -5  -4   0   38.25    1.88
  -5  -4   0   40.73    1.55
   5   4   0   48.95    1.85
   5   4   0   42.50    1.73
   5   4   0   47.89    1.72
   5   4   0   38.70    1.94
   5   4   0   39.07    1.98
  -6  -4   0    7.50    0.84
  -6  -4   0    8.05    0.63
  -6  -4   0    7.74    0.61
   6   4   0    7.32    0.79
   6   4   0    8.48    0.74
   6   4   0    6.82    0.83
   6   4   0    7.17    0.71
   6   4   0    6.71    0.86
  -7  -4   0  494.85   15.59
  -7  -4   0  475.82   15.82
  -7  -4   0  486.80   15.83
  -7  -4   0  473.54   15.56
   7   4   0  478.32   15.80
   7   4   0  476.07   15.68
   7   4   0  482.71   15.86
   7   4   0  481.79   15.68
   7   4   0  496.95   15.92
  -8  -4   0   19.34    1.43
  -8  -4   0   17.44    1.36
  -8  -4   0   18.12    1.22
  -8  -4   0   19.51    1.17
  -8  -4   0   20.63    1.64
   8   4   0   17.29    1.30
   8   4   0   18.76    1.60
   8   4   0   19.13    1.27
   8   4   0   18.46    1.40
   8   4   0   17.39    1.58
  -9  -4   0   98.68    3.70
  -9  -4   0   96.72    3.66
  -9  -4   0  102.21    4.13
   9   4   0  102.40    4.14
   9   4   0  100.82    4.10
   9   4   0   95.60    3.82
   9   4   0  100.08    3.99
 -10  -4   0   45.79    2.15
  10   4   0   42.35    2.24
  10   4   0   40.76    2.51
  10   4   0   39.06    2.54
 -11  -4   0   45.94    2.34
 -11  -4   0   49.31    2.92
 -11  -4   0   44.29    2.24
  11   4   0   51.29    2.87
  11   4   0   40.31    2.63
  11   4   0   45.15    2.42
 -12  -4   0   97.92    3.88
 -12  -4   0   97.57    4.48
  12   4   0   81.41    3.91
  12   4   0   91.34    4.20
  12   4   0  103.44    4.44
 -13  -4   0    7.58    1.22
  13   4   0    6.31    1.36
  13   4   0    4.52    1.10
  13   4   0    4.02    1.43
 -14  -4   0    7.83    1.25
  14   4   0    5.71    1.52
  14   4   0    4.72    1.23
  14   4   0    6.11    1.33
   9  -5   0   -0.12    1.06
   9  -5   0    0.14    0.94
  -9   5   0   -1.28    1.49
  -9   5   0    0.51    1.12
   8  -5   0    3.46    1.06
   8  -5   0    2.39    1.10
  -8   5   0    3.99    1.49
  -8   5   0    5.25    1.22
   7  -5   0    3.66    1.16
   7  -5   0    4.12    1.02
  -7   5   0    4.41    1.51
  -7   5   0    4.10    1.17
   6  -5   0   47.58    2.65
   6  -5   0   50.32    2.44
  -6   5   0   47.00    3.10
  -6   5   0   46.39    2.55
   5  -5   0   50.11    2.25
   5  -5   0   49.78    2.55
   5  -5   0   48.62    2.36
  -5   5   0   47.30    2.50
  -5   5   0   46.58    2.95
   4  -5   0   43.36    2.05
   4  -5   0   45.85    2.31
   4  -5   0   41.48    1.96
  -4   5   0   41.18    2.60
  -4   5   0   42.06    2.23
  -4   5   0   42.23    2.21
  -3   5   0    3.75    0.93
   2  -5   0  171.28    5.89
   2  -5   0  179.67    5.91
   2  -5   0  169.64    6.18
  -2   5   0  172.71    6.11
  -2   5   0  175.78    6.26
  -2   5   0  185.38    6.07
  -2   5   0  170.16    5.99
   1  -5   0   58.25    2.41
   1  -5   0   57.49    2.14
   1  -5   0   57.79    2.14
  -1   5   0   57.26    2.39
  -1   5   0   55.31    2.49
  -1   5   0   56.74    2.25
  -1   5   0   57.47    2.29
   0  -5   0  117.87    4.12
   0  -5   0  108.76    3.85
   0  -5   0  117.39    3.84
   0   5   0  106.75    3.96
   0   5   0  121.59    4.01
   0   5   0  110.40    4.14
   0   5   0  126.40    4.18
  -1  -5   0    5.31    0.72
   1   5   0    4.23    0.54
   1   5   0    4.30    0.62
   1   5   0    3.55    0.48
   2   5   0  141.37    4.57
   2   5   0  148.05    4.61
   2   5   0  121.81    4.79
   3   5   0  344.69   11.22
   3   5   0  351.12   11.22
   3   5   0  351.97   11.23
   3   5   0  351.85   11.53
   4   5   0    4.92    0.49
   4   5   0    4.20    0.49
   4   5   0    2.69    0.68
  -5  -5   0  228.41    8.05
   5   5   0  237.37    7.82
   5   5   0  244.13    8.11
   5   5   0  246.56    8.13
   5   5   0  241.79    7.84
   5   5   0  238.64    7.82
  -6  -5   0   16.43    0.76
  -6  -5   0   17.25    1.24
  -6  -5   0   22.01    0.82
   6   5   0   14.89    1.30
   6   5   0   19.10    1.39
   6   5   0   19.77    1.13
   6   5   0   17.78    1.08
   6   5   0   20.92    1.06
  -8  -5   0  117.07    4.48
  -8  -5   0  118.48    4.10
  -8  -5   0  123.60    4.12
   8   5   0  119.19    4.30
   8   5   0  120.06    4.61
   8   5   0  123.64    4.57
   8   5   0  111.86    4.37
  -9  -5   0   18.19    1.23
  -9  -5   0   16.14    1.12
   9   5   0   19.37    1.80
   9   5   0   18.34    1.38
   9   5   0   19.25    1.52
   9   5   0   10.70    1.38
   9   5   0   17.69    1.44
 -10  -5   0   59.00    2.51
 -10  -5   0   65.58    2.60
  10   5   0   59.80    2.84
  10   5   0   64.51    3.14
  10   5   0   65.77    3.18
  10   5   0   58.89    2.93
  11   5   0    4.71    0.97
  11   5   0    2.67    1.12
  11   5   0    5.11    1.20
 -12  -5   0    1.50    0.83
 -12  -5   0    0.26    0.65
  12   5   0    0.06    1.18
  12   5   0    0.16    0.87
  12   5   0    0.96    1.05
 -13  -5   0    0.09    0.77
  13   5   0    0.49    1.14
  13   5   0    1.76    1.27
  13   5   0    1.59    0.96
 -14  -5   0    1.85    0.99
  14   5   0    2.59    1.15
  14   5   0    1.19    1.27
   8  -6   0    4.52    1.07
   8  -6   0    6.88    1.39
  -8   6   0    6.51    1.38
  -8   6   0    3.48    1.63
   7  -6   0   66.15    3.00
   7  -6   0   67.34    3.33
  -7   6   0   55.90    3.67
  -7   6   0   58.86    3.16
   6  -6   0    3.01    1.00
   6  -6   0    2.62    0.87
  -6   6   0    1.19    1.20
  -6   6   0    3.35    1.04
   5  -6   0   24.74    1.74
   5  -6   0   24.04    1.93
   5  -6   0   25.08    1.67
  -5   6   0   24.05    2.39
  -5   6   0   22.93    1.90
   4  -6   0   92.84    3.43
  -4   6   0   82.98    3.99
  -4   6   0   82.87    3.62
   3  -6   0   71.61    3.25
   3  -6   0   71.17    2.84
   3  -6   0   77.66    2.92
  -3   6   0   72.61    3.12
  -3   6   0   75.86    3.47
   2  -6   0   42.37    1.80
   2  -6   0   42.87    1.78
  -2   6   0   43.46    2.06
  -2   6   0   41.32    2.13
  -2   6   0   36.64    2.29
  -2   6   0   40.50    1.93
   1  -6   0   24.30    1.20
   1  -6   0   22.94    1.16
   1  -6   0   25.44    1.55
  -1   6   0   24.88    1.67
  -1   6   0   28.12    1.49
  -1   6   0   25.42    1.37
   0  -6   0    8.88    0.60
   0  -6   0   10.00    0.65
   0  -6   0    9.56    0.89
   0   6   0    9.75    0.96
   0   6   0    8.90    0.82
   0   6   0    9.30    0.78
   0   6   0    8.85    0.92
  -1  -6   0   28.77    1.44
   1   6   0   24.65    1.32
   1   6   0   36.82    1.57
   1   6   0   33.61    1.41
   2   6   0   18.06    0.99
   2   6   0   16.04    0.93
   2   6   0   22.06    1.08
   3   6   0   66.22    2.27
   3   6   0   61.33    2.27
   3   6   0   63.63    2.57
   3   6   0   64.80    2.67
   4   6   0   86.46    3.38
   4   6   0   88.49    3.06
   4   6   0   90.13    3.45
   4   6   0   91.54    3.02
   5   6   0  108.60    3.81
   5   6   0  114.89    4.19
   5   6   0  114.54    3.78
   5   6   0  111.89    3.83
   6   6   0    6.14    0.65
   6   6   0    6.11    0.62
   6   6   0    6.47    0.64
   6   6   0    7.12    0.96
   6   6   0    6.14    0.87
  -7  -6   0   10.00    1.05
   7   6   0   10.88    0.90
   7   6   0   11.25    1.21
   7   6   0    8.22    1.08
   7   6   0   10.84    0.96
   7   6   0    8.59    0.82
  -8  -6   0    7.06    0.93
  -8  -6   0    6.51    0.51
  -8  -6   0    5.54    0.53
   8   6   0    4.41    0.74
   8   6   0    5.75    1.22
   8   6   0    5.99    0.78
   8   6   0    5.18    1.03
  -9  -6   0   34.97    1.60
  -9  -6   0   35.91    1.47
   9   6   0   34.99    1.77
   9   6   0   35.45    2.23
   9   6   0   33.52    1.78
   9   6   0   28.90    2.11
   9   6   0   30.70    1.79
  10   6   0    6.02    0.91
  10   6   0    9.26    1.33
 -11  -6   0    1.55    0.59
 -11  -6   0    2.23    0.66
  11   6   0    1.92    1.15
  11   6   0    1.45    1.11
  11   6   0    2.32    0.90
 -12  -6   0   35.89    1.70
 -12  -6   0   33.28    1.80
  12   6   0   29.95    2.53
  12   6   0   33.83    2.13
  12   6   0   28.94    2.47
 -13  -6   0   16.65    1.23
 -13  -6   0   16.05    1.44
  13   6   0   14.51    1.87
  13   6   0   11.58    1.63
  13   6   0   13.20    1.46
 -14  -6   0    1.75    0.86
  14   6   0    2.49    1.97
  14   6   0    1.08    1.23
  14   6   0    2.33    1.39
   7  -7   0   -0.64    0.79
  -7   7   0    0.95    1.06
   6  -7   0    0.07    0.74
  -6   7   0   -1.01    0.90
  -6   7   0    1.72    1.41
   5  -7   0    1.54    0.81
  -5   7   0    0.69    1.16
  -5   7   0    0.84    0.92
   4  -7   0    2.52    0.88
  -4   7   0    2.31    0.98
  -4   7   0    1.60    1.19
   3  -7   0    1.65    0.59
   3  -7   0    2.34    0.69
  -3   7   0    2.72    0.94
  -3   7   0    1.85    1.13
   2  -7   0   40.04    1.78
   2  -7   0   40.20    1.74
   2  -7   0   38.62    2.21
  -2   7   0   40.97    2.18
  -2   7   0   40.97    2.46
   1  -7   0   44.69    1.79
   1  -7   0   43.70    2.22
  -1   7   0   40.62    2.24
  -1   7   0   42.75    2.03
  -1   7   0   45.42    2.13
  -1   7   0   49.58    2.45
   0  -7   0    0.55    0.59
   0   7   0    0.11    0.52
   0   7   0    0.60    0.72
   0   7   0    0.78    0.60
   0   7   0    0.15    0.60
  -1  -7   0   14.66    1.13
   1   7   0   13.48    1.00
   1   7   0   18.05    1.33
   2   7   0  136.69    4.83
   2   7   0  145.27    4.91
   2   7   0  144.63    4.85
   3   7   0  377.86   12.91
   3   7   0  408.15   12.72
   3   7   0  393.87   12.70
   4   7   0    4.61    0.56
   4   7   0    4.68    0.52
   5   7   0   41.78    2.14
   5   7   0   40.12    1.71
   5   7   0   41.74    1.69
   5   7   0   42.34    1.55
   5   7   0   47.75    1.60
   6   7   0  314.72    9.90
   6   7   0  319.86   10.32
   6   7   0  286.49    9.77
   6   7   0  291.37    9.87
   7   7   0   22.14    1.21
   7   7   0   22.56    1.66
   7   7   0   22.77    1.28
   8   7   0   87.75    3.23
   8   7   0   82.41    3.33
   8   7   0   84.17    3.17
   8   7   0   84.77    3.64
   9   7   0   15.61    1.55
   9   7   0   14.97    1.57
   9   7   0   16.10    1.21
   9   7   0   15.31    1.20
   9   7   0   16.92    1.34
  10   7   0    1.37    0.75
  10   7   0    0.47    0.61
  10   7   0    2.11    1.04
  10   7   0    2.17    1.08
 -11  -7   0   16.15    0.92
 -11  -7   0   15.17    0.86
  11   7   0   14.55    1.65
  11   7   0   16.45    1.71
  11   7   0   16.54    1.50
  11   7   0   15.53    1.36
 -12  -7   0   -0.59    0.49
 -12  -7   0    0.13    0.48
  12   7   0   -0.47    1.04
  12   7   0   -0.37    0.82
  12   7   0    0.85    1.13
 -13  -7   0    0.82    0.49
 -13  -7   0    1.53    0.60
  13   7   0   -0.22    1.27
  13   7   0    0.48    0.88
  13   7   0   -0.02    1.19
  14   7   0    1.10    0.95
  14   7   0    0.06    2.07
  14   7   0    0.80    1.26
   6  -8   0   11.88    1.26
  -6   8   0   12.62    2.44
  -6   8   0   11.48    1.66
   5  -8   0    0.39    0.68
  -5   8   0   -0.01    1.27
  -5   8   0   -0.04    0.97
   4  -8   0   28.71    1.78
  -4   8   0   27.12    2.51
  -4   8   0   27.44    2.08
   3  -8   0   18.83    1.20
   3  -8   0   20.36    1.29
  -3   8   0   21.73    1.81
  -3   8   0   22.62    2.06
   2  -8   0   38.96    1.71
   2  -8   0   43.78    1.80
  -2   8   0   41.28    2.23
  -2   8   0   40.53    2.58
   1  -8   0   15.11    0.88
   1  -8   0   16.53    1.43
   1  -8   0   14.36    0.83
  -1   8   0   16.61    1.48
  -1   8   0   15.77    1.52
   0  -8   0    3.88    0.82
   0   8   0    3.83    0.98
   0   8   0    3.45    0.80
   0   8   0    2.65    0.68
  -1  -8   0    1.97    0.66
   1   8   0    1.83    0.78
   1   8   0    0.36    0.64
   2   8   0    1.10    0.64
   2   8   0    0.26    0.57
   2   8   0    0.99    0.53
   3   8   0   21.77    1.15
   3   8   0   21.22    1.20
   3   8   0   21.54    1.22
   4   8   0   48.85    1.81
   4   8   0   48.20    1.91
   4   8   0   49.39    1.95
   4   8   0   44.55    2.71
   5   8   0   12.38    0.93
   5   8   0   10.98    1.22
   5   8   0   10.30    0.84
   6   8   0   22.68    1.18
   6   8   0   23.11    1.26
   7   8   0    3.33    0.59
   7   8   0    6.08    0.51
   7   8   0    6.01    1.11
   7   8   0    5.70    0.73
   7   8   0    6.79    1.15
   7   8   0    5.78    0.53
   8   8   0   37.00    2.25
   8   8   0   40.28    2.34
   8   8   0   36.97    1.80
   9   8   0    6.31    0.74
   9   8   0    6.35    1.28
   9   8   0    5.65    1.18
   9   8   0    6.80    0.82
  10   8   0    2.30    0.63
  10   8   0    1.58    0.74
  10   8   0    2.62    1.07
  10   8   0    2.75    1.15
  11   8   0    5.20    1.23
  11   8   0    4.69    1.21
  11   8   0    6.11    0.87
  11   8   0    6.49    1.01
  12   8   0    2.81    1.26
  12   8   0    5.35    1.28
  12   8   0    4.46    0.97
  12   8   0    3.85    0.82
  13   8   0    0.49    1.23
  13   8   0   -0.29    0.82
  13   8   0    0.84    1.21
  14   8   0    2.80    1.07
  14   8   0    4.27    1.42
  14   8   0    5.77    1.54
   5  -9   0    7.85    0.91
  -5   9   0    7.68    1.41
  -5   9   0    5.10    1.53
   4  -9   0    6.78    0.71
  -4   9   0    8.27    1.34
  -4   9   0    9.48    1.67
   3  -9   0    7.48    0.69
   3  -9   0    7.46    0.77
  -3   9   0   10.84    1.62
  -3   9   0    7.82    1.26
   2  -9   0   12.97    0.82
   2  -9   0   12.97    0.77
  -2   9   0   14.92    1.64
  -2   9   0   13.33    1.43
  -1   9   0    4.12    0.98
   0  -9   0   15.62    1.39
   0   9   0   16.83    1.67
   0   9   0   16.43    1.37
  -1  -9   0    7.72    0.95
   1   9   0    8.53    1.09
   1   9   0    8.59    0.99
   2   9   0  151.91    5.72
   2   9   0  170.83    5.85
   2   9   0  176.36    5.82
   3   9   0    9.57    0.91
   3   9   0   10.07    0.88
   3   9   0    9.25    0.83
   4   9   0   30.40    1.57
   4   9   0   31.28    1.49
   4   9   0   34.54    2.16
   4   9   0   34.00    1.81
   5   9   0  131.96    4.45
   5   9   0  127.27    4.99
   5   9   0  121.92    4.39
   6   9   0    1.92    0.51
   6   9   0    1.42    0.88
   6   9   0    2.87    0.62
   7   9   0    1.25    0.91
   7   9   0    1.89    0.54
   7   9   0    2.25    0.64
   7   9   0    1.75    0.90
   8   9   0   -0.43    0.85
   8   9   0    0.17    0.59
   8   9   0   -0.30    0.90
   8   9   0    0.36    0.49
   9   9   0   32.65    1.71
   9   9   0   28.99    1.85
   9   9   0   33.98    2.23
   9   9   0   30.30    2.31
   9   9   0   29.74    1.55
  10   9   0   -0.13    0.45
  10   9   0    0.95    0.96
  10   9   0   -0.56    0.96
  11   9   0   32.24    1.83
  11   9   0   28.00    2.34
  11   9   0   29.32    2.31
  11   9   0   27.86    1.52
  12   9   0   15.61    1.83
  12   9   0   14.88    1.76
  12   9   0   15.16    1.40
  13   9   0    0.40    0.84
  13   9   0    1.40    1.24
  13   9   0    0.55    1.14
  -3  10   0    0.04    1.10
  -3  10   0   -1.89    0.86
  -2  10   0   14.36    1.54
  -2  10   0   13.45    1.66
  -1  10   0   10.33    1.45
  -1  10   0   11.31    1.32
   0 -10   0    6.41    1.13
   0  10   0    4.52    0.97
   0  10   0    4.25    1.10
  -1 -10   0    7.68    1.50
   1  10   0    8.94    1.08
   1  10   0    7.98    1.13
   2  10   0    6.58    0.93
   2  10   0    6.30    0.96
   3  10   0   16.99    1.30
   3  10   0   14.98    1.21
   3  10   0   15.99    1.13
   4  10   0   86.95    3.39
   4  10   0   97.44    3.48
   4  10   0   92.60    4.06
   5  10   0    6.29    0.80
   5  10   0    7.47    0.95
   5  10   0    5.72    1.15
   6  10   0    3.74    0.68
   6  10   0    2.44    0.99
   7  10   0    3.83    1.08
   7  10   0    3.47    0.62
   7  10   0    5.41    0.77
   8  10   0   -0.22    0.45
   8  10   0   -0.38    0.83
   8  10   0   -0.10    0.58
   8  10   0    0.59    0.90
   9  10   0    1.71    0.67
   9  10   0    1.99    1.04
   9  10   0    0.59    0.91
  10  10   0    4.18    0.82
  10  10   0    2.36    1.14
  10  10   0    2.04    1.09
  11  10   0    3.26    1.20
  11  10   0    2.70    1.25
  11  10   0    2.65    0.80
  11  10   0    1.86    0.48
  12  10   0   10.60    1.61
  12  10   0   11.52    0.94
  12  10   0   12.78    1.84
  12  10   0   14.27    1.36
  13  10   0    0.90    0.85
  13  10   0    2.54    1.26
  13  10   0    0.28    1.67
  -1  11   0   -0.17    0.95
  -1  11   0    0.16    0.87
   0  11   0    2.47    1.03
   0  11   0    1.17    0.87
   1  11   0   16.28    1.51
   1  11   0   18.03    1.50
   2  11   0   13.57    1.76
   2  11   0   14.55    1.38
   3  11   0   -0.81    0.56
   3  11   0   -0.33    0.67
   4  11   0    9.99    1.00
   4  11   0    9.96    1.45
   5  11   0    6.40    0.86
   5  11   0    5.33    1.16
   6  11   0    0.33    0.58
   6  11   0   -0.64    0.85
   6  11   0    0.68    0.47
   7  11   0    4.03    0.80
   7  11   0    3.69    0.75
   7  11   0    3.76    1.09
   8  11   0   15.26    1.70
   8  11   0   14.47    1.65
   8  11   0   15.48    1.21
   9  11   0    2.73    1.10
   9  11   0    7.65    0.91
   9  11   0    5.83    1.26
  10  11   0    3.39    1.19
  10  11   0    4.92    1.26
  10  11   0    5.69    0.90
  11  11   0   -0.42    1.04
  11  11   0    2.43    1.22
  12  11   0   -1.35    1.33
  12  11   0    0.87    1.24
  12  11   0   -0.33    0.71
   1  12   0   25.69    1.90
   2  12   0    1.81    0.77
   2  12   0    1.61    0.84
   3  12   0    0.59    0.58
   3  12   0    1.45    0.80
   3  12   0    1.45    1.30
   4  12   0    3.95    1.26
   4  12   0    4.88    0.96
   5  12   0    3.73    1.17
   5  12   0    2.92    0.79
   6  12   0   -0.63    0.60
   6  12   0    0.53    1.00
   7  12   0    7.29    0.93
   7  12   0    6.89    1.37
   8  12   0    3.19    1.21
   8  12   0    2.15    0.72
   8  12   0    2.23    1.10
   9  12   0   -0.93    0.98
   9  12   0   -0.54    0.58
  10  12   0    8.04    1.47
  11  12   0    7.28    1.50
  11  12   0    9.95    1.64
   5  13   0    0.01    0.68
   5  13   0    0.25    1.12
   6  13   0    2.42    1.23
   7  13   0    1.69    1.12
   7  13   0    0.09    0.77
   8  13   0    1.44    0.81
   8  13   0    2.91    1.27
   9  12  -1    9.71    1.55
   9  12  -1    8.33    0.88
   8  12  -1    4.69    1.34
   8  12  -1    3.84    0.75
   8  12  -1    6.15    1.53
   7  12  -1    6.70    0.83
   7  12  -1    6.29    1.38
   6  12  -1    3.37    1.29
   6  12  -1    3.11    0.70
   5  12  -1   11.76    1.09
   4  12  -1   13.07    1.20
   4  12  -1   14.16    1.83
   4  12  -1   14.18    1.03
   3  12  -1   12.08    1.27
   3  12  -1   15.52    1.85
   3  12  -1   16.14    1.37
  11  11  -1    0.79    1.13
  11  11  -1    0.01    1.17
  10  11  -1   -0.80    1.00
  10  11  -1    1.12    0.63
  10  11  -1   -1.29    0.91
   9  11  -1   22.43    2.11
   9  11  -1   22.86    2.11
   9  11  -1   23.36    1.38
   8  11  -1   19.00    1.26
   8  11  -1   20.90    1.26
   8  11  -1   23.66    2.10
   8  11  -1   21.97    2.06
   7  11  -1    0.22    0.93
   7  11  -1   -0.27    0.53
   7  11  -1   -0.16    0.39
   6  11  -1    4.84    0.72
   6  11  -1    3.98    1.15
   6  11  -1    4.42    0.60
   5  11  -1    2.69    1.05
   5  11  -1    5.81    0.76
   5  11  -1    4.21    0.68
   4  11  -1    3.05    0.68
   4  11  -1    1.83    1.11
   4  11  -1    4.73    0.79
   3  11  -1   -0.13    0.65
   3  11  -1    0.60    0.69
   2  11  -1    2.15    0.99
   2  11  -1    1.05    0.87
   1  11  -1    3.68    1.04
   1  11  -1    3.19    0.92
   0  11  -1    0.27    0.97
   0  11  -1    0.51    0.81
  12  10  -1    1.30    0.78
  12  10  -1    0.82    1.20
  12  10  -1    0.01    1.07
  11  10  -1    6.62    0.68
  11  10  -1    5.90    1.49
  11  10  -1    5.16    1.25
  11  10  -1    9.09    1.47
  10  10  -1    3.35    1.15
  10  10  -1    5.26    1.20
   9  10  -1    0.23    0.93
   9  10  -1    0.49    0.50
   9  10  -1    2.09    0.98
   9  10  -1    1.02    0.59
   8  10  -1    5.54    1.19
   8  10  -1    6.05    0.75
   8  10  -1    5.68    0.65
   8  10  -1    5.83    1.17
   7  10  -1   34.78    2.29
   7  10  -1   33.14    2.21
   7  10  -1   35.80    1.61
   7  10  -1   31.42    1.63
   6  10  -1    3.05    0.61
   6  10  -1    3.42    0.54
   6  10  -1    3.17    1.02
   5  10  -1   -0.59    0.41
   5  10  -1    0.50    0.52
   5  10  -1   -0.42    0.80
   5  10  -1    0.30    0.46
   4  10  -1   18.21    1.22
   4  10  -1   15.98    1.07
   4  10  -1   17.21    1.21
   4  10  -1   21.11    1.88
   3  10  -1   17.14    1.34
   3  10  -1   16.93    1.25
   3  10  -1   13.88    1.05
   2  10  -1   13.51    1.29
   2  10  -1   13.48    1.18
   1  10  -1   15.98    1.62
   1  10  -1   16.95    1.45
   0  10  -1   30.11    1.91
   0  10  -1   24.82    2.06
  -1  10  -1   60.05    3.20
  -1  10  -1   59.08    2.89
  -2  10  -1   -0.63    0.82
  -2  10  -1   -0.73    1.06
  13   9  -1    3.33    1.32
  13   9  -1    1.26    1.27
  13   9  -1    1.53    0.88
  12   9  -1   18.64    2.20
  12   9  -1   20.43    1.36
  12   9  -1   20.89    1.58
  12   9  -1   18.60    1.91
  11   9  -1    0.53    1.02
  11   9  -1    0.53    0.54
  11   9  -1    1.69    1.09
  10   9  -1   28.08    1.51
  10   9  -1   27.64    2.29
  10   9  -1   34.55    2.31
  10   9  -1   30.53    1.65
   9   9  -1    6.21    1.25
   9   9  -1    5.40    0.65
   9   9  -1    6.34    1.20
   9   9  -1    5.01    0.67
   9   9  -1    5.64    0.67
   9   9  -1    5.70    0.77
   8   9  -1  119.70    4.16
   8   9  -1  115.49    4.71
   8   9  -1  123.19    4.82
   8   9  -1  112.33    4.23
   8   9  -1  116.06    4.01
   7   9  -1   48.38    2.60
   7   9  -1   54.86    2.68
   7   9  -1   48.06    1.95
   7   9  -1   50.45    2.01
   7   9  -1   45.18    1.84
   6   9  -1    9.87    0.88
   6   9  -1    8.41    1.19
   6   9  -1    9.80    0.76
   6   9  -1    9.20    0.74
   5   9  -1   26.44    1.31
   5   9  -1   29.03    1.29
   5   9  -1   22.80    1.89
   5   9  -1   24.39    1.23
   4   9  -1    0.43    0.86
   4   9  -1   -0.10    0.51
   4   9  -1    0.92    0.46
   4   9  -1    1.17    0.55
   3   9  -1   58.62    2.37
   3   9  -1   62.84    2.45
   3   9  -1   62.24    2.57
   2   9  -1   13.62    1.37
   2   9  -1   15.29    1.21
   2   9  -1   12.97    1.02
   1   9  -1   13.19    1.34
   1   9  -1   12.69    1.13
   0   9  -1    2.87    1.02
   0   9  -1    1.88    0.80
   0  -9   1    1.88    0.90
  -1   9  -1    5.73    1.01
  -1   9  -1    7.75    1.34
  -2   9  -1   12.48    1.62
  -2   9  -1   12.65    1.38
  -3   9  -1    2.82    1.35
  -3   9  -1    2.83    1.04
  -4   9  -1    8.48    1.67
  -4   9  -1    5.03    1.24
  13   8  -1   11.93    1.76
  13   8  -1   12.18    1.64
  13   8  -1   12.42    1.39
  12   8  -1   22.88    2.16
  12   8  -1   22.92    2.20
  12   8  -1   23.63    1.72
  11   8  -1   15.84    1.43
  11   8  -1   16.71    1.73
  11   8  -1   19.10    1.92
  10   8  -1    3.43    1.20
  10   8  -1    2.73    0.73
  10   8  -1    2.83    1.11
  10   8  -1    4.46    0.80
   9   8  -1    9.22    1.33
   9   8  -1   10.30    0.95
   9   8  -1   10.01    0.95
   9   8  -1   10.29    1.33
   8   8  -1   -0.01    0.43
   8   8  -1    0.92    0.84
   8   8  -1    1.41    0.57
   8   8  -1    0.11    0.91
   8   8  -1    0.77    0.54
   7   8  -1   13.30    0.91
   7   8  -1   15.46    0.96
   7   8  -1   14.55    1.01
   7   8  -1   16.04    1.52
   7   8  -1   16.10    1.44
   7   8  -1   14.24    1.02
   6   8  -1   27.87    1.26
   6   8  -1   28.84    1.32
   6   8  -1   28.24    1.31
   6   8  -1   28.96    1.91
   5   8  -1    0.72    0.87
   5   8  -1    0.51    0.40
   5   8  -1    0.98    0.46
   5   8  -1    0.93    0.46
   4   8  -1    9.24    0.70
   4   8  -1    9.17    0.80
   4   8  -1    7.63    1.10
   4   8  -1    8.90    0.72
   3   8  -1   28.55    1.32
   3   8  -1   28.25    1.54
   3   8  -1   28.63    1.38
   2   8  -1    2.23    0.73
   2   8  -1    2.32    0.53
   2   8  -1    1.87    0.60
   1   8  -1    0.42    0.75
   1   8  -1    0.76    0.61
   1   8  -1    0.15    0.57
  -1  -8   1    0.84    0.66
   0   8  -1   11.21    1.07
   0   8  -1   10.45    1.10
   0   8  -1   10.76    1.28
   0  -8   1    9.46    1.09
  -1   8  -1    0.37    1.05
  -1   8  -1   -0.80    0.69
  -2   8  -1   20.61    1.96
  -2   8  -1   19.69    1.67
  -3   8  -1   16.02    1.54
  -3   8  -1   19.23    1.98
   3  -8   1   15.82    1.19
   3  -8   1   15.52    1.01
  -4   8  -1   27.37    2.09
  -4   8  -1   29.19    2.57
   4  -8   1   27.22    1.36
   4  -8   1   24.25    1.40
  -5   8  -1    0.11    0.98
  -5   8  -1   -1.49    1.21
   5  -8   1   -1.16    0.54
  14   7  -1    2.67    1.05
  14   7  -1    3.98    1.50
  14   7  -1    4.62    1.41
  13   7  -1   -0.54    1.64
  13   7  -1    1.36    0.88
  13   7  -1    0.04    1.12
  12   7  -1    1.04    1.12
  12   7  -1    1.31    1.20
  12   7  -1    0.54    0.84
  11   7  -1   36.60    1.94
  11   7  -1   34.06    2.51
  11   7  -1   32.86    2.35
  11   7  -1   31.87    1.92
  10   7  -1   48.66    2.74
  10   7  -1   47.98    2.22
  10   7  -1   47.48    2.63
  10   7  -1   44.93    2.25
   9   7  -1   36.09    1.77
   9   7  -1   37.88    1.83
   9   7  -1   34.86    2.24
   9   7  -1   35.86    1.85
   9   7  -1   40.56    2.42
   8   7  -1    7.95    0.82
   8   7  -1    5.39    0.68
   8   7  -1    8.23    1.26
   8   7  -1    6.52    1.21
   8   7  -1    8.56    0.89
   7   7  -1    0.48    0.48
   7   7  -1    0.10    0.72
   7   7  -1    0.50    0.42
   7   7  -1   -0.02    0.50
   7   7  -1    0.92    0.84
   6   7  -1   43.91    2.24
   6   7  -1   42.53    1.69
   6   7  -1   45.50    1.73
   6   7  -1   44.22    1.78
   6   7  -1   43.60    1.84
   6   7  -1   40.27    2.22
   5   7  -1    7.97    1.00
   5   7  -1    7.08    0.63
   5   7  -1    7.46    0.74
   4   7  -1   60.50    2.35
   4   7  -1   62.19    2.22
   4   7  -1   64.48    2.77
   3   7  -1   94.63    3.36
   3   7  -1  100.04    3.39
   3   7  -1   99.51    3.54
   2   7  -1  106.65    3.78
   2   7  -1  111.04    3.80
   2   7  -1  110.14    4.01
   1   7  -1   53.50    2.43
   1   7  -1   55.35    2.45
   1   7  -1   56.91    2.23
   1   7  -1   51.32    2.13
  -1  -7   1   53.70    2.37
   0   7  -1  373.24   12.82
   0   7  -1  397.13   12.67
   0   7  -1  394.86   12.93
   0  -7   1  374.67   12.84
  -1   7  -1    0.10    0.88
  -1   7  -1    0.25    0.69
  -1   7  -1   -0.72    0.67
  -1   7  -1    0.87    0.61
   1  -7   1    0.73    0.71
  -2   7  -1    1.40    1.30
  -2   7  -1   -0.40    0.71
   2  -7   1   -0.68    0.43
  -3   7  -1   81.94    3.43
  -3   7  -1   85.75    3.91
   3  -7   1   76.06    2.94
   3  -7   1   79.64    3.00
  -4   7  -1    5.26    1.38
  -4   7  -1    3.97    1.08
   4  -7   1    6.40    0.83
   4  -7   1    5.51    0.74
  -5   7  -1    0.99    1.02
  -5   7  -1   -1.32    1.14
   5  -7   1   -0.53    0.64
   5  -7   1   -0.25    0.52
  -6   7  -1    4.68    1.21
  -6   7  -1    2.35    1.42
   6  -7   1    3.61    0.92
  14   6  -1    1.55    1.23
  14   6  -1    2.19    1.05
  14   6  -1    0.08    1.23
  13   6  -1    5.10    1.30
  13   6  -1    4.22    1.06
  13   6  -1    2.80    1.54
 -13  -6   1    5.38    0.64
 -13  -6   1    2.92    0.70
  12   6  -1   -0.22    1.15
  12   6  -1   -0.13    0.80
  12   6  -1    0.63    1.09
 -12  -6   1    0.18    0.52
 -12  -6   1   -0.05    0.42
  11   6  -1    1.02    0.78
  11   6  -1   -0.06    1.06
  11   6  -1   -0.66    1.00
 -11  -6   1   -0.23    0.35
 -11  -6   1    0.66    0.44
  10   6  -1  131.67    5.25
  10   6  -1  124.64    5.06
  10   6  -1  141.17    4.99
  10   6  -1  149.08    5.48
   9   6  -1    0.78    0.65
   9   6  -1    0.65    0.64
   9   6  -1    0.68    0.91
   9   6  -1   -0.36    0.54
   8   6  -1   38.41    1.95
   8   6  -1   37.48    1.76
   8   6  -1   40.60    2.30
   8   6  -1   40.56    2.19
   8   6  -1   40.47    1.82
  -8  -6   1   40.14    2.06
   7   6  -1  162.07    5.81
   7   6  -1  165.13    5.70
   7   6  -1  179.50    6.17
   7   6  -1  172.36    5.71
   7   6  -1  169.08    6.05
   6   6  -1   50.28    2.35
   6   6  -1   50.16    2.31
   6   6  -1   50.19    1.90
   6   6  -1   49.26    2.03
   6   6  -1   50.20    1.89
   5   6  -1   29.44    1.22
   5   6  -1   32.11    1.68
   5   6  -1   30.04    1.21
   4   6  -1   70.71    2.54
   4   6  -1   67.73    2.42
   4   6  -1   70.96    2.39
   4   6  -1   68.08    2.82
   3   6  -1    4.44    0.57
   3   6  -1    4.85    0.46
   2   6  -1  119.61    4.26
   2   6  -1  122.13    4.08
   2   6  -1  120.11    4.05
   1   6  -1    2.69    0.49
   1   6  -1    2.92    0.54
   1   6  -1    2.53    0.66
   1   6  -1    2.87    0.62
  -1  -6   1    3.23    0.64
   0   6  -1   32.57    1.58
   0   6  -1   31.77    1.82
   0   6  -1   32.57    1.50
   0   6  -1   34.39    1.73
   0  -6   1   33.64    1.75
  -1   6  -1   20.84    1.39
  -1   6  -1   19.90    1.68
  -1   6  -1   21.33    1.37
   1  -6   1   22.18    1.52
   1  -6   1   21.44    0.99
   1  -6   1   19.91    0.94
  -2   6  -1    7.12    1.23
  -2   6  -1    5.33    0.91
  -2   6  -1    5.67    0.90
  -2   6  -1    4.97    0.78
   2  -6   1    4.25    0.93
   2  -6   1    5.59    0.63
   2  -6   1    6.16    0.67
  -3   6  -1    1.01    1.06
  -3   6  -1   -1.00    0.71
   3  -6   1    0.07    0.51
   3  -6   1    0.06    0.55
  -4   6  -1    1.83    1.21
  -4   6  -1    2.59    0.94
   4  -6   1    2.30    0.69
   4  -6   1    2.53    0.64
  -5   6  -1    5.93    1.13
  -5   6  -1    7.53    1.55
   5  -6   1    6.53    0.85
   5  -6   1    6.58    0.96
  -6   6  -1    2.11    1.26
  -6   6  -1    1.74    0.99
   6  -6   1    2.28    0.84
  -7   6  -1   37.59    3.14
  -7   6  -1   34.26    2.45
   7  -6   1   38.20    2.19
  -8   6  -1   18.46    1.91
  -8   6  -1   18.51    2.52
   8  -6   1   15.41    1.75
   8  -6   1   17.78    1.62
  14   5  -1    5.72    1.36
  14   5  -1    9.15    1.74
 -14  -5   1    7.34    1.09
  13   5  -1   17.50    1.70
  13   5  -1   23.82    2.19
  13   5  -1   18.15    1.91
 -13  -5   1   19.64    1.36
 -13  -5   1   20.51    1.56
  12   5  -1   10.46    1.49
  12   5  -1    6.67    1.50
  12   5  -1    7.47    1.18
 -12  -5   1    9.81    0.93
 -12  -5   1    9.90    1.04
  11   5  -1    2.37    0.88
  11   5  -1    3.34    1.23
  11   5  -1    2.05    1.11
 -11  -5   1    0.75    0.68
 -11  -5   1    2.21    0.61
  10   5  -1   27.21    1.89
  10   5  -1   29.71    2.11
  10   5  -1   29.28    1.76
  10   5  -1   31.93    2.26
 -10  -5   1   28.70    1.48
 -10  -5   1   27.46    1.39
   9   5  -1   11.24    1.02
   9   5  -1    8.95    1.20
   9   5  -1   12.13    1.07
   9   5  -1    9.65    1.11
   9   5  -1   11.28    1.41
  -9  -5   1   10.74    1.14
  -9  -5   1    9.16    0.83
  -9  -5   1   11.15    0.87
   8   5  -1    6.23    0.89
   8   5  -1    6.68    0.80
   8   5  -1    6.13    0.76
   8   5  -1    6.04    1.01
   8   5  -1    6.93    1.31
  -8  -5   1    7.95    0.95
  -8  -5   1    5.90    0.52
   7   5  -1   -0.17    0.43
   7   5  -1    0.24    0.71
   7   5  -1   -0.28    0.44
   7   5  -1    0.17    0.65
   7   5  -1   -0.74    0.53
  -7  -5   1    1.07    0.61
   6   5  -1  153.17    5.06
   6   5  -1  156.62    5.43
   6   5  -1  147.41    5.05
   6   5  -1  151.06    5.33
   6   5  -1  147.43    5.19
  -6  -5   1  149.38    5.31
   5   5  -1   27.47    1.69
   5   5  -1   27.35    1.55
   5   5  -1   28.07    1.16
   5   5  -1   26.36    1.14
   5   5  -1   24.95    1.49
   4   5  -1  111.22    3.77
   4   5  -1  115.58    4.16
   4   5  -1  118.08    3.78
   3   5  -1    9.90    0.80
   3   5  -1    9.79    0.56
   3   5  -1   10.62    0.55
   3   5  -1    9.15    0.89
   2   5  -1   77.30    2.65
   2   5  -1   78.00    2.86
   2   5  -1   78.17    2.63
   1   5  -1   74.40    2.65
   1   5  -1   77.78    2.63
   1   5  -1   74.48    2.86
  -1  -5   1   73.48    2.82
   0   5  -1  172.90    5.65
   0   5  -1  166.54    5.89
   0   5  -1  168.89    5.66
   0   5  -1  168.17    5.81
   0  -5   1  166.91    5.85
  -1   5  -1    0.41    0.67
  -1   5  -1    0.69    0.56
  -1   5  -1    0.26    0.50
  -1   5  -1    0.48    0.46
   1  -5   1    0.03    0.34
   1  -5   1    0.30    0.34
   1  -5   1    0.82    0.57
  -2   5  -1    8.48    1.10
  -2   5  -1    9.25    0.94
  -2   5  -1    8.89    0.91
  -2   5  -1    9.35    0.98
   2  -5   1   10.67    1.11
   2  -5   1   10.40    0.86
   2  -5   1    9.93    0.82
  -3   5  -1  261.93    8.89
  -3   5  -1  265.14    8.92
  -3   5  -1  260.71    8.95
  -3   5  -1  271.01    9.29
   3  -5   1  250.46    9.13
   3  -5   1  271.84    8.75
   3  -5   1  258.30    8.72
  -4   5  -1  121.86    4.80
  -4   5  -1  125.79    5.18
   4  -5   1  132.72    4.82
   4  -5   1  123.59    4.53
   4  -5   1  127.79    4.56
  -5   5  -1   14.83    1.44
  -5   5  -1   13.55    1.70
   5  -5   1   15.89    1.37
   5  -5   1   15.04    1.26
   5  -5   1   16.12    1.45
  -6   5  -1   22.45    1.85
  -6   5  -1   23.95    2.26
   6  -5   1   22.45    1.71
   6  -5   1   23.93    1.96
  -7   5  -1    6.95    1.24
  -7   5  -1    7.10    1.72
   7  -5   1    9.13    1.22
   7  -5   1    7.44    1.32
  -8   5  -1   48.60    3.71
  -8   5  -1   43.76    2.84
   8  -5   1   53.11    2.71
   8  -5   1   52.41    2.94
  -9   5  -1    0.48    1.48
  -9   5  -1   -0.40    1.09
   9  -5   1    0.50    1.14
   9  -5   1    0.22    1.47
  14   4  -1    1.81    1.07
  14   4  -1   -0.13    1.19
  14   4  -1    2.22    1.17
 -14  -4   1    1.31    0.97
  13   4  -1    9.74    1.49
  13   4  -1   12.52    1.45
  13   4  -1   11.32    1.63
 -13  -4   1   10.73    1.27
  12   4  -1    2.25    1.17
  12   4  -1    3.04    1.12
  12   4  -1    2.27    0.96
 -12  -4   1    1.57    0.86
 -12  -4   1    3.56    0.81
  11   4  -1    2.19    0.89
  11   4  -1    2.35    1.05
  11   4  -1    1.97    1.15
 -11  -4   1    2.93    0.85
  10   4  -1  133.43    5.11
  10   4  -1  121.72    4.79
  10   4  -1  122.53    4.92
 -10  -4   1  124.01    4.48
 -10  -4   1  124.83    4.51
   9   4  -1    5.61    0.88
   9   4  -1    3.71    0.89
   9   4  -1    3.93    0.87
   9   4  -1    4.23    1.05
   9   4  -1    4.19    1.07
  -9  -4   1    3.91    0.69
  -9  -4   1    3.09    0.76
  -9  -4   1    3.94    0.71
   8   4  -1   46.48    2.09
   8   4  -1   46.84    2.33
   8   4  -1   46.17    2.27
   8   4  -1   47.02    2.42
  -8  -4   1   49.37    1.93
  -8  -4   1   47.95    1.88
   7   4  -1   37.48    1.98
   7   4  -1   37.32    1.67
   7   4  -1   36.39    1.68
   7   4  -1   40.52    1.94
   7   4  -1   34.86    1.87
  -7  -4   1   40.34    1.86
  -7  -4   1   38.47    1.50
  -7  -4   1   36.91    1.46
   6   4  -1  116.19    4.00
   6   4  -1  113.99    4.17
   6   4  -1  119.55    4.32
   6   4  -1  114.27    4.00
   6   4  -1  117.96    4.23
  -6  -4   1  116.19    4.19
   5   4  -1  255.28    8.56
   5   4  -1  250.73    8.42
   5   4  -1  256.58    8.28
   5   4  -1  258.26    8.51
  -5  -4   1  253.29    8.48
   3   4  -1  222.31    7.43
   2   4  -1  229.64    7.12
   2   4  -1  222.23    7.12
   2   4  -1  216.05    7.34
   1   4  -1  102.35    3.46
   1   4  -1  106.39    3.45
   1   4  -1  102.83    3.67
  -1  -4   1  102.67    3.75
   0   4  -1   30.29    1.49
   0   4  -1   30.63    1.57
   0   4  -1   32.00    1.31
   0  -4   1   27.09    1.50
  -1   4  -1   20.17    1.17
  -1   4  -1   19.89    1.10
  -1   4  -1   20.77    1.24
  -1   4  -1   19.53    1.44
   1  -4   1   20.65    0.97
   1  -4   1   19.82    1.33
   1  -4   1   21.63    0.98
  -2   4  -1   42.89    1.90
  -2   4  -1   42.78    1.86
  -2   4  -1   41.92    2.16
  -2   4  -1   43.05    1.81
   2  -4   1   40.49    2.04
   2  -4   1   41.96    1.70
   2  -4   1   40.90    1.70
  -3   4  -1   18.17    1.65
  -3   4  -1   19.25    1.36
  -3   4  -1   17.67    1.39
  -3   4  -1   20.85    1.34
   3  -4   1   17.05    1.11
   3  -4   1   17.20    1.35
   3  -4   1   20.60    1.20
  -4   4  -1   68.57    2.85
  -4   4  -1   70.96    2.91
  -4   4  -1   63.12    2.88
  -4   4  -1   69.95    3.29
   4  -4   1   70.64    2.95
   4  -4   1   69.10    2.72
   4  -4   1   74.18    2.78
   4  -4   1   64.08    3.08
  -5   4  -1   15.38    1.34
  -5   4  -1   15.87    1.39
  -5   4  -1   19.38    1.88
   5  -4   1   17.21    1.45
   5  -4   1   18.26    1.29
   5  -4   1   17.22    1.57
  -6   4  -1   33.78    2.14
  -6   4  -1   32.32    2.69
   6  -4   1   37.59    2.03
   6  -4   1   39.28    2.22
  -7   4  -1    1.17    1.31
  -7   4  -1    1.60    0.99
   7  -4   1    0.77    0.84
   7  -4   1    0.30    0.91
  -8   4  -1   41.68    3.26
  -8   4  -1   40.87    2.62
   8  -4   1   49.71    2.70
   8  -4   1   44.95    2.48
  -9   4  -1    5.18    2.51
   9  -4   1    3.20    1.06
   9  -4   1    4.20    1.19
  14   3  -1   12.84    1.85
  14   3  -1   13.40    1.64
  14   3  -1   10.24    1.68
 -14  -3   1   13.58    1.54
  13   3  -1   -1.89    1.39
  13   3  -1   -0.38    0.90
  13   3  -1    0.38    0.89
 -13  -3   1    0.69    0.91
  12   3  -1   12.04    1.72
  12   3  -1   13.61    1.64
  12   3  -1    9.74    1.32
 -12  -3   1   12.57    1.34
  11   3  -1   96.16    4.12
  11   3  -1  100.66    4.28
  11   3  -1  104.10    4.49
 -11  -3   1  105.81    4.02
  10   3  -1   29.18    2.05
  10   3  -1   27.77    2.21
  10   3  -1   25.44    1.79
 -10  -3   1   27.84    1.75
 -10  -3   1   27.54    1.64
 -10  -3   1   29.12    2.32
   9   3  -1   -0.12    0.87
   9   3  -1    1.08    0.71
   9   3  -1    1.43    0.99
   9   3  -1   -0.14    0.76
  -9  -3   1   -0.10    0.72
  -9  -3   1    0.20    0.67
  -9  -3   1    0.60    0.60
  -9  -3   1    0.30    0.98
   8   3  -1  259.21    9.31
   8   3  -1  272.86    9.13
   8   3  -1  284.99    9.40
   8   3  -1  272.26    9.27
   8   3  -1  274.99    9.14
  -8  -3   1  265.66    8.99
  -8  -3   1  277.53    9.02
  -8  -3   1  268.13    9.32
   7   3  -1  200.87    7.13
   7   3  -1  208.68    7.20
   7   3  -1  211.63    6.98
   7   3  -1  212.68    7.12
   7   3  -1  204.48    6.96
  -7  -3   1  210.69    6.87
  -7  -3   1  205.88    7.05
  -7  -3   1  200.76    7.39
  -7  -3   1  201.10    6.84
   6   3  -1   87.13    3.16
   6   3  -1   87.99    3.38
   6   3  -1   90.92    3.44
   6   3  -1   87.42    3.33
   6   3  -1   88.50    3.17
  -6  -3   1   89.19    3.29
  -6  -3   1   90.13    3.05
  -6  -3   1   87.01    3.06
  -6  -3   1   83.54    3.35
   5   3  -1    2.97    0.52
   5   3  -1    3.27    0.74
   5   3  -1    3.12    0.51
   5   3  -1    1.54    0.66
   5   3  -1    1.68    0.67
  -5  -3   1    2.64    0.38
  -5  -3   1    2.27    0.61
  -5  -3   1    2.81    0.42
   4   3  -1  160.01    5.23
   4   3  -1  159.74    5.48
   4   3  -1  160.57    5.23
   4   3  -1  155.68    5.39
   4   3  -1  164.48    5.43
  -4  -3   1  160.24    5.41
   3   3  -1    4.05    0.32
   3   3  -1    4.56    0.54
   3   3  -1    4.23    0.32
   1   3  -1  318.96   10.14
   1   3  -1  319.27   10.14
  -1  -3   1  317.35   10.33
   0   3  -1   18.15    1.10
   0   3  -1   16.02    0.84
   0   3  -1   14.39    0.97
   0   3  -1   17.42    0.83
   0  -3   1   17.44    0.67
   0  -3   1   14.76    1.05
   0  -3   1   17.82    0.67
  -1   3  -1  271.78    9.05
  -1   3  -1  280.95    9.12
  -1   3  -1  279.59    9.05
  -1   3  -1  279.83    9.27
   1  -3   1  279.85    8.98
   1  -3   1  282.36    8.98
   1  -3   1  271.40    9.23
  -2   3  -1   17.65    1.46
  -2   3  -1   18.05    1.13
  -2   3  -1   16.52    1.20
  -2   3  -1   18.43    1.16
  -2   3  -1   18.98    1.28
   2  -3   1   16.66    1.33
   2  -3   1   19.07    1.04
   2  -3   1   18.43    1.23
   2  -3   1   19.03    1.07
  -3   3  -1    0.11    0.48
  -3   3  -1   -0.03    0.54
  -3   3  -1    0.20    0.69
  -3   3  -1    0.16    0.56
  -3   3  -1   -0.29    0.48
   3  -3   1    0.04    0.44
   3  -3   1    0.21    0.50
   3  -3   1   -1.14    0.47
   3  -3   1   -0.05    0.61
  -4   3  -1  114.11    4.32
  -4   3  -1  116.80    4.45
  -4   3  -1  123.67    4.69
  -4   3  -1  120.44    4.35
  -4   3  -1  114.78    4.28
   4  -3   1  115.72    4.22
   4  -3   1  126.81    4.28
   4  -3   1  122.33    4.36
   4  -3   1  113.93    4.56
  -5   3  -1  100.76    3.90
  -5   3  -1  106.34    4.36
  -5   3  -1   98.41    3.89
   5  -3   1  105.89    3.95
   5  -3   1  100.05    3.82
   5  -3   1   94.72    4.48
  -6   3  -1   33.75    2.05
  -6   3  -1   33.37    2.56
   6  -3   1   30.50    1.77
   6  -3   1   33.53    1.89
   6  -3   1   30.91    1.99
  -7   3  -1   28.88    2.01
  -7   3  -1   25.47    2.49
   7  -3   1   26.79    1.82
   7  -3   1   24.85    1.90
  -8   3  -1   27.76    2.04
  -8   3  -1   19.24    2.11
   8  -3   1   24.37    1.99
   8  -3   1   24.72    1.85
  -9   3  -1   68.77    4.11
  -9   3  -1   62.79    3.36
   9  -3   1   69.82    3.25
   9  -3   1   70.37    3.41
 -10   3  -1   10.65    1.58
 -10   3  -1    9.15    1.90
  10  -3   1   12.40    1.67
  10  -3   1   12.52    1.70
  13   2  -1    0.04    1.25
  13   2  -1    1.93    1.10
 -13  -2   1    2.00    1.08
 -13  -2   1    1.65    1.40
  12   2  -1    7.94    1.31
  12   2  -1    6.87    1.21
  12   2  -1    6.68    1.42
 -12  -2   1    8.97    1.73
 -12  -2   1    8.99    1.30
  11   2  -1    0.93    0.86
  11   2  -1   -0.60    1.11
  11   2  -1   -0.21    0.79
 -11  -2   1   -0.06    0.89
 -11  -2   1    1.32    1.31
  10   2  -1   22.55    2.05
  10   2  -1   16.66    1.54
  10   2  -1   18.12    1.64
 -10  -2   1   17.26    1.61
 -10  -2   1   17.96    1.88
   9   2  -1   28.04    1.94
   9   2  -1   28.98    2.12
  -9  -2   1   29.10    1.76
  -9  -2   1   28.47    2.06
   8   2  -1   19.78    1.58
   8   2  -1   17.81    1.36
   8   2  -1   19.67    1.34
   8   2  -1   18.67    1.57
   8   2  -1   22.13    1.73
  -8  -2   1   21.67    1.53
  -8  -2   1   21.08    1.84
  -8  -2   1   21.25    1.42
  -8  -2   1   20.73    1.47
   7   2  -1    0.38    0.53
   7   2  -1   -0.02    0.67
   7   2  -1   -0.41    0.46
   7   2  -1   -0.74    0.60
   7   2  -1    0.28    0.61
  -7  -2   1   -0.49    0.67
  -7  -2   1   -0.31    0.51
  -7  -2   1   -0.60    0.55
  -7  -2   1    0.57    0.64
   6   2  -1    9.68    1.06
   6   2  -1    9.76    1.01
   6   2  -1    7.66    0.75
   6   2  -1    7.19    0.90
   6   2  -1    7.19    0.79
  -6  -2   1   10.55    0.79
  -6  -2   1    7.73    0.76
  -6  -2   1    9.00    0.91
  -6  -2   1    6.56    0.92
  -6  -2   1    9.77    0.92
   5   2  -1   64.21    2.47
   5   2  -1   66.33    2.69
   5   2  -1   69.31    2.65
   5   2  -1   66.11    2.72
   5   2  -1   66.70    2.46
  -5  -2   1   65.93    2.42
  -5  -2   1   67.13    2.56
  -5  -2   1   63.73    2.63
  -5  -2   1   68.08    2.45
   4   2  -1  135.38    4.68
   4   2  -1  136.62    4.69
   4   2  -1  135.92    4.62
  -4  -2   1  137.45    4.48
  -4  -2   1  133.48    4.66
  -4  -2   1  136.08    4.60
  -4  -2   1  135.51    4.45
   3   2  -1  132.07    4.43
   3   2  -1  129.86    4.38
   3   2  -1  129.33    4.25
   3   2  -1  128.95    4.25
  -3  -2   1  133.81    4.38
   2   2  -1    0.53    0.32
   1   2  -1  184.39    6.03
   0  -2   1  296.62    9.63
  -1   2  -1  211.57    6.86
  -1   2  -1  208.49    6.94
  -1   2  -1  216.88    6.82
   1  -2   1  183.59    6.94
   1  -2   1  207.79    6.93
   1  -2   1  212.88    6.74
   1  -2   1  213.73    6.82
  -2   2  -1  132.62    4.50
  -2   2  -1  127.50    4.60
  -2   2  -1  133.12    4.72
  -2   2  -1  135.46    4.52
  -2   2  -1  132.12    4.52
   2  -2   1  130.51    4.68
   2  -2   1  132.51    4.47
   2  -2   1  135.78    4.48
   2  -2   1  131.25    4.52
  -3   2  -1   17.35    1.28
  -3   2  -1   17.04    1.19
  -3   2  -1   19.40    1.21
  -3   2  -1   16.47    1.21
  -3   2  -1   17.06    1.58
   3  -2   1   17.29    1.22
   3  -2   1   16.79    1.14
   3  -2   1   17.86    1.10
  -4   2  -1   80.74    3.16
  -4   2  -1   79.76    3.12
  -4   2  -1   86.99    3.18
  -4   2  -1   87.27    3.50
  -4   2  -1   84.18    3.29
   4  -2   1   84.89    3.12
   4  -2   1   83.11    3.17
   4  -2   1   81.29    3.09
   4  -2   1   79.04    3.34
  -5   2  -1  234.93    7.96
  -5   2  -1  230.25    8.06
  -5   2  -1  230.90    7.94
  -5   2  -1  238.54    8.27
  -5   2  -1  227.82    7.92
   5  -2   1  224.62    7.86
   5  -2   1  244.44    7.94
   5  -2   1  228.86    8.18
   5  -2   1  237.88    7.97
  -6   2  -1    0.17    0.71
  -6   2  -1    0.44    0.76
   6  -2   1    1.28    0.62
   6  -2   1    0.78    0.67
   6  -2   1    1.17    0.75
  -7   2  -1    0.85    1.14
  -7   2  -1   -0.13    0.81
   7  -2   1   -1.57    0.92
   7  -2   1    0.51    0.78
  -8   2  -1    8.51    1.68
  -8   2  -1    3.48    1.04
   8  -2   1    5.34    1.07
   8  -2   1    8.17    1.26
  -9   2  -1    0.07    0.94
  -9   2  -1   -0.57    1.34
   9  -2   1    0.71    0.88
   9  -2   1   -0.26    0.86
 -10   2  -1    7.57    1.86
 -10   2  -1    6.57    1.33
  10  -2   1    7.08    1.26
  10  -2   1    8.71    1.46
 -11   2  -1    5.12    1.87
 -11   2  -1    3.44    1.28
  11  -2   1    5.83    1.27
  11  -2   1    6.38    1.29
  13   1  -1    3.95    1.39
  13   1  -1    1.73    1.07
  13   1  -1    3.81    1.27
 -13  -1   1    4.39    1.64
 -13  -1   1    3.81    1.25
  12   1  -1    1.83    1.27
  12   1  -1    1.86    0.98
  12   1  -1    3.47    1.07
 -12  -1   1    2.35    1.07
 -12  -1   1    2.20    1.35
  11   1  -1    0.47    0.88
  11   1  -1    0.90    0.86
  11   1  -1    0.29    1.07
 -11  -1   1    0.60    1.30
 -11  -1   1    0.40    0.95
  10   1  -1   12.10    1.48
  10   1  -1   14.07    1.47
  10   1  -1   14.33    1.39
 -10  -1   1   14.37    1.73
 -10  -1   1   17.38    1.51
   9   1  -1    4.64    0.92
   9   1  -1    5.94    1.17
   9   1  -1    3.78    1.15
  -9  -1   1    5.96    1.02
  -9  -1   1    3.86    1.23
  -9  -1   1    5.17    0.91
   8   1  -1  177.39    6.65
   8   1  -1  181.96    6.49
   8   1  -1  185.95    6.63
   8   1  -1  181.58    6.41
  -8  -1   1  177.15    6.47
  -8  -1   1  187.45    6.81
  -8  -1   1  186.12    6.39
  -8  -1   1  179.83    6.53
   7   1  -1   34.01    1.66
   7   1  -1   28.50    1.93
   7   1  -1   32.59    1.76
   7   1  -1   32.10    1.80
   7   1  -1   32.17    1.88
  -7  -1   1   32.38    1.61
  -7  -1   1   33.11    2.08
  -7  -1   1   30.50    1.65
  -7  -1   1   32.37    1.73
  -7  -1   1   31.10    1.75
   6   1  -1   57.23    2.24
   6   1  -1   55.15    2.49
   6   1  -1   56.23    2.27
   6   1  -1   55.59    2.37
   6   1  -1   55.32    2.46
  -6  -1   1   52.90    2.31
  -6  -1   1   56.21    2.62
  -6  -1   1   54.24    2.23
  -6  -1   1   51.54    2.34
  -6  -1   1   52.33    2.19
   4   1  -1  120.39    4.16
   4   1  -1  121.03    4.11
   4   1  -1  121.88    4.12
   4   1  -1  126.02    4.25
   4   1  -1  116.31    4.26
  -4  -1   1  125.07    4.10
  -4  -1   1  121.61    4.08
  -4  -1   1  119.19    4.21
  -4  -1   1  118.20    4.15
  -4  -1   1  123.52    4.30
   0   1  -1   29.70    1.24
   0   1  -1   31.02    1.07
   0   1  -1   30.29    1.07
   0  -1   1   29.99    1.24
   0  -1   1   33.97    1.02
  -1   1  -1   24.05    0.98
  -1   1  -1   24.02    1.07
  -1   1  -1   24.24    0.99
  -1   1  -1   21.69    1.26
  -1   1  -1   22.89    0.97
   1  -1   1   23.38    0.96
   1  -1   1   24.17    0.95
   1  -1   1   23.13    0.97
   1  -1   1   22.20    1.13
  -2   1  -1    0.37    0.47
  -2   1  -1    0.71    0.37
  -2   1  -1    1.28    0.46
  -2   1  -1    1.02    0.40
  -2   1  -1    0.66    0.39
   2  -1   1    0.99    0.39
   2  -1   1    0.71    0.37
   2  -1   1    0.92    0.38
   2  -1   1    0.89    0.39
  -3   1  -1   16.64    1.19
  -3   1  -1   17.36    1.13
  -3   1  -1   17.44    1.38
  -3   1  -1   17.37    1.10
  -3   1  -1   15.96    1.09
   3  -1   1   18.02    1.08
   3  -1   1   15.99    1.15
   3  -1   1   18.08    1.15
   3  -1   1   18.71    1.11
   3  -1   1   15.62    1.24
  -4   1  -1  331.92   10.77
  -4   1  -1  319.04   10.84
  -4   1  -1  325.11   10.76
  -4   1  -1  323.23   10.74
  -4   1  -1  334.79   11.02
   4  -1   1  320.92   10.72
   4  -1   1  310.12   10.91
   4  -1   1  331.94   10.77
   4  -1   1  328.94   10.85
   4  -1   1  343.16   10.76
  -5   1  -1   20.06    1.33
  -5   1  -1   20.53    1.38
  -5   1  -1   18.88    1.67
  -5   1  -1   19.58    1.46
  -5   1  -1   20.15    1.25
   5  -1   1   18.34    1.24
   5  -1   1   17.90    1.41
   5  -1   1   19.83    1.38
   5  -1   1   19.53    1.26
   5  -1   1   19.39    1.42
  -6   1  -1    6.89    1.14
  -6   1  -1    7.50    0.98
  -6   1  -1    5.30    0.85
  -6   1  -1    6.65    0.86
  -6   1  -1    7.98    0.94
   6  -1   1    8.99    0.94
   6  -1   1    8.63    0.91
   6  -1   1    8.44    1.00
   6  -1   1    6.00    0.90
   6  -1   1    7.12    0.99
  -7   1  -1   20.68    1.65
  -7   1  -1   20.38    1.57
  -7   1  -1   16.73    1.67
   7  -1   1   22.54    1.73
   7  -1   1   19.78    1.65
   7  -1   1   18.28    1.48
  -8   1  -1    5.43    1.05
  -8   1  -1    7.74    1.50
   8  -1   1    6.92    1.09
   8  -1   1    8.40    1.30
  -9   1  -1   16.19    1.93
  -9   1  -1   15.56    1.49
   9  -1   1   12.18    1.42
   9  -1   1   14.74    1.43
 -10   1  -1   28.03    2.12
 -10   1  -1   23.81    2.37
  10  -1   1   26.35    2.19
  10  -1   1   25.54    2.00
 -11   1  -1    6.60    1.46
 -11   1  -1    3.11    1.61
  11  -1   1    5.12    1.18
  11  -1   1    5.80    1.33
 -12   1  -1   44.57    3.62
 -12   1  -1   47.51    3.02
  12  -1   1   46.30    2.97
  12  -1   1   45.77    2.84
  13   0  -1   21.77    2.13
  13   0  -1   23.23    2.09
 -13   0   1   20.93    2.40
 -13   0   1   25.63    2.34
  12   0  -1   40.65    2.84
  12   0  -1   32.56    2.56
 -12   0   1   37.66    3.16
 -12   0   1   35.82    2.53
  11   0  -1   64.55    3.47
  11   0  -1   65.90    3.19
  11   0  -1   59.82    3.16
 -11   0   1   65.22    3.21
 -11   0   1   66.86    3.83
  10   0  -1    0.50    1.03
  10   0  -1    1.95    0.95
  10   0  -1    0.92    0.87
 -10   0   1    1.47    0.96
 -10   0   1    0.82    1.41
   9   0  -1   44.71    2.35
   9   0  -1   45.79    2.66
   9   0  -1   42.85    2.40
  -9   0   1   47.47    2.40
  -9   0   1   43.99    2.94
   8   0  -1  246.03    8.59
   8   0  -1  243.78    8.82
   8   0  -1  258.13    8.89
  -8   0   1  239.91    8.59
  -8   0   1  249.14    9.42
  -8   0   1  251.40    8.90
  -8   0   1  247.84    8.48
   7   0  -1   73.87    2.88
   7   0  -1   67.22    2.80
   7   0  -1   70.08    2.92
   7   0  -1   72.14    3.06
   7   0  -1   68.24    3.09
  -7   0   1   68.52    3.23
  -7   0   1   73.84    3.80
  -7   0   1   64.33    2.90
  -7   0   1   71.29    2.87
   6   0  -1  169.83    5.91
   6   0  -1  171.24    5.79
   6   0  -1  164.65    6.00
   6   0  -1  163.18    5.75
   6   0  -1  169.30    5.84
  -6   0   1  163.80    5.83
  -6   0   1  162.64    5.73
  -6   0   1  165.74    5.87
  -6   0   1  165.01    6.06
  -6   0   1  171.11    5.77
   5   0  -1  213.77    7.13
   5   0  -1  212.63    7.15
   5   0  -1  216.96    7.20
   5   0  -1  218.79    7.29
   5   0  -1  208.16    7.34
  -5   0   1  213.15    7.41
  -5   0   1  210.13    7.19
  -5   0   1  215.45    7.15
  -5   0   1  210.89    7.12
  -5   0   1  209.20    7.22
   4   0  -1  146.24    5.07
   4   0  -1  143.14    5.23
   4   0  -1  152.35    5.12
   4   0  -1  154.49    5.09
   4   0  -1  160.23    5.20
  -4   0   1  149.11    5.12
  -4   0   1  151.68    5.29
  -4   0   1  148.60    5.16
  -4   0   1  145.50    5.06
  -4   0   1  151.17    5.08
  -2   0   1  213.93    6.95
  -2   0   1  218.06    6.94
  -2   0   1  213.56    7.00
   1   0  -1   -0.19    0.11
   1   0  -1   -0.08    0.15
   1   0  -1   -0.26    0.11
  -1   0  -1   24.55    1.01
  -1   0  -1   24.67    0.95
  -1   0  -1   26.32    0.97
  -1   0  -1   24.24    1.06
  -1   0  -1   22.85    0.91
   1   0   1   23.09    1.04
   1   0   1   24.87    0.96
   1   0   1   25.50    0.93
   1   0   1   25.41    0.95
   1   0   1   27.13    1.01
  -2   0  -1    3.66    0.40
  -2   0  -1    2.30    0.40
  -2   0  -1    2.21    0.49
  -2   0  -1    2.49    0.46
  -2   0  -1    2.92    0.44
   2   0   1    2.93    0.47
   2   0   1    2.38    0.42
   2   0   1    2.89    0.39
   2   0   1    3.15    0.49
   2   0   1    2.35    0.41
  -4   0  -1  286.27    9.52
  -4   0  -1  279.40    9.31
  -4   0  -1  275.94    9.38
  -4   0  -1  280.96    9.30
  -4   0  -1  285.89    9.32
   4   0   1  289.88    9.41
   4   0   1  279.45    9.30
   4   0   1  284.26    9.34
   4   0   1  277.05    9.46
   4   0   1  288.69    9.31
  -5   0  -1   67.33    2.65
  -5   0  -1   68.75    2.99
  -5   0  -1   68.12    2.70
  -5   0  -1   66.85    2.81
  -5   0  -1   68.80    2.70
   5   0   1   69.17    2.67
   5   0   1   69.70    2.77
   5   0   1   67.08    2.66
   5   0   1   69.36    2.79
   5   0   1   63.48    2.83
  -6   0  -1  528.68   16.98
  -6   0  -1  496.55   16.48
  -6   0  -1  501.73   16.73
  -6   0  -1  517.76   16.90
  -6   0  -1  514.11   16.50
   6   0   1  503.33   16.47
   6   0   1  505.93   16.56
   6   0   1  511.32   16.52
   6   0   1  456.57   17.60
   6   0   1  506.38   16.58
  -7   0  -1  113.57    4.37
  -7   0  -1  115.76    4.74
  -7   0  -1  114.51    4.41
  -7   0  -1  115.94    4.53
  -7   0  -1  122.82    4.45
   7   0   1  119.79    4.40
   7   0   1  114.46    4.33
   7   0   1  113.22    4.59
   7   0   1  121.77    4.52
   7   0   1  122.61    4.53
  -8   0  -1   28.47    2.40
  -8   0  -1   29.75    1.81
   8   0   1   26.06    1.72
   8   0   1   16.63    2.03
   8   0   1   24.96    1.85
  -9   0  -1    2.63    1.02
  -9   0  -1    3.71    1.41
   9   0   1    2.35    0.96
   9   0   1    4.14    0.95
   9   0   1    4.15    1.17
 -10   0  -1    7.47    1.26
 -10   0  -1    7.74    1.76
  10   0   1    8.42    1.32
  10   0   1    7.10    1.20
  10   0   1    5.72    1.32
 -11   0  -1    8.65    1.42
 -11   0  -1    9.41    1.79
  11   0   1    9.15    1.36
  11   0   1   13.25    1.67
 -12   0  -1    9.64    1.56
 -12   0  -1   10.01    1.90
  12   0   1   10.25    1.66
  12   0   1    8.96    1.43
  12  -1  -1    4.43    1.45
  12  -1  -1    5.66    1.31
 -12   1   1    5.10    1.34
 -12   1   1    2.89    1.57
  11  -1  -1    5.52    1.20
  11  -1  -1    4.50    1.22
 -11   1   1    3.26    1.20
 -11   1   1    4.75    1.66
  10  -1  -1    3.48    1.02
  10  -1  -1    2.33    1.12
 -10   1   1    1.82    1.44
 -10   1   1    2.79    1.09
   9  -1  -1    7.94    1.14
   9  -1  -1    7.14    1.33
  -9   1   1    6.34    1.48
  -9   1   1    8.42    1.24
   8  -1  -1    5.88    1.12
   8  -1  -1    4.01    0.93
   8  -1  -1    4.29    0.91
  -8   1   1    5.30    1.37
  -8   1   1    6.15    1.07
   7  -1  -1  120.87    4.65
   7  -1  -1  137.11    4.74
   7  -1  -1  125.09    4.83
   7  -1  -1  122.91    4.96
   7  -1  -1  131.09    4.76
  -7   1   1  131.94    5.13
  -7   1   1  123.80    4.64
  -7   1   1  124.81    4.77
  -7   1   1  129.78    4.72
  -7   1   1  122.19    4.76
   6  -1  -1    0.91    0.61
   6  -1  -1    0.47    0.60
   6  -1  -1    0.79    0.77
  -6   1   1    0.76    0.89
  -6   1   1   -0.21    0.58
  -6   1   1    0.57    0.56
  -6   1   1    0.93    0.71
  -6   1   1    0.47    0.90
   5  -1  -1   67.63    2.68
   5  -1  -1   67.11    2.60
   5  -1  -1   64.21    2.65
   5  -1  -1   65.49    2.78
   5  -1  -1   62.16    2.84
  -5   1   1   66.28    2.98
  -5   1   1   71.59    2.67
  -5   1   1   66.23    2.60
  -5   1   1   64.46    2.70
  -5   1   1   66.18    2.72
   3  -1  -1  129.43    4.43
   3  -1  -1  133.66    4.43
   3  -1  -1  132.92    4.42
   3  -1  -1  128.62    4.55
   3  -1  -1  132.21    4.49
  -3   1   1  127.88    4.46
  -3   1   1  134.71    4.61
  -3   1   1  128.87    4.41
  -3   1   1  125.96    4.42
  -3   1   1  128.37    4.42
  -1   1   1  219.85    6.99
  -1   1   1  214.21    7.01
  -2  -1  -1   37.48    1.48
  -2  -1  -1   38.44    1.42
  -2  -1  -1   36.06    1.43
  -2  -1  -1   38.95    1.51
  -2  -1  -1   38.03    1.42
   2   1   1   38.47    1.44
   2   1   1   37.87    1.43
   2   1   1   37.76    1.52
   2   1   1   37.00    1.47
   2   1   1   39.90    1.45
  -4  -1  -1  189.21    6.33
  -4  -1  -1  185.62    6.40
  -4  -1  -1  193.76    6.48
  -4  -1  -1  192.65    6.36
  -4  -1  -1  189.41    6.33
   4   1   1  191.35    6.42
   4   1   1  190.62    6.34
   4   1   1  188.62    6.45
   4   1   1  184.42    6.32
   4   1   1  191.68    6.37
  -5  -1  -1   36.44    1.71
  -5  -1  -1   34.62    1.76
  -5  -1  -1   37.38    1.77
  -5  -1  -1   37.88    2.07
  -5  -1  -1   35.30    1.90
   5   1   1   37.87    1.88
   5   1   1   40.51    1.97
   5   1   1   38.76    1.79
   5   1   1   37.09    1.71
   5   1   1   36.76    1.91
  -6  -1  -1   17.82    1.26
  -6  -1  -1   17.90    1.28
  -6  -1  -1   17.21    1.37
  -6  -1  -1   17.90    1.25
  -6  -1  -1   17.52    1.59
   6   1   1   18.23    1.26
   6   1   1   18.35    1.41
   6   1   1   18.02    1.41
   6   1   1   18.15    1.39
   6   1   1   16.02    1.16
  -7  -1  -1   18.51    1.77
  -7  -1  -1   17.43    1.26
  -7  -1  -1   14.49    1.39
  -7  -1  -1   16.30    1.45
  -7  -1  -1   19.48    1.35
   7   1   1   15.75    1.48
   7   1   1   15.92    1.44
   7   1   1   16.01    1.27
   7   1   1   19.00    1.52
   7   1   1   17.98    1.24
  -8  -1  -1    2.46    0.86
  -8  -1  -1    2.90    1.37
   8   1   1    2.87    1.02
   8   1   1    3.02    0.83
  -9  -1  -1    0.08    1.19
  -9  -1  -1    1.49    0.87
   9   1   1    0.32    1.03
   9   1   1   -0.34    0.74
   9   1   1    0.28    0.76
 -10  -1  -1    2.81    1.30
 -10  -1  -1    1.60    0.92
  10   1   1    1.05    0.93
  10   1   1    0.97    1.10
  10   1   1    1.03    0.86
 -11  -1  -1   11.67    1.47
 -11  -1  -1   11.85    1.88
  11   1   1    8.76    1.31
  11   1   1   11.54    1.57
  11   1   1   11.25    1.55
 -12  -1  -1    0.20    1.34
 -12  -1  -1    0.11    1.01
  12   1   1    0.84    0.93
  12   1   1   -1.29    0.95
  12   1   1   -0.23    1.06
 -13  -1  -1   14.78    2.17
 -13  -1  -1   16.03    1.79
  13   1   1   11.83    1.60
  13   1   1   14.35    1.80
  12  -2  -1   14.40    1.70
  12  -2  -1   19.12    1.92
 -12   2   1   13.40    2.28
 -12   2   1   13.25    1.73
  11  -2  -1   31.64    3.35
  11  -2  -1   24.03    2.33
 -11   2   1   25.70    4.23
 -11   2   1   26.22    2.34
  10  -2  -1    7.57    1.27
  10  -2  -1    7.57    1.43
 -10   2   1    7.91    1.35
 -10   2   1    7.33    1.79
   9  -2  -1   21.47    2.04
   9  -2  -1   21.70    1.78
  -9   2   1   15.50    1.81
  -9   2   1   21.63    1.95
   8  -2  -1  108.79    4.54
   8  -2  -1  110.29    4.37
  -8   2   1  109.82    4.88
  -8   2   1  114.32    4.49
   7  -2  -1    8.68    1.55
   7  -2  -1   12.16    1.22
  -7   2   1   14.35    1.78
  -7   2   1   14.14    1.33
   6  -2  -1   70.70    2.88
   6  -2  -1   70.65    3.17
   6  -2  -1   74.63    3.10
   6  -2  -1   73.86    2.94
  -6   2   1   71.98    2.96
  -6   2   1   71.21    2.90
  -6   2   1   69.83    3.03
  -6   2   1   70.03    3.34
  -6   2   1   70.75    3.04
   5  -2  -1  147.01    5.55
   5  -2  -1  153.09    5.31
   5  -2  -1  150.92    5.34
   5  -2  -1  156.03    5.45
  -5   2   1  151.02    5.67
  -5   2   1  151.78    5.41
  -5   2   1  153.17    5.33
  -5   2   1  148.55    5.40
  -5   2   1  157.22    5.38
   4  -2  -1  125.86    4.74
   4  -2  -1  128.88    4.56
   4  -2  -1  132.31    4.65
   4  -2  -1  121.28    4.50
  -4   2   1  130.71    4.61
  -4   2   1  133.01    4.86
  -4   2   1  129.51    4.54
  -4   2   1  131.40    4.64
  -4   2   1  130.17    4.57
   3  -2  -1    3.77    0.77
   3  -2  -1    2.81    0.63
   3  -2  -1    4.66    0.65
   3  -2  -1    3.69    0.62
  -3   2   1    2.23    0.60
  -3   2   1    4.09    0.69
  -3   2   1    2.89    0.59
  -3   2   1    3.43    0.84
  -3   2   1    4.25    0.61
   1  -2  -1  335.29   10.85
  -1   2   1  331.80   10.84
  -1   2   1  340.37   10.80
   0  -2  -1   57.32    2.02
   0  -2  -1   59.40    2.04
   0  -2  -1   58.82    2.03
   0   2   1   60.18    2.05
   0   2   1   59.91    2.04
   0   2   1   58.48    2.09
   0   2   1   58.59    2.02
  -1  -2  -1  200.27    6.41
   1   2   1  198.05    6.41
  -3  -2  -1  232.84    7.67
  -3  -2  -1  219.44    7.23
  -3  -2  -1  220.34    7.27
  -3  -2  -1  217.40    7.23
   3   2   1  214.37    7.33
   3   2   1  225.97    7.25
   3   2   1  222.96    7.30
   3   2   1  222.09    7.27
   3   2   1  228.09    7.33
  -4  -2  -1  256.21    8.69
  -4  -2  -1  265.25    8.71
  -4  -2  -1  266.80    8.61
  -4  -2  -1  263.26    8.67
  -4  -2  -1  264.78    8.62
   4   2   1  261.34    8.70
   4   2   1  262.10    8.63
   4   2   1  273.22    8.63
   4   2   1  261.34    8.71
   4   2   1  264.14    8.68
  -5  -2  -1   59.36    2.45
  -5  -2  -1   65.17    2.66
  -5  -2  -1   61.01    2.40
  -5  -2  -1   60.96    2.39
  -5  -2  -1   60.21    2.52
   5   2   1   64.34    2.65
   5   2   1   60.07    2.38
   5   2   1   58.96    2.53
   5   2   1   62.67    2.43
   5   2   1   61.80    2.54
  -6  -2  -1   79.95    3.16
  -6  -2  -1   83.76    3.10
  -6  -2  -1   82.91    3.10
  -6  -2  -1   79.75    3.34
  -6  -2  -1   78.21    3.20
   6   2   1   84.83    3.29
   6   2   1   85.76    3.24
   6   2   1   83.41    3.10
   6   2   1   81.13    3.25
   6   2   1   83.05    3.13
  -7  -2  -1    0.95    0.80
  -7  -2  -1    2.15    0.65
  -7  -2  -1    2.02    0.77
   7   2   1    0.25    0.76
   7   2   1    1.51    0.58
   7   2   1   -0.12    0.61
   7   2   1    1.06    0.72
   7   2   1    1.58    0.73
  -8  -2  -1    4.26    1.08
  -8  -2  -1    5.03    0.94
  -8  -2  -1    5.33    0.88
  -8  -2  -1    1.93    0.86
   8   2   1    3.87    0.89
   8   2   1    2.77    0.88
   8   2   1    3.64    0.87
   8   2   1    4.22    0.85
  -9  -2  -1   36.68    2.05
  -9  -2  -1   38.98    2.63
   9   2   1   36.69    2.27
   9   2   1   35.27    2.24
   9   2   1   32.49    1.99
 -10  -2  -1   11.15    1.72
 -10  -2  -1   10.33    1.27
  10   2   1    7.61    1.31
  10   2   1    9.04    1.23
  10   2   1   12.40    1.56
 -11  -2  -1   97.68    3.96
 -11  -2  -1   91.12    4.46
  11   2   1   87.50    4.06
  11   2   1   92.65    4.21
  11   2   1   88.59    3.91
 -12  -2  -1   25.53    2.53
 -12  -2  -1   24.36    2.11
  12   2   1   25.88    2.14
  12   2   1   27.38    2.38
  12   2   1   25.52    2.08
 -13  -2  -1   -0.50    1.59
  13   2   1    0.13    1.00
  13   2   1   -0.25    0.94
  13   2   1   -0.65    1.19
  11  -3  -1    2.95    1.17
  11  -3  -1    0.81    1.03
 -11   3   1    1.24    1.51
 -11   3   1    1.36    1.16
  10  -3  -1   23.53    2.07
  10  -3  -1   24.98    2.21
 -10   3   1   21.66    2.32
 -10   3   1   21.40    1.96
   9  -3  -1   22.90    2.09
   9  -3  -1   20.79    1.90
  -9   3   1   25.25    2.06
  -9   3   1   24.46    2.55
   8  -3  -1    5.79    1.07
   8  -3  -1    5.05    1.15
  -8   3   1    6.16    1.19
  -8   3   1    3.06    1.29
   7  -3  -1    8.13    1.12
   7  -3  -1    7.30    1.09
  -7   3   1    8.00    1.56
  -7   3   1    6.95    1.14
   6  -3  -1    1.07    0.85
   6  -3  -1    0.83    0.90
   6  -3  -1    0.05    0.62
  -6   3   1   -0.24    0.83
   5  -3  -1   45.75    2.20
   5  -3  -1   45.52    2.04
   5  -3  -1   43.32    2.27
  -5   3   1   44.92    2.16
  -5   3   1   43.39    2.01
  -5   3   1   41.38    2.46
  -5   3   1   41.99    2.08
  -5   3   1   42.14    2.14
   4  -3  -1   15.63    1.38
   4  -3  -1   15.91    1.19
   4  -3  -1   14.64    1.12
   4  -3  -1   15.93    1.33
  -4   3   1   16.12    1.43
  -4   3   1   16.44    1.24
  -4   3   1   16.20    1.12
  -4   3   1   15.07    1.25
  -4   3   1   12.62    1.20
   3  -3  -1  364.19   11.76
   3  -3  -1  339.40   11.81
   3  -3  -1  346.74   11.63
   3  -3  -1  359.63   11.66
  -3   3   1  356.15   11.66
  -3   3   1  360.22   11.69
  -3   3   1  368.75   11.90
  -3   3   1  352.08   11.72
  -3   3   1  360.32   11.74
   2  -3  -1  191.42    6.54
   2  -3  -1  199.12    6.45
   2  -3  -1  185.30    6.43
   2  -3  -1  191.70    6.60
  -2   3   1  197.05    6.46
  -2   3   1  194.49    6.53
  -2   3   1  194.79    6.62
  -2   3   1  195.90    6.49
   0   3   1  450.70   14.31
   0   3   1  443.34   14.51
  -3  -3  -1    3.32    0.45
  -3  -3  -1    3.37    0.39
  -3  -3  -1    2.90    0.47
  -3  -3  -1    3.37    0.39
   3   3   1    4.33    0.38
   3   3   1    3.71    0.44
   3   3   1    4.23    0.57
  -5  -3  -1   74.78    2.91
  -5  -3  -1   72.10    2.88
  -5  -3  -1   77.11    2.77
  -5  -3  -1   72.36    2.86
  -5  -3  -1   74.29    2.73
   5   3   1   77.55    2.97
   5   3   1   78.94    2.96
   5   3   1   75.40    2.78
   5   3   1   70.63    2.82
   5   3   1   75.30    2.78
  -6  -3  -1  388.52   13.05
  -6  -3  -1  394.82   13.09
  -6  -3  -1  391.94   12.91
  -6  -3  -1  408.31   12.94
  -6  -3  -1  392.34   13.06
   6   3   1  405.79   12.98
   6   3   1  391.75   12.96
   6   3   1  377.85   13.04
   6   3   1  415.25   13.13
   6   3   1  405.07   13.09
  -7  -3  -1  114.57    4.22
  -7  -3  -1  110.32    4.35
  -7  -3  -1  120.74    4.61
  -7  -3  -1  120.86    4.26
  -7  -3  -1  121.77    4.52
   7   3   1  115.97    4.40
   7   3   1  114.33    4.28
   7   3   1  119.96    4.44
   7   3   1  124.03    4.31
   7   3   1  123.64    4.48
  -8  -3  -1   37.83    2.31
  -8  -3  -1   39.16    1.92
  -8  -3  -1   39.29    2.03
  -8  -3  -1   36.30    2.04
  -8  -3  -1   39.43    1.90
   8   3   1   37.93    2.16
   8   3   1   41.05    1.96
   8   3   1   38.27    1.90
   8   3   1   40.08    2.22
  -9  -3  -1    0.67    0.84
  -9  -3  -1    0.22    0.67
  -9  -3  -1   -0.87    0.95
   9   3   1    0.28    0.73
   9   3   1   -0.68    0.89
   9   3   1    0.93    0.88
   9   3   1    0.19    0.74
 -10  -3  -1    5.72    1.41
 -10  -3  -1    4.75    0.96
  10   3   1    4.89    1.17
  10   3   1    6.40    1.24
  10   3   1    5.87    1.05
 -11  -3  -1   33.02    2.66
 -11  -3  -1   32.27    2.07
  11   3   1   28.76    2.27
  11   3   1   32.21    2.13
  11   3   1   33.58    2.42
 -12  -3  -1    1.34    0.97
 -12  -3  -1    1.79    1.36
  12   3   1    1.99    0.93
  12   3   1    1.34    1.05
  12   3   1    2.24    1.30
 -13  -3  -1    8.43    1.40
 -13  -3  -1   11.18    1.97
  13   3   1    9.24    1.48
  13   3   1   10.99    2.00
  10  -4  -1   13.76    2.12
  10  -4  -1   20.47    2.25
 -10   4   1   15.86    2.21
 -10   4   1   17.05    1.84
   9  -4  -1    3.98    1.11
   9  -4  -1    6.40    1.34
  -9   4   1    5.42    1.53
  -9   4   1    7.85    1.35
   8  -4  -1   28.37    2.25
   8  -4  -1   30.05    2.09
  -8   4   1   33.41    2.80
  -8   4   1   31.07    2.28
   7  -4  -1   64.32    3.12
   7  -4  -1   65.72    2.97
  -7   4   1   60.06    3.55
  -7   4   1   60.59    3.02
   6  -4  -1   17.54    1.47
   6  -4  -1   18.47    1.64
  -6   4   1   17.04    1.51
  -6   4   1   16.84    1.90
   5  -4  -1   74.19    3.03
   5  -4  -1   71.18    3.33
   5  -4  -1   76.71    3.08
   5  -4  -1   77.81    3.25
  -5   4   1   76.48    3.18
  -5   4   1   76.25    3.58
  -5   4   1   75.03    3.22
   4  -4  -1   25.84    1.47
   4  -4  -1   31.05    1.61
   4  -4  -1   27.76    1.70
  -4   4   1   29.73    1.55
  -4   4   1   26.88    1.83
  -4   4   1   28.83    1.70
  -4   4   1   28.75    1.68
  -4   4   1   29.17    2.01
   3  -4  -1   -0.07    0.49
   3  -4  -1    0.07    0.55
   3  -4  -1    1.11    0.68
   3  -4  -1    0.02    0.57
  -3   4   1    0.76    0.59
  -3   4   1    0.07    0.67
  -3   4   1    0.02    0.52
  -3   4   1    0.11    0.60
  -3   4   1    1.07    0.82
   2  -4  -1  359.43   11.50
   2  -4  -1  337.71   11.32
   2  -4  -1  344.03   11.51
   2  -4  -1  349.00   11.34
  -2   4   1  355.82   11.40
  -2   4   1  338.37   11.36
  -2   4   1  348.92   11.55
  -2   4   1  348.03   11.47
   1  -4  -1   11.32    0.91
   1  -4  -1   11.17    0.90
   1  -4  -1   13.21    1.10
  -1   4   1   12.47    0.96
  -1   4   1   11.83    1.03
  -1   4   1   12.67    1.23
  -1   4   1   12.85    1.03
   0  -4  -1  111.58    3.72
   0  -4  -1  107.39    3.70
   0  -4  -1  111.20    3.79
   0   4   1  115.72    3.77
   0   4   1  102.33    3.81
   0   4   1  113.60    3.75
   0   4   1  107.07    3.87
  -2  -4  -1  107.67    3.66
  -2  -4  -1  110.72    3.66
   2   4   1  111.75    3.72
   2   4   1  111.67    3.73
   2   4   1  115.43    3.91
  -4  -4  -1   83.59    2.95
  -4  -4  -1   87.77    2.96
  -4  -4  -1   88.11    3.18
  -4  -4  -1   87.57    2.97
   4   4   1   85.22    3.02
   4   4   1   85.21    3.21
   4   4   1   85.13    2.94
   4   4   1   86.36    3.04
  -5  -4  -1   22.69    1.31
  -5  -4  -1   22.27    1.15
  -5  -4  -1   21.20    1.38
   5   4   1   21.49    1.21
   5   4   1   21.97    1.24
   5   4   1   25.06    1.51
   5   4   1   23.38    1.20
   5   4   1   24.52    1.44
  -6  -4  -1   51.97    2.29
  -6  -4  -1   53.68    2.09
  -6  -4  -1   53.21    2.07
  -6  -4  -1   50.90    2.24
   6   4   1   51.20    2.35
   6   4   1   52.46    2.13
   6   4   1   54.81    2.16
   6   4   1   50.51    2.17
   6   4   1   57.73    2.42
  -7  -4  -1   40.95    1.79
  -7  -4  -1   41.28    2.06
  -7  -4  -1   40.70    1.99
  -7  -4  -1   44.14    1.83
   7   4   1   39.21    2.12
   7   4   1   40.97    1.90
   7   4   1   41.17    1.96
   7   4   1   43.55    1.88
   7   4   1   42.39    2.11
  -8  -4  -1   46.34    2.23
  -8  -4  -1   44.18    2.22
  -8  -4  -1   47.81    2.06
  -8  -4  -1   47.00    2.38
  -8  -4  -1   44.71    2.02
   8   4   1   45.90    2.14
   8   4   1   46.72    2.43
   8   4   1   43.90    2.20
   8   4   1   47.46    2.37
   8   4   1   44.83    2.06
  -9  -4  -1   24.19    1.94
  -9  -4  -1   21.40    1.45
   9   4   1   20.83    1.97
   9   4   1   19.48    1.59
   9   4   1   21.46    1.83
   9   4   1   19.57    1.56
 -10  -4  -1   40.93    2.10
 -10  -4  -1   39.00    2.11
 -10  -4  -1   44.74    3.03
  10   4   1   44.36    2.58
  10   4   1   47.44    2.60
  10   4   1   39.11    2.21
 -11  -4  -1   11.18    1.60
 -11  -4  -1    9.93    1.21
  11   4   1   11.47    1.32
  11   4   1    7.58    1.29
  11   4   1    9.46    1.40
 -12  -4  -1    6.08    1.48
 -12  -4  -1    4.34    1.06
  12   4   1    4.47    1.09
  12   4   1    6.13    1.44
  12   4   1    4.11    1.16
 -13  -4  -1   20.03    1.76
 -13  -4  -1   24.53    2.41
  13   4   1   15.49    1.81
  13   4   1   17.25    1.90
  13   4   1   16.49    1.71
 -14  -4  -1   21.15    1.89
 -14  -4  -1   14.96    3.09
  14   4   1   22.55    2.03
  14   4   1   16.38    1.97
  14   4   1   21.43    2.29
   9  -5  -1   53.77    2.86
   9  -5  -1   47.70    3.03
  -9   5   1   50.62    4.64
  -9   5   1   49.99    3.02
   8  -5  -1    7.25    1.24
   8  -5  -1    6.80    1.26
  -8   5   1    7.08    1.65
  -8   5   1    8.57    1.43
   7  -5  -1   -0.52    0.91
   7  -5  -1   -0.45    0.81
  -7   5   1   -0.37    1.12
  -7   5   1    0.99    0.99
   6  -5  -1   22.10    1.92
   6  -5  -1   27.18    1.79
  -6   5   1   24.18    2.27
  -6   5   1   23.94    1.97
   5  -5  -1   43.50    2.47
   5  -5  -1   44.82    2.18
   5  -5  -1   46.90    2.30
  -5   5   1   44.92    2.85
  -5   5   1   47.75    2.41
   4  -5  -1   -0.46    0.70
   4  -5  -1    0.15    0.63
   4  -5  -1   -0.30    0.72
  -4   5   1   -0.96    0.93
  -4   5   1   -0.75    0.72
  -4   5   1    0.41    0.80
   3  -5  -1   63.69    2.72
   3  -5  -1   61.39    2.46
   3  -5  -1   62.91    2.51
   3  -5  -1   60.30    2.73
  -3   5   1   59.55    2.53
  -3   5   1   63.84    2.65
  -3   5   1   59.48    2.87
  -3   5   1   62.21    2.67
   2  -5  -1  243.91    7.93
   2  -5  -1  244.28    7.94
   2  -5  -1  229.62    8.11
  -2   5   1  235.66    8.02
  -2   5   1  235.26    7.99
  -2   5   1  242.92    8.12
  -2   5   1  237.05    8.19
   1  -5  -1    0.15    0.45
   1  -5  -1   -0.46    0.46
   1  -5  -1    0.29    0.43
  -1   5   1   -0.01    0.63
  -1   5   1   -0.53    0.56
  -1   5   1   -0.01    0.48
  -1   5   1   -0.04    0.53
   0  -5  -1   82.36    2.83
   0  -5  -1   77.90    2.94
   0  -5  -1   75.48    2.86
   0   5   1   82.34    2.93
   0   5   1   82.38    3.02
   0   5   1   79.27    3.07
   0   5   1   80.33    2.89
  -2  -5  -1   73.78    2.48
  -2  -5  -1   71.36    2.46
   2   5   1   72.39    2.61
   2   5   1   73.49    2.59
   2   5   1   74.46    2.46
  -3  -5  -1  453.59   14.37
  -3  -5  -1  438.90   14.36
   3   5   1  463.35   14.72
   3   5   1  449.40   14.48
  -4  -5  -1   10.60    0.65
  -4  -5  -1    9.05    0.86
   4   5   1   11.60    0.91
   4   5   1    9.20    0.81
   4   5   1   12.05    1.03
  -5  -5  -1   38.59    1.84
  -5  -5  -1   39.34    1.50
  -5  -5  -1   36.94    1.49
   5   5   1   39.01    1.53
   5   5   1   38.94    1.62
   5   5   1   37.74    1.66
   5   5   1   38.32    1.90
   5   5   1   40.53    1.92
  -6  -5  -1    0.11    0.54
  -6  -5  -1    0.91    0.51
  -6  -5  -1    0.49    0.43
   6   5   1    1.53    0.63
   6   5   1    1.68    0.55
   6   5   1    0.98    0.67
   6   5   1    1.39    0.49
   6   5   1    0.84    0.48
  -7  -5  -1  132.18    4.60
  -7  -5  -1  139.96    4.63
  -7  -5  -1  135.66    4.78
   7   5   1  134.90    4.72
   7   5   1  130.70    4.73
   7   5   1  134.18    4.95
   7   5   1  130.37    4.72
   7   5   1  137.86    4.98
  -8  -5  -1  346.46   11.47
  -8  -5  -1  342.51   11.23
  -8  -5  -1  345.87   11.25
  -8  -5  -1  333.21   11.52
   8   5   1  366.11   11.64
   8   5   1  332.29   11.36
   8   5   1  325.89   11.40
   8   5   1  358.22   11.63
   8   5   1  334.53   11.36
  -9  -5  -1   67.56    2.67
  -9  -5  -1   65.97    3.00
  -9  -5  -1   62.74    2.62
   9   5   1   63.40    2.83
   9   5   1   65.55    2.81
   9   5   1   63.72    3.12
   9   5   1   67.29    3.12
 -10  -5  -1    2.27    1.03
 -10  -5  -1    2.98    0.79
  10   5   1    2.33    1.04
  10   5   1    2.62    0.82
  10   5   1    2.94    1.17
  10   5   1    3.40    0.88
 -11  -5  -1   94.75    3.74
 -11  -5  -1   99.63    4.23
 -11  -5  -1   89.52    3.66
  11   5   1   97.29    4.24
  11   5   1   89.39    4.19
  11   5   1   91.98    3.90
 -12  -5  -1   25.20    2.37
 -12  -5  -1   24.79    1.81
  12   5   1   29.14    2.32
  12   5   1   24.42    2.34
  12   5   1   21.70    1.86
 -13  -5  -1    1.75    1.26
 -13  -5  -1    3.07    1.05
  13   5   1    1.00    1.17
  13   5   1    4.14    1.08
  13   5   1    2.48    1.34
 -14  -5  -1   28.17    2.77
 -14  -5  -1   30.79    2.18
  14   5   1   25.25    2.35
  14   5   1   27.59    2.27
  14   5   1   29.75    2.61
   9  -6  -1    4.66    1.18
   9  -6  -1    3.79    1.32
  -9   6   1    4.73    1.83
  -9   6   1    6.63    1.46
   8  -6  -1    0.24    0.91
   8  -6  -1    0.34    1.08
  -8   6   1    0.23    1.34
   7  -6  -1   15.82    1.49
   7  -6  -1   14.79    1.71
  -7   6   1   10.91    1.72
  -7   6   1   14.25    1.59
   6  -6  -1   72.80    3.41
   6  -6  -1   68.08    3.06
  -6   6   1   64.69    3.23
  -6   6   1   64.38    3.68
   5  -6  -1    1.01    0.89
   5  -6  -1    0.33    0.73
  -5   6   1   -0.44    0.84
  -5   6   1   -1.06    1.04
   4  -6  -1   19.75    1.76
   4  -6  -1   21.05    1.50
   4  -6  -1   20.64    1.41
  -4   6   1   20.04    2.12
  -4   6   1   20.90    1.71
   3  -6  -1   47.10    2.08
   3  -6  -1   49.16    2.42
   3  -6  -1   47.66    2.12
  -3   6   1   39.07    2.90
  -3   6   1   48.55    2.30
  -3   6   1   48.79    2.64
   2  -6  -1   85.10    3.46
   2  -6  -1   85.57    3.18
   2  -6  -1   89.70    3.21
  -2   6   1   85.55    3.56
  -2   6   1   86.12    3.29
  -2   6   1   83.85    3.44
  -2   6   1   85.50    3.35
   1  -6  -1   98.12    3.54
   1  -6  -1  104.30    3.80
   1  -6  -1  105.39    3.58
  -1   6   1   98.31    4.06
  -1   6   1  102.55    3.67
  -1   6   1  100.05    3.71
  -1   6   1   96.42    3.84
   0  -6  -1   24.69    1.34
   0  -6  -1   24.79    1.17
   0  -6  -1   23.34    1.33
   0   6   1   25.41    1.43
   0   6   1   23.73    1.45
   0   6   1   23.89    1.31
   0   6   1   23.99    1.25
  -1  -6  -1   73.73    2.57
  -1  -6  -1   76.91    2.59
  -1  -6  -1   79.25    3.11
   1   6   1   71.80    2.71
   1   6   1   71.58    2.74
   1   6   1   75.18    2.76
  -2  -6  -1    9.94    0.54
  -2  -6  -1   10.10    0.65
  -2  -6  -1    8.92    0.54
   2   6   1    8.87    0.81
   2   6   1    8.82    0.69
   2   6   1    9.83    0.73
   3   6   1  123.49    4.36
   3   6   1  130.99    4.68
   3   6   1  133.37    4.39
   4   6   1  297.27    9.79
   4   6   1  292.95    9.50
   4   6   1  284.81    9.48
  -5  -6  -1    0.74    0.25
  -5  -6  -1    0.63    0.26
   5   6   1    1.09    0.49
   5   6   1    0.47    0.61
   5   6   1    1.47    0.45
  -6  -6  -1   27.29    1.11
  -6  -6  -1   27.25    1.55
  -6  -6  -1   25.52    1.09
   6   6   1   28.01    1.65
   6   6   1   25.63    1.34
   6   6   1   27.90    1.64
   6   6   1   26.63    1.19
   6   6   1   26.28    1.30
  -7  -6  -1   76.13    2.72
  -7  -6  -1   76.16    2.65
  -7  -6  -1   72.99    3.06
   7   6   1   73.53    2.78
   7   6   1   74.15    3.13
   7   6   1   75.48    3.15
   7   6   1   72.28    2.82
   7   6   1   73.61    2.86
  -8  -6  -1   40.90    2.16
  -8  -6  -1   41.24    1.75
  -8  -6  -1   41.85    1.73
   8   6   1   41.80    1.98
   8   6   1   40.92    1.92
   8   6   1   43.83    2.33
   8   6   1   40.14    1.90
  -9  -6  -1   85.56    3.15
  -9  -6  -1   84.03    3.12
   9   6   1   88.26    3.38
   9   6   1   82.91    3.67
   9   6   1   78.58    3.32
   9   6   1   87.39    3.72
 -10  -6  -1    3.07    0.74
 -10  -6  -1    5.85    0.77
  10   6   1    5.04    0.87
  10   6   1    4.19    0.91
  10   6   1    5.35    1.21
  10   6   1    3.20    1.12
 -11  -6  -1   46.01    2.14
 -11  -6  -1   44.77    2.83
  11   6   1   42.91    2.71
  11   6   1   41.17    2.75
  11   6   1   41.13    2.33
 -12  -6  -1    7.55    0.94
 -12  -6  -1    8.71    1.12
  12   6   1    7.51    1.34
  12   6   1    6.16    1.15
  12   6   1    8.45    1.59
 -13  -6  -1    6.06    1.04
  13   6   1    2.49    1.24
  13   6   1    2.83    1.22
  13   6   1    4.21    1.12
 -14  -6  -1    2.03    0.98
  14   6   1    2.43    1.22
  14   6   1    2.62    1.34
  14   6   1    2.02    1.33
   8  -7  -1   10.97    1.64
   8  -7  -1    9.00    1.49
  -8   7   1    8.92    1.88
  -8   7   1   11.45    1.64
   7  -7  -1    2.49    0.99
  -7   7   1    0.18    1.23
  -7   7   1    3.33    1.53
   6  -7  -1   11.00    1.30
  -6   7   1   10.89    1.67
  -6   7   1    9.21    1.37
   5  -7  -1   23.72    1.70
  -5   7   1   23.61    2.29
  -5   7   1   22.75    1.87
   4  -7  -1   30.05    1.78
   4  -7  -1   31.32    1.68
  -4   7   1   28.05    2.01
  -4   7   1   26.48    2.42
   3  -7  -1   12.02    1.01
   3  -7  -1   13.00    1.10
  -3   7   1    8.29    1.47
  -3   7   1   10.28    1.22
   2  -7  -1   20.41    1.55
   2  -7  -1   21.36    1.30
   2  -7  -1   18.51    1.22
  -2   7   1   19.91    1.85
  -2   7   1   18.36    1.53
   1  -7  -1   92.05    3.64
   1  -7  -1   91.85    3.33
   1  -7  -1   99.07    3.38
  -1   7   1   91.78    3.57
  -1   7   1   92.26    3.71
  -1   7   1   90.50    3.51
  -1   7   1   94.81    3.77
   0  -7  -1    0.13    0.51
   0  -7  -1   -0.17    0.44
   0   7   1   -0.06    0.66
   0   7   1    0.17    0.52
   0   7   1    0.12    0.68
   0   7   1    0.64    0.59
  -1  -7  -1    0.18    0.33
  -1  -7  -1   -0.14    0.30
  -1  -7  -1    0.31    0.46
   1   7   1    0.30    0.51
   1   7   1   -0.34    0.45
   1   7   1   -0.07    0.53
   1   7   1    0.63    0.64
  -2  -7  -1    0.92    0.38
   2   7   1    0.34    0.43
   2   7   1    1.22    0.52
   2   7   1    0.22    0.59
   3   7   1  172.85    6.03
   3   7   1  161.57    5.64
   3   7   1  172.40    5.69
   4   7   1  219.78    7.23
   4   7   1  224.78    7.59
   4   7   1  211.42    7.21
   5   7   1   52.02    2.05
   5   7   1   49.20    2.00
   5   7   1   53.72    2.40
   6   7   1  151.51    5.26
   6   7   1  147.60    5.23
   6   7   1  164.65    5.65
  -7  -7  -1  108.02    4.25
   7   7   1  107.48    3.94
   7   7   1  117.55    4.39
   7   7   1  115.27    3.99
   7   7   1  103.29    3.77
   7   7   1  113.50    4.32
  -8  -7  -1    6.36    0.52
  -8  -7  -1    5.74    0.52
   8   7   1    4.24    0.99
   8   7   1    5.13    0.68
   8   7   1    5.77    0.85
   8   7   1    5.84    0.76
  -9  -7  -1  129.66    4.41
   9   7   1  117.80    4.62
   9   7   1  135.03    4.77
   9   7   1  133.50    5.11
   9   7   1  134.63    5.15
 -10  -7  -1   26.50    1.38
 -10  -7  -1   29.60    1.47
  10   7   1   29.62    2.18
  10   7   1   28.10    2.21
  10   7   1   27.07    1.64
 -11  -7  -1    0.88    0.57
 -11  -7  -1    0.05    0.63
  11   7   1    1.75    1.18
  11   7   1    1.77    0.85
  11   7   1    0.39    1.11
  11   7   1    1.24    0.67
 -12  -7  -1    0.81    0.57
 -12  -7  -1    0.55    0.69
  12   7   1   -0.13    1.08
  12   7   1    0.28    1.15
  12   7   1    1.13    0.88
 -13  -7  -1   15.04    1.29
 -13  -7  -1   16.76    1.22
  13   7   1   15.59    1.96
  13   7   1   14.50    1.58
  13   7   1   14.90    1.83
 -14  -7  -1   28.83    1.81
  14   7   1   29.88    2.71
  14   7   1   23.38    2.60
  14   7   1   29.11    2.67
   6  -8  -1    1.32    0.85
  -6   8   1    1.71    1.29
  -6   8   1    1.91    1.34
   5  -8  -1   -0.66    0.72
  -5   8   1    0.55    0.96
  -5   8   1    0.73    1.18
   4  -8  -1   36.95    1.97
   4  -8  -1   35.85    1.84
  -4   8   1   36.26    2.32
  -4   8   1   38.23    2.73
   3  -8  -1   21.46    1.37
   3  -8  -1   24.04    1.49
  -3   8   1   25.28    2.27
  -3   8   1   20.13    1.78
   2  -8  -1   28.40    1.54
   2  -8  -1   28.59    1.47
   2  -8  -1   29.36    1.87
  -2   8   1   28.21    2.16
  -2   8   1   27.26    1.92
   1  -8  -1  153.73    5.51
   1  -8  -1  164.96    5.56
  -1   8   1  170.65    5.90
  -1   8   1  165.12    6.03
   0  -8  -1  202.95    6.85
   0  -8  -1  213.48    6.85
   0  -8  -1  201.96    7.19
   0   8   1  204.12    7.12
   0   8   1  211.69    7.27
   0   8   1  213.08    7.18
  -1  -8  -1   21.19    1.32
   1   8   1   19.91    1.42
   1   8   1   19.51    1.36
  -2  -8  -1    7.01    0.69
   2   8   1    7.55    0.83
   2   8   1    6.81    0.74
   2   8   1    6.45    0.72
   3   8   1   28.14    1.40
   3   8   1   28.62    1.21
   3   8   1   29.88    1.47
   4   8   1   26.54    1.34
   4   8   1   23.33    1.25
   4   8   1   23.45    1.73
   5   8   1    0.21    0.47
   5   8   1    0.00    0.71
   5   8   1   -0.12    0.51
   6   8   1   56.32    2.99
   6   8   1   61.35    2.38
   6   8   1   58.42    2.31
   7   8   1   33.49    2.14
   7   8   1   35.78    2.12
   7   8   1   33.27    1.61
   7   8   1   35.00    1.69
   8   8   1    9.06    1.18
   8   8   1   11.30    1.04
   8   8   1   13.32    1.38
   8   8   1   11.08    0.81
   8   8   1   12.43    1.06
   9   8   1   22.07    1.27
   9   8   1   25.98    2.11
   9   8   1   22.27    2.00
   9   8   1   29.83    1.67
  10   8   1   86.46    4.07
  10   8   1   90.52    3.99
  10   8   1   84.12    3.34
  10   8   1   90.52    3.97
 -11  -8  -1    2.00    0.45
 -11  -8  -1    2.32    0.51
  11   8   1    4.72    0.97
  11   8   1    2.13    1.13
  11   8   1    2.52    0.70
  11   8   1    1.77    1.12
 -12  -8  -1   -0.26    0.45
 -12  -8  -1   -0.18    0.48
  12   8   1    1.04    1.13
  12   8   1   -0.83    0.77
  12   8   1   -0.17    0.55
  12   8   1    0.36    1.15
 -13  -8  -1    1.99    0.50
 -13  -8  -1    0.96    0.59
  13   8   1    2.82    1.03
  13   8   1   -0.91    1.17
 -14  -8  -1   10.35    1.21
  14   8   1   11.38    1.83
  14   8   1   11.37    1.47
  14   8   1   10.19    1.79
   5  -9  -1   23.14    1.62
  -5   9   1   20.90    2.55
  -5   9   1   18.84    2.10
   4  -9  -1    1.12    0.69
   4  -9  -1    0.77    0.58
  -4   9   1    0.60    0.99
  -4   9   1    1.25    1.18
   3  -9  -1    0.45    0.51
   3  -9  -1   -0.28    0.60
  -3   9   1    0.50    0.93
  -3   9   1    0.78    1.05
   2  -9  -1   -0.43    0.56
   2  -9  -1    0.20    0.46
  -2   9   1   -0.28    0.84
  -2   9   1    0.34    0.97
   1  -9  -1   89.44    3.18
   1  -9  -1   87.27    3.68
   1  -9  -1   88.09    3.27
  -1   9   1   91.12    3.70
  -1   9   1   90.26    3.87
   0  -9  -1    9.50    0.63
   0  -9  -1   10.80    0.69
   0  -9  -1   11.26    1.14
   0   9   1   11.26    1.16
   0   9   1   11.24    1.27
  -1  -9  -1   34.52    1.79
   1   9   1   36.89    1.95
   1   9   1   32.40    2.06
   1   9   1   36.07    1.90
   2   9   1   81.24    3.06
   2   9   1   74.29    3.06
   2   9   1   85.34    3.16
   3   9   1    1.10    0.70
   3   9   1    0.47    0.63
   4   9   1   35.27    1.67
   4   9   1   35.13    2.18
   4   9   1   30.66    1.54
   5   9   1   63.71    2.57
   5   9   1   66.02    2.62
   5   9   1   70.59    3.14
   6   9   1   76.48    3.17
   6   9   1   93.73    3.30
   6   9   1   92.85    3.78
   7   9   1   10.56    0.99
   7   9   1    9.63    1.30
   7   9   1    8.66    0.90
   8   9   1  107.78    3.93
   8   9   1  109.15    4.41
   8   9   1  100.71    3.86
   8   9   1  104.54    4.36
   9   9   1   78.05    3.63
   9   9   1   78.03    3.13
   9   9   1   75.44    3.62
  10   9   1    2.24    1.07
  10   9   1    0.52    0.47
  10   9   1    1.28    1.07
  11   9   1    1.86    0.84
  11   9   1   -0.37    1.01
  11   9   1    1.51    0.57
  11   9   1    1.17    1.07
  12   9   1    6.08    1.43
  12   9   1    8.92    1.19
  12   9   1    8.28    1.49
  13   9   1    7.03    1.52
  13   9   1    5.63    1.43
  13   9   1    5.94    1.14
   4 -10  -1    7.03    0.89
  -4  10   1    8.17    1.61
   3 -10  -1    0.56    0.55
   3 -10  -1    0.36    0.46
  -3  10   1   -0.32    1.01
  -3  10   1   -0.39    0.96
   2 -10  -1    0.72    0.54
   2 -10  -1    0.73    0.47
  -2  10   1    0.20    0.97
  -2  10   1    0.57    0.93
  -1  10   1    1.25    0.89
  -1  10   1    1.15    0.99
   0 -10  -1    1.48    0.71
   0  10   1    2.16    0.93
   0  10   1    2.72    0.91
  -1 -10  -1   35.00    1.80
   1  10   1   33.60    1.94
   1  10   1   33.05    1.99
   2  10   1    1.22    0.76
   2  10   1    2.29    0.70
   3  10   1    4.70    0.62
   3  10   1    4.42    0.74
   3  10   1    3.71    0.82
   4  10   1   15.62    1.55
   4  10   1   14.96    1.18
   4  10   1   12.45    1.05
   5  10   1   36.59    1.78
   5  10   1   34.54    1.67
   5  10   1   35.01    2.33
   6  10   1   97.88    4.23
   6  10   1   97.50    3.67
   6  10   1  104.95    3.74
   7  10   1   28.13    2.12
   7  10   1   28.28    1.60
   7  10   1   27.80    1.47
   8  10   1    1.10    0.67
   8  10   1    1.42    0.98
   8  10   1    0.20    0.91
   9  10   1    8.40    0.98
   9  10   1    8.37    1.44
   9  10   1    7.70    1.34
  10  10   1   12.38    1.57
  10  10   1    7.59    1.30
  11  10   1    0.93    1.06
  11  10   1    1.77    1.13
  11  10   1    1.04    0.79
  12  10   1    5.60    1.05
  12  10   1    8.71    2.35
  12  10   1    7.96    1.51
  12  10   1    6.89    0.73
  13  10   1    1.71    0.92
  13  10   1    1.70    1.33
  13  10   1    1.75    1.24
  -2  11   1   13.42    1.67
  -2  11   1   17.36    1.71
  -1  11   1   -1.09    0.86
  -1  11   1   -0.72    0.89
   0 -11  -1    1.92    0.95
   0  11   1    1.88    0.92
   0  11   1    1.52    0.94
  -1 -11  -1   14.89    1.25
   1  11   1   14.52    1.39
   1  11   1   13.97    1.47
   2  11   1    1.42    0.70
   2  11   1    2.15    0.90
   3  11   1    3.17    1.13
   3  11   1    2.46    0.53
   3  11   1    2.31    0.81
   4  11   1   -0.85    0.86
   4  11   1   -0.56    0.64
   5  11   1    0.96    0.95
   5  11   1    1.48    0.71
   6  11   1    1.60    1.00
   6  11   1   -0.28    0.61
   7  11   1    6.13    1.26
   7  11   1    6.60    0.93
   8  11   1    3.26    1.13
   8  11   1    2.46    0.73
   8  11   1    2.45    1.09
   9  11   1    3.62    0.83
   9  11   1    2.50    1.08
   9  11   1    2.73    1.06
  10  11   1    1.76    1.12
  10  11   1    1.12    0.74
  10  11   1    1.49    1.04
  11  11   1    2.21    1.26
  11  11   1    3.39    2.06
  12  11   1   11.16    2.62
  12  11   1   12.08    1.72
  12  11   1   13.55    1.34
   0  12   1   -0.02    0.90
   0  12   1   -0.20    0.84
   1  12   1    0.09    0.74
   1  12   1    0.86    0.87
   2  12   1    2.42    0.93
   2  12   1    1.76    0.66
   3  12   1    1.80    0.82
   3  12   1   -0.10    0.97
   4  12   1    8.41    1.43
   5  12   1    1.38    1.02
   5  12   1    0.58    0.73
   6  12   1    0.96    0.71
   6  12   1    1.62    1.06
   7  12   1   17.41    1.42
   7  12   1   13.16    1.63
   8  12   1   19.86    2.01
   8  12   1   21.04    1.52
   9  12   1    5.68    1.32
   9  12   1    6.98    1.38
  10  12   1    3.73    0.86
  10  12   1    1.74    1.19
  10  12   1    3.29    1.36
  11  12   1   19.14    2.13
  11  12   1   22.89    2.17
  11  12   1   20.25    1.62
   3  13   1    0.79    0.84
   3  13   1    0.49    1.19
   4  13   1   17.87    1.47
   4  13   1   13.60    1.88
   5  13   1    0.79    1.12
   5  13   1    0.60    0.76
   6  13   1    0.11    0.73
   6  13   1    1.01    1.11
   7  13   1    1.48    0.81
   7  13   1    0.66    1.06
   8  13   1    3.35    1.27
   8  13   1    2.59    0.81
   9  13   1    2.91    0.83
   9  13   1    3.34    1.34
   9  13   1    3.61    1.36
   7  12  -2    0.58    1.04
   7  12  -2    2.03    0.61
   7  12  -2    0.73    1.16
   6  12  -2    0.37    0.55
   6  12  -2   -0.27    1.02
  10  11  -2    7.70    1.85
  10  11  -2    5.44    1.28
   9  11  -2    0.48    0.97
   9  11  -2    1.25    1.01
   9  11  -2    1.30    0.55
   8  11  -2    6.42    0.69
   8  11  -2    5.26    1.24
   8  11  -2    3.93    1.16
   8  11  -2    5.23    0.61
   7  11  -2    3.18    1.09
   7  11  -2    2.38    0.46
   7  11  -2    1.76    0.98
   7  11  -2    1.59    0.55
   6  11  -2   32.19    2.27
   6  11  -2   26.85    1.40
   6  11  -2   24.84    1.28
   5  11  -2   49.78    2.19
   5  11  -2   56.86    2.31
   5  11  -2   56.46    2.31
   5  11  -2   61.59    3.18
   4  11  -2    1.66    1.05
   4  11  -2    1.84    0.71
   4  11  -2    2.94    0.70
   3  11  -2   17.69    1.55
   3  11  -2   19.51    1.41
   2  11  -2   44.63    2.23
   2  11  -2   44.36    2.52
   1  11  -2   -0.28    0.67
   1  11  -2   -0.78    0.86
  12  10  -2    8.72    1.46
  12  10  -2    8.03    1.49
  12  10  -2    7.53    1.01
  11  10  -2   33.93    2.37
  11  10  -2   24.56    1.41
  11  10  -2   31.08    1.64
  11  10  -2   24.54    1.41
  10  10  -2    5.43    1.33
  10  10  -2    4.36    0.73
  10  10  -2    4.62    1.22
  10  10  -2    4.79    0.61
  10  10  -2    6.25    0.67
   9  10  -2   -0.19    0.39
   9  10  -2    0.49    0.42
   9  10  -2    0.66    0.92
   9  10  -2   -0.22    0.49
   9  10  -2    0.10    0.39
   9  10  -2    0.98    1.01
   8  10  -2   16.51    1.60
   8  10  -2   17.93    1.75
   8  10  -2   15.07    1.01
   8  10  -2   15.42    1.12
   8  10  -2   15.00    1.04
   8  10  -2   15.03    0.92
   7  10  -2    1.81    0.96
   7  10  -2    0.47    0.46
   7  10  -2    0.21    0.86
   7  10  -2   -0.13    0.40
   7  10  -2    0.03    0.45
   7  10  -2    1.46    0.44
   6  10  -2    1.62    0.94
   6  10  -2    1.47    0.51
   6  10  -2    1.06    0.50
   6  10  -2    1.13    0.41
   5  10  -2   24.00    1.39
   5  10  -2   21.87    1.17
   5  10  -2   25.31    1.29
   5  10  -2   25.30    2.02
   4  10  -2   38.12    1.89
   4  10  -2   33.04    1.57
   4  10  -2   35.10    2.38
   4  10  -2   37.91    1.70
   3  10  -2    4.78    0.74
   3  10  -2    4.51    0.78
   3  10  -2    5.18    0.95
   2  10  -2    0.38    0.80
   2  10  -2    0.76    0.66
   1  10  -2   13.60    1.47
   0  10  -2   12.17    1.28
   0  10  -2   10.13    1.48
  -1  10  -2   -0.34    0.80
  -1  10  -2    0.57    1.00
  13   9  -2    1.63    1.27
  13   9  -2    0.68    1.11
  13   9  -2    1.42    0.86
  12   9  -2   -0.01    0.70
  12   9  -2    0.58    1.27
  12   9  -2    1.60    0.68
  12   9  -2    1.90    1.13
  11   9  -2    2.01    1.06
  11   9  -2    1.26    1.02
  11   9  -2    4.28    0.83
  11   9  -2    1.99    0.68
  10   9  -2    0.25    0.93
  10   9  -2   -0.14    0.50
  10   9  -2    0.44    0.94
  10   9  -2    0.33    0.60
   9   9  -2    0.42    0.52
   9   9  -2    0.15    0.41
   9   9  -2    0.70    0.55
   9   9  -2    0.51    0.88
   9   9  -2    0.00    0.86
   8   9  -2    7.11    1.19
   8   9  -2    9.33    1.31
   8   9  -2    8.63    0.85
   8   9  -2    8.87    0.76
   8   9  -2    8.47    0.76
   8   9  -2    9.89    0.86
   7   9  -2    0.94    0.47
   7   9  -2    0.62    0.49
   7   9  -2    0.15    0.84
   7   9  -2    0.25    0.48
   7   9  -2   -0.14    0.36
   7   9  -2   -0.17    0.77
   6   9  -2    9.65    0.74
   6   9  -2    8.05    1.20
   6   9  -2    8.82    0.78
   6   9  -2    8.92    0.83
   5   9  -2    7.97    0.68
   5   9  -2    5.60    1.08
   5   9  -2    7.90    0.83
   5   9  -2    7.15    0.62
   4   9  -2   23.40    1.17
   4   9  -2   23.83    1.92
   4   9  -2   25.02    1.50
   4   9  -2   22.81    1.24
   3   9  -2    8.56    0.77
   3   9  -2    9.29    0.84
   3   9  -2    9.07    1.06
   2   9  -2    4.82    0.99
   2   9  -2    4.50    0.64
   2   9  -2    6.01    0.81
   1   9  -2   33.57    2.14
   1   9  -2   33.48    1.80
   0   9  -2   18.47    1.85
  -1   9  -2   43.34    2.71
  -1   9  -2   44.04    2.32
  -2   9  -2   11.51    1.33
  -2   9  -2    8.61    1.55
  -3   9  -2   -0.09    1.13
  -3   9  -2    0.24    0.93
  13   8  -2   -0.95    1.06
  13   8  -2    0.86    0.82
  13   8  -2   -0.56    1.17
  12   8  -2    3.04    0.86
  12   8  -2    1.19    1.05
  12   8  -2    1.54    1.16
  11   8  -2   10.44    1.46
  11   8  -2   12.21    1.56
  11   8  -2   14.53    1.20
  11   8  -2   11.51    1.20
  10   8  -2   11.45    1.02
  10   8  -2    9.38    1.33
  10   8  -2    8.84    1.31
  10   8  -2   10.67    1.05
   9   8  -2    0.83    0.64
   9   8  -2    1.74    0.59
   9   8  -2    1.11    0.95
   9   8  -2    2.10    0.56
   9   8  -2    1.17    0.92
   8   8  -2   52.02    2.54
   8   8  -2   45.52    2.59
   8   8  -2   46.00    1.89
   8   8  -2   46.56    1.93
   8   8  -2   47.69    2.13
   7   8  -2    0.96    0.86
   7   8  -2    0.01    0.36
   7   8  -2   -0.13    0.49
   7   8  -2    0.03    0.42
   7   8  -2   -0.15    0.52
   7   8  -2   -0.56    0.75
   6   8  -2   12.45    1.03
   6   8  -2   11.37    1.27
   6   8  -2   11.78    0.74
   6   8  -2   15.66    1.38
   5   8  -2   96.94    3.87
   5   8  -2   85.32    3.18
   5   8  -2   99.37    3.48
   4   8  -2   12.87    0.86
   4   8  -2   13.84    1.16
   4   8  -2   11.85    0.78
   4   8  -2   15.82    1.45
   3   8  -2   26.79    1.33
   3   8  -2   27.52    1.28
   3   8  -2   29.21    1.66
   2   8  -2    9.85    0.88
   2   8  -2   10.87    1.00
   2   8  -2   12.53    1.21
   1   8  -2   14.19    1.23
   1   8  -2   15.63    1.10
   1   8  -2   15.35    1.56
   0   8  -2   25.38    1.99
   0   8  -2   25.23    1.62
  -1   8  -2   24.29    2.12
  -1   8  -2   26.14    2.35
  -2   8  -2   -0.60    0.78
  -2   8  -2   -0.90    0.97
  -3   8  -2   -0.33    1.20
  -3   8  -2    0.53    0.87
  -4   8  -2   -0.92    1.12
  -4   8  -2    0.95    0.96
  14   7  -2   16.64    1.63
  14   7  -2   19.71    2.27
  13   7  -2    0.09    0.80
  13   7  -2   -0.38    1.08
  13   7  -2    0.08    1.12
  12   7  -2   54.77    2.63
  12   7  -2   55.83    3.22
  12   7  -2   54.78    3.02
  11   7  -2   14.21    1.61
  11   7  -2   15.41    1.66
  11   7  -2   15.49    1.52
  11   7  -2   12.21    1.56
  10   7  -2    0.23    0.66
  10   7  -2   -0.31    0.88
  10   7  -2    0.86    0.94
  10   7  -2    0.86    0.67
   9   7  -2   93.06    3.58
   9   7  -2   91.61    3.77
   9   7  -2   99.57    4.17
   9   7  -2  100.95    3.62
   9   7  -2  107.09    4.11
   8   7  -2   14.64    1.51
   8   7  -2   14.58    0.96
   8   7  -2   16.32    1.51
   8   7  -2   13.85    1.26
   7   7  -2   12.00    0.86
   7   7  -2   13.55    1.22
   7   7  -2    9.06    1.13
   7   7  -2   13.77    1.16
   7   7  -2   11.87    0.80
   6   7  -2   35.36    1.67
   6   7  -2   36.56    1.41
   6   7  -2   32.98    1.97
   6   7  -2   35.08    1.97
   6   7  -2   35.04    1.38
   5   7  -2   19.38    0.90
   5   7  -2   20.27    1.23
   5   7  -2   20.72    0.92
   5   7  -2   22.75    1.57
   4   7  -2   12.97    0.72
   4   7  -2   12.15    1.15
   4   7  -2   13.03    0.73
   4   7  -2   12.57    1.07
   3   7  -2   28.29    1.19
   3   7  -2   26.04    1.52
   2   7  -2   64.39    2.37
   2   7  -2   62.33    2.38
   2   7  -2   64.25    2.71
   1   7  -2   -0.85    0.50
   1   7  -2    0.48    0.58
   1   7  -2   -1.58    0.68
   1   7  -2   -0.52    0.45
   0   7  -2   12.35    1.08
   0   7  -2   16.04    1.47
   0   7  -2   12.52    1.05
   0   7  -2   11.77    1.13
   0  -7   2   12.96    1.28
  -1   7  -2   20.34    2.12
  -1   7  -2   16.94    1.41
  -2   7  -2  114.23    4.84
  -3   7  -2   18.34    1.96
  -3   7  -2   17.44    1.51
   3  -7   2   15.47    0.99
   3  -7   2   15.94    0.94
  -4   7  -2    9.54    1.29
  -4   7  -2   11.31    1.77
   4  -7   2   10.80    0.87
   4  -7   2   11.03    0.90
  -5   7  -2   68.37    3.90
  -5   7  -2   67.36    3.32
   5  -7   2   66.34    2.66
  -6   7  -2    1.64    1.46
   6  -7   2    1.21    0.73
  14   6  -2    1.43    1.32
  14   6  -2    2.13    1.20
  14   6  -2    1.94    0.99
  13   6  -2    0.36    1.13
  13   6  -2    0.92    0.91
  12   6  -2   11.70    1.28
  12   6  -2    9.11    1.55
  12   6  -2   12.86    1.61
  11   6  -2    0.73    0.75
  11   6  -2    1.10    1.05
  11   6  -2   -0.11    1.06
  10   6  -2    1.19    0.69
  10   6  -2   -0.35    0.87
  10   6  -2   -0.76    0.90
  10   6  -2   -0.43    0.66
   9   6  -2   12.30    1.11
   9   6  -2   10.24    1.30
   9   6  -2   11.52    1.28
   9   6  -2   10.56    0.96
   9   6  -2   16.94    1.47
   8   6  -2    0.98    0.56
   8   6  -2    0.78    0.83
   8   6  -2    1.39    0.85
   8   6  -2    1.54    0.52
   7   6  -2   37.76    1.98
   7   6  -2   36.28    1.54
   7   6  -2   36.44    1.55
   7   6  -2   37.25    2.11
   7   6  -2   36.97    1.84
   6   6  -2    0.15    0.32
   6   6  -2    0.35    0.66
   6   6  -2   -0.20    0.60
   6   6  -2    0.08    0.35
   5   6  -2    2.24    0.66
   5   6  -2    1.77    0.30
   5   6  -2    2.42    0.33
   5   6  -2    1.87    0.65
   5   6  -2    1.17    0.53
   4   6  -2  123.76    4.68
   4   6  -2  132.99    4.54
   3   6  -2    3.35    0.37
   3   6  -2    3.18    0.63
   3   6  -2    3.28    0.36
   2   6  -2   91.05    3.38
   2   6  -2   84.72    3.00
   1   6  -2  101.45    3.78
   1   6  -2  101.53    3.44
   1   6  -2   92.67    3.39
   1   6  -2   93.54    3.64
   0   6  -2   63.97    2.59
   0   6  -2   71.36    3.05
   0   6  -2   71.67    2.66
   0   6  -2   67.85    2.80
   0  -6   2   69.05    2.94
  -1   6  -2  119.18    4.67
  -1   6  -2  112.53    4.22
  -1   6  -2  116.65    4.56
  -1   6  -2  122.77    4.29
   1  -6   2  115.79    4.53
  -2   6  -2  105.87    3.95
  -2   6  -2   97.74    3.95
   2  -6   2  102.18    3.46
   2  -6   2  103.27    3.47
  -3   6  -2   72.66    3.66
  -3   6  -2   81.63    3.36
   3  -6   2   76.46    2.80
   3  -6   2   73.38    2.78
  -4   6  -2    1.14    0.89
  -4   6  -2    1.33    1.11
   4  -6   2    2.00    0.65
   4  -6   2    1.90    0.57
  -5   6  -2    2.98    1.33
  -5   6  -2    3.64    1.06
   5  -6   2    4.38    0.85
   5  -6   2    4.71    1.05
  -6   6  -2   13.15    1.57
  -6   6  -2   12.93    2.02
   6  -6   2   13.63    1.23
  -7   6  -2   -0.28    1.43
  -7   6  -2    0.76    1.42
   7  -6   2   -0.54    0.74
  14   5  -2    7.92    1.37
  14   5  -2    9.71    1.39
  14   5  -2    8.44    1.75
  13   5  -2   12.31    1.44
  13   5  -2   13.55    2.16
  13   5  -2   12.37    1.52
 -13  -5   2   14.69    1.12
 -13  -5   2   12.82    1.00
  12   5  -2    2.53    0.96
  12   5  -2    3.63    1.20
  12   5  -2    4.01    1.22
 -12  -5   2    5.20    0.66
 -12  -5   2    5.50    0.61
  11   5  -2    5.91    1.23
  11   5  -2    5.68    0.96
  11   5  -2    4.57    1.27
 -11  -5   2    5.09    0.60
 -11  -5   2    4.26    0.57
  10   5  -2    2.26    0.79
  10   5  -2    2.43    1.01
  10   5  -2    3.14    1.02
  10   5  -2    1.96    0.81
   9   5  -2  189.81    6.90
   9   5  -2  194.54    6.98
   9   5  -2  191.10    6.49
   9   5  -2  181.79    6.46
   9   5  -2  190.03    6.75
  -9  -5   2  179.70    6.62
   8   5  -2   18.57    1.22
   8   5  -2   19.21    1.18
   8   5  -2   19.60    1.52
   8   5  -2   18.34    1.53
   8   5  -2   16.87    2.53
  -8  -5   2   18.46    1.39
   7   5  -2    1.19    0.68
   7   5  -2    1.99    0.69
   7   5  -2    3.11    0.51
   7   5  -2    2.25    0.77
   7   5  -2    2.50    0.52
  -7  -5   2    1.28    0.64
   6   5  -2  176.57    6.09
   6   5  -2  165.77    5.93
   6   5  -2  177.77    6.03
   6   5  -2  182.78    6.21
   6   5  -2  172.49    5.76
   5   5  -2   51.87    1.81
   5   5  -2   52.63    2.28
   5   5  -2   50.85    2.21
   5   5  -2   52.72    1.81
   4   5  -2   52.27    2.11
   4   5  -2   51.86    2.20
   3   5  -2    7.41    0.75
   2   5  -2  321.84   10.96
   2   5  -2  334.55   10.64
   2   5  -2  340.59   10.65
   1   5  -2   22.14    1.41
   1   5  -2   22.77    1.09
   1   5  -2   24.81    1.07
  -1  -5   2   23.96    1.38
   0   5  -2    5.67    0.74
   0   5  -2    4.47    0.79
   0   5  -2    6.61    0.64
   0   5  -2    6.50    0.67
   0  -5   2    5.96    0.85
  -1   5  -2    0.52    0.75
  -1   5  -2    0.47    0.55
  -1   5  -2    1.10    0.58
  -1   5  -2    1.09    0.52
   1  -5   2    0.59    0.65
  -2   5  -2   56.47    2.82
  -2   5  -2   57.24    2.47
  -2   5  -2   55.84    2.37
  -2   5  -2   59.79    2.45
   2  -5   2   56.16    2.11
   2  -5   2   53.73    2.64
  -3   5  -2   84.97    5.07
  -3   5  -2   77.06    3.26
  -3   5  -2   83.95    3.31
   3  -5   2   83.95    3.02
   3  -5   2   78.33    2.97
  -4   5  -2    3.23    1.00
  -4   5  -2    3.23    1.16
  -4   5  -2    5.04    0.96
   4  -5   2    4.24    0.70
   4  -5   2    5.28    0.77
  -5   5  -2   10.87    1.73
  -5   5  -2    8.77    1.22
   5  -5   2   10.75    1.00
  -6   5  -2   43.38    2.62
  -6   5  -2   47.36    3.25
   6  -5   2   52.11    2.41
   6  -5   2   53.61    2.68
  -7   5  -2   -0.21    0.96
  -7   5  -2    0.38    1.28
   7  -5   2    0.78    0.83
   7  -5   2    1.39    0.93
  -8   5  -2   22.06    2.60
  -8   5  -2   21.15    1.97
   8  -5   2   17.66    1.63
   8  -5   2   20.01    1.83
  14   4  -2    5.50    1.59
  14   4  -2    5.97    1.49
  14   4  -2    3.80    1.17
 -14  -4   2    5.79    1.02
  13   4  -2   65.25    3.37
  13   4  -2   64.73    3.26
  13   4  -2   64.50    3.98
 -13  -4   2   67.45    2.79
 -13  -4   2   70.84    2.93
  12   4  -2   48.71    2.74
  12   4  -2   45.42    2.49
  12   4  -2   49.11    3.01
 -12  -4   2   41.69    2.58
 -12  -4   2   47.32    2.12
  11   4  -2    5.51    1.15
  11   4  -2    5.29    0.98
  11   4  -2    6.08    1.40
 -11  -4   2    4.55    0.73
 -11  -4   2    4.33    0.78
  10   4  -2    8.41    1.70
  10   4  -2    6.52    1.24
  10   4  -2    9.17    1.15
 -10  -4   2    9.40    0.86
 -10  -4   2    8.45    0.79
   9   4  -2   87.58    3.49
   9   4  -2   70.67    2.94
   9   4  -2   78.58    3.03
   9   4  -2   72.62    3.21
   9   4  -2   73.41    3.26
  -9  -4   2   66.21    3.05
  -9  -4   2   72.70    2.67
   8   4  -2    2.48    0.94
   8   4  -2    2.28    0.60
   8   4  -2    2.03    0.63
   8   4  -2    2.01    0.79
   8   4  -2    1.86    0.81
  -8  -4   2    2.22    0.39
  -8  -4   2    2.39    0.70
  -8  -4   2    1.91    0.35
   7   4  -2  164.33    5.76
   7   4  -2  164.63    5.88
   7   4  -2  162.94    5.82
   7   4  -2  160.21    5.54
   7   4  -2  165.96    5.56
  -7  -4   2  165.50    5.72
   6   4  -2  153.87    5.41
   6   4  -2  154.16    5.38
   6   4  -2  156.86    5.49
   6   4  -2  152.84    5.13
   6   4  -2  154.62    5.14
  -6  -4   2  150.46    5.32
   5   4  -2   36.24    1.40
   5   4  -2   37.47    1.40
   5   4  -2   34.87    1.70
   5   4  -2   41.24    1.86
   4   4  -2  182.45    6.23
   4   4  -2  182.82    6.19
   3   4  -2  174.80    5.95
   3   4  -2  175.44    5.93
   2   4  -2   13.99    1.05
   1   4  -2   63.32    2.20
   1   4  -2   62.81    2.56
   1   4  -2   64.72    2.21
   0   4  -2  318.65   10.45
   0   4  -2  318.96   10.31
   0   4  -2  325.02   10.33
   0   4  -2  318.37   10.63
   0  -4   2  312.14   10.58
  -1   4  -2  460.63   15.58
  -1   4  -2  471.23   15.29
  -1   4  -2  473.73   15.28
  -1   4  -2  474.15   15.36
   1  -4   2  473.54   15.09
   1  -4   2  462.38   15.54
   1  -4   2  494.64   15.19
  -2   4  -2   28.63    1.54
  -2   4  -2   31.06    1.91
  -2   4  -2   29.96    1.52
  -2   4  -2   28.12    1.45
  -2   4  -2   30.89    1.69
   2  -4   2   29.55    1.31
   2  -4   2   29.20    1.31
   2  -4   2   28.80    1.73
  -3   4  -2   17.02    1.31
  -3   4  -2   16.74    1.22
  -3   4  -2   18.23    1.33
  -3   4  -2   13.30    1.34
  -3   4  -2   17.58    1.72
   3  -4   2   15.98    1.11
   3  -4   2   17.67    1.10
   3  -4   2   16.45    1.48
  -4   4  -2  235.18    8.63
  -4   4  -2  237.58    8.20
  -4   4  -2  230.90    8.17
   4  -4   2  243.45    8.03
   4  -4   2  250.03    8.22
   4  -4   2  230.07    7.99
  -5   4  -2   12.29    1.28
  -5   4  -2   15.44    1.82
  -5   4  -2   13.09    1.25
   5  -4   2   13.32    1.19
   5  -4   2   13.86    1.21
   5  -4   2   13.54    1.29
  -6   4  -2   20.68    1.74
  -6   4  -2   16.74    1.96
   6  -4   2   22.52    1.60
   6  -4   2   18.37    1.70
  -7   4  -2   33.70    2.83
  -7   4  -2   31.03    2.18
   7  -4   2   32.25    2.17
   7  -4   2   30.96    2.00
  -8   4  -2   30.56    2.91
  -8   4  -2   26.52    2.13
   8  -4   2   26.85    2.14
   8  -4   2   25.26    1.92
  -9   4  -2    3.44    1.63
  -9   4  -2    2.77    1.24
   9  -4   2    2.20    1.07
   9  -4   2    1.22    0.95
  14   3  -2    3.51    1.18
  14   3  -2    1.89    1.01
  14   3  -2    2.84    1.46
 -14  -3   2    1.03    0.97
  13   3  -2   13.94    3.04
  13   3  -2   18.87    1.76
  13   3  -2   16.87    1.75
 -13  -3   2   18.27    1.54
  12   3  -2    4.93    1.16
  12   3  -2    6.22    1.49
  12   3  -2    5.57    1.10
 -12  -3   2    5.97    1.06
  11   3  -2    1.34    1.18
  11   3  -2    2.12    0.87
  11   3  -2    0.93    0.98
 -11  -3   2    2.70    0.74
  10   3  -2   24.28    2.12
  10   3  -2   21.43    1.64
  10   3  -2   23.84    2.13
 -10  -3   2   23.67    1.46
 -10  -3   2   25.07    1.56
  -9  -3   2    6.08    0.86
   8   3  -2   88.55    3.53
   8   3  -2   97.20    3.85
   8   3  -2   95.59    3.51
   8   3  -2   92.10    3.65
  -8  -3   2   90.87    3.57
  -8  -3   2   91.31    3.84
  -8  -3   2   95.48    3.34
  -8  -3   2   93.92    3.31
   7   3  -2    0.04    0.61
   7   3  -2    1.08    0.66
   7   3  -2   -0.07    0.65
   7   3  -2    0.60    0.46
   7   3  -2   -0.16    0.48
  -7  -3   2   -0.08    0.59
  -7  -3   2    0.13    0.51
  -7  -3   2    0.20    0.37
  -7  -3   2    0.02    0.37
   6   3  -2    0.52    0.42
   6   3  -2    1.95    0.73
   6   3  -2   -0.35    0.55
   6   3  -2    0.25    0.60
   6   3  -2    0.86    0.42
  -6  -3   2    0.16    0.58
  -6  -3   2    0.43    0.48
  -6  -3   2    0.22    0.26
  -6  -3   2    0.22    0.24
   5   3  -2  202.11    6.96
   5   3  -2  208.79    6.89
   5   3  -2  202.53    6.70
   5   3  -2  207.61    6.99
  -5  -3   2  204.01    6.85
   4   3  -2   40.86    1.83
   4   3  -2   41.16    1.45
   4   3  -2   40.87    1.45
   4   3  -2   40.11    1.76
   3   3  -2   61.48    2.32
   3   3  -2   61.23    2.35
   2   3  -2  424.89   13.77
   1   3  -2  125.52    4.41
   1   3  -2  124.76    4.06
   1   3  -2  127.40    4.06
   0   3  -2   17.52    0.92
   0   3  -2   18.22    0.94
   0   3  -2   18.87    1.32
   0   3  -2   18.63    1.05
   0  -3   2   17.51    1.24
  -1   3  -2  136.47    4.90
  -1   3  -2  135.17    4.63
  -1   3  -2  135.67    4.58
  -1   3  -2  140.38    4.60
   1  -3   2  132.97    4.45
   1  -3   2  135.63    4.84
   1  -3   2  131.05    4.44
  -2   3  -2   67.43    2.53
  -2   3  -2   67.35    2.72
  -2   3  -2   70.58    2.94
  -2   3  -2   65.63    2.55
  -2   3  -2   68.27    2.56
   2  -3   2   65.38    2.43
   2  -3   2   66.62    2.42
   2  -3   2   63.82    2.79
  -3   3  -2   34.07    1.84
  -3   3  -2   32.51    1.61
  -3   3  -2   32.72    1.99
  -3   3  -2   33.23    1.66
  -3   3  -2   34.40    1.66
   3  -3   2   32.84    1.88
   3  -3   2   33.96    1.52
   3  -3   2   34.85    1.55
   3  -3   2   33.90    1.65
  -4   3  -2   55.78    2.83
  -4   3  -2   53.06    2.55
  -4   3  -2   54.58    2.39
  -4   3  -2   53.73    2.38
  -4   3  -2   56.63    2.45
   4  -3   2   54.03    2.40
   4  -3   2   57.93    2.69
   4  -3   2   56.13    2.31
   4  -3   2   54.67    2.27
  -5   3  -2  141.53    5.20
  -5   3  -2  144.74    5.62
  -5   3  -2  131.78    5.07
   5  -3   2  139.44    5.11
   5  -3   2  141.19    5.03
  -6   3  -2    5.44    1.05
  -6   3  -2    6.73    1.52
   6  -3   2    7.34    0.95
   6  -3   2    7.63    1.10
   6  -3   2    7.52    1.02
  -7   3  -2   -0.13    0.86
  -7   3  -2    1.21    1.26
   7  -3   2    0.99    0.80
   7  -3   2    0.55    0.83
  -8   3  -2   11.80    1.87
  -8   3  -2    9.61    1.35
   8  -3   2   12.62    1.44
   8  -3   2   10.17    1.27
  -9   3  -2   12.35    2.07
  -9   3  -2   10.06    1.46
   9  -3   2   13.30    1.50
   9  -3   2   12.67    1.42
 -10   3  -2   13.40    2.26
 -10   3  -2   12.87    1.70
  10  -3   2   12.00    1.96
  10  -3   2   16.61    1.80
  13   2  -2    8.40    1.67
  13   2  -2    5.90    1.25
  13   2  -2    5.55    1.22
 -13  -2   2    6.14    1.21
  12   2  -2   22.17    2.09
  12   2  -2   17.73    1.67
  12   2  -2   21.13    1.90
 -12  -2   2   21.25    1.87
  11   2  -2    0.94    0.83
  11   2  -2    1.44    1.05
  11   2  -2    1.42    0.91
 -11  -2   2    0.79    0.84
   9   2  -2   60.21    2.81
   9   2  -2   58.73    2.68
   9   2  -2   64.00    3.08
  -9  -2   2   56.84    2.71
  -9  -2   2   61.69    2.56
  -9  -2   2   65.69    2.64
   8   2  -2   63.15    2.61
   8   2  -2   61.84    2.86
   8   2  -2   64.71    2.59
   8   2  -2   60.06    2.70
   8   2  -2   63.81    2.92
  -8  -2   2   59.25    2.63
  -8  -2   2   58.06    2.98
  -8  -2   2   60.44    2.46
  -8  -2   2   64.55    2.53
   7   2  -2  222.56    7.37
   7   2  -2  203.33    7.10
   7   2  -2  208.71    7.19
   7   2  -2  217.11    7.14
   7   2  -2  202.84    7.34
  -7  -2   2  211.89    7.01
  -7  -2   2  202.71    7.27
  -7  -2   2  209.11    7.16
  -7  -2   2  215.26    7.02
   6   2  -2   82.17    3.00
   6   2  -2   84.71    3.00
   6   2  -2   83.64    3.26
   6   2  -2   81.13    3.11
   6   2  -2   80.94    3.28
  -6  -2   2   81.35    3.04
  -6  -2   2   82.49    2.89
  -6  -2   2   78.09    3.15
   5   2  -2    0.84    0.62
   5   2  -2    1.26    0.44
   5   2  -2    1.31    0.68
  -5  -2   2    0.51    0.50
  -5  -2   2    0.13    0.36
  -5  -2   2    0.35    0.57
  -5  -2   2    0.29    0.34
   4   2  -2  107.96    3.57
   4   2  -2  104.73    3.56
   4   2  -2  114.66    3.83
   4   2  -2  103.74    3.69
  -4  -2   2  102.62    3.76
   2   2  -2    2.38    0.39
  -1   2  -2  365.32   11.54
  -1   2  -2  359.20   11.53
  -1   2  -2  359.25   11.77
   1  -2   2  349.38   11.74
   1  -2   2  355.35   11.46
  -2   2  -2  223.39    7.46
  -2   2  -2  223.20    7.33
  -2   2  -2  228.53    7.60
  -2   2  -2  216.90    7.33
  -2   2  -2  218.44    7.30
   2  -2   2  223.49    7.27
   2  -2   2  214.35    7.33
   2  -2   2  223.41    7.31
   2  -2   2  219.14    7.55
  -3   2  -2   60.77    2.69
  -3   2  -2   57.75    2.31
  -3   2  -2   57.16    2.33
  -3   2  -2   59.07    2.34
  -3   2  -2   54.34    2.44
   3  -2   2   60.07    2.27
   3  -2   2   59.12    2.31
   3  -2   2   56.70    2.24
   3  -2   2   59.32    2.58
  -4   2  -2   10.11    0.93
  -5   2  -2   25.78    1.75
  -5   2  -2   25.37    2.01
  -5   2  -2   25.93    1.52
  -5   2  -2   24.69    1.55
  -5   2  -2   26.37    1.60
   5  -2   2   24.95    1.51
   5  -2   2   26.33    1.57
   5  -2   2   24.88    1.77
   5  -2   2   25.44    1.45
  -6   2  -2   52.32    3.05
  -6   2  -2   60.45    2.61
  -6   2  -2   53.65    2.48
   6  -2   2   53.61    2.50
   6  -2   2   52.79    2.38
   6  -2   2   48.37    2.63
  -7   2  -2  162.80    6.56
  -7   2  -2  166.98    6.11
   7  -2   2  164.58    5.97
   7  -2   2  164.81    6.38
  -8   2  -2   40.44    3.05
  -8   2  -2   41.46    2.42
   8  -2   2   42.70    2.41
   8  -2   2   44.90    2.37
  -9   2  -2    5.28    1.18
  -9   2  -2    9.00    1.81
   9  -2   2    7.03    1.18
   9  -2   2    6.75    1.19
 -10   2  -2   32.88    4.44
  10  -2   2   30.12    2.33
  10  -2   2   31.35    2.25
 -11   2  -2   29.34    2.50
 -11   2  -2   25.86    2.77
  11  -2   2   29.89    2.27
  11  -2   2   27.86    2.56
  13   1  -2   10.71    1.66
  13   1  -2    9.33    1.39
  13   1  -2    9.50    1.47
 -13  -1   2    8.49    1.41
  12   1  -2    6.07    1.17
  12   1  -2    9.90    1.35
  12   1  -2    6.63    1.48
 -12  -1   2    7.80    1.29
  11   1  -2    6.97    1.16
  11   1  -2    7.91    1.44
  11   1  -2    7.63    1.25
 -11  -1   2    7.14    1.16
  10   1  -2   -0.72    0.76
  10   1  -2   -0.24    1.00
  10   1  -2    0.44    0.80
 -10  -1   2   -0.01    0.82
 -10  -1   2    0.46    1.23
   9   1  -2  284.53    9.75
   9   1  -2  273.26    9.51
   9   1  -2  274.55    9.54
  -9  -1   2  283.34    9.93
  -9  -1   2  277.02    9.39
  -9  -1   2  261.99    9.54
  -9  -1   2  289.64    9.49
   8   1  -2   34.91    1.94
   8   1  -2   36.72    1.91
   8   1  -2   33.72    2.11
   8   1  -2   34.14    2.25
   8   1  -2   36.26    1.82
  -8  -1   2   37.32    1.79
  -8  -1   2   36.97    1.86
  -8  -1   2   38.06    2.37
   7   1  -2   33.42    1.65
   7   1  -2   28.18    2.17
   7   1  -2   34.12    1.75
   7   1  -2   33.66    1.94
  -7  -1   2   34.69    1.67
  -7  -1   2   31.83    1.58
  -7  -1   2   33.09    1.80
  -7  -1   2   31.80    2.03
  -7  -1   2   33.35    1.73
   6   1  -2  140.01    4.78
   6   1  -2  138.02    4.96
   6   1  -2  134.28    4.75
   6   1  -2  137.68    5.03
   6   1  -2  135.74    4.81
  -6  -1   2  141.60    4.72
  -6  -1   2  134.11    4.68
  -6  -1   2  137.00    4.78
  -6  -1   2  131.76    4.90
   5   1  -2   28.21    1.76
   5   1  -2   29.90    1.57
   5   1  -2   35.10    1.49
  -5  -1   2   25.49    1.45
  -5  -1   2   29.93    1.58
   4   1  -2    5.32    0.79
   4   1  -2    5.62    0.61
   4   1  -2    5.22    0.55
  -4  -1   2    3.94    0.55
   3   1  -2   -0.06    0.30
   3   1  -2    0.42    0.29
  -3  -1   2    0.29    0.30
  -3  -1   2    0.42    0.41
  -3  -1   2    0.04    0.22
   0   1  -2   23.86    0.86
   0   1  -2   21.20    1.16
   0  -1   2   21.31    1.12
  -2   1  -2  119.22    4.25
  -2   1  -2  122.90    4.17
  -2   1  -2  119.95    4.38
  -2   1  -2  126.50    4.17
  -2   1  -2  123.96    4.11
   2  -1   2  121.86    4.12
   2  -1   2  124.19    4.30
   2  -1   2  123.29    4.13
   2  -1   2  118.27    4.35
  -3   1  -2  194.41    6.70
  -3   1  -2  190.77    6.44
  -3   1  -2  193.13    6.45
  -3   1  -2  191.60    6.55
  -3   1  -2  190.66    6.39
   3  -1   2  191.79    6.40
   3  -1   2  195.38    6.42
   3  -1   2  189.67    6.39
   3  -1   2  186.57    6.64
  -4   1  -2   71.70    2.80
  -4   1  -2   73.58    2.78
  -4   1  -2   68.33    2.91
  -4   1  -2   74.75    3.13
  -4   1  -2   74.73    2.84
   4  -1   2   71.23    2.92
   4  -1   2   73.26    2.79
   4  -1   2   73.17    2.78
   4  -1   2   68.37    2.74
   4  -1   2   76.04    3.05
  -5   1  -2   12.11    1.10
  -5   1  -2    7.36    0.92
  -5   1  -2   11.17    1.30
  -5   1  -2   10.24    0.98
  -5   1  -2   11.41    1.03
   5  -1   2   12.43    1.29
   5  -1   2    8.54    0.86
   5  -1   2    8.37    0.87
   5  -1   2    9.21    0.95
   5  -1   2    9.41    0.98
  -6   1  -2    1.17    0.99
  -6   1  -2    0.61    1.15
  -6   1  -2    0.78    0.67
  -6   1  -2    1.88    1.00
  -6   1  -2    2.15    0.79
   6  -1   2    1.47    0.74
   6  -1   2   -0.07    0.56
   6  -1   2   -0.25    0.98
   6  -1   2    1.28    0.68
  -7   1  -2  162.09    6.13
  -7   1  -2  164.41    5.72
  -7   1  -2  147.51    5.57
   7  -1   2  147.12    5.55
   7  -1   2  146.20    5.61
  -8   1  -2    5.03    1.47
  -8   1  -2    0.52    0.89
   8  -1   2    1.30    0.84
   8  -1   2    2.19    0.99
  -9   1  -2    0.83    1.34
  -9   1  -2    0.55    0.91
   9  -1   2    1.80    0.94
   9  -1   2    1.24    0.92
 -10   1  -2   34.90    2.37
 -10   1  -2   29.86    3.01
  10  -1   2   32.35    2.33
  10  -1   2   30.27    2.19
 -11   1  -2    0.71    1.49
 -11   1  -2    1.53    1.13
  11  -1   2    0.24    1.14
  11  -1   2    2.07    1.13
  13   0  -2   -1.23    1.19
  13   0  -2    1.45    1.07
 -13   0   2    2.33    1.27
  12   0  -2    3.97    1.38
  12   0  -2    3.42    1.06
 -12   0   2    3.57    1.55
 -12   0   2    3.77    1.14
  11   0  -2    3.73    1.05
  11   0  -2    6.59    1.46
  11   0  -2    6.49    1.16
 -11   0   2    6.37    1.19
 -11   0   2    2.31    1.36
  10   0  -2   18.38    1.77
  10   0  -2   12.38    1.30
  10   0  -2   13.61    1.40
 -10   0   2   14.29    1.44
 -10   0   2   10.89    1.66
   9   0  -2    2.77    1.10
   9   0  -2    5.88    1.02
   9   0  -2    4.26    0.94
  -9   0   2    3.27    1.27
  -9   0   2    1.47    0.84
   8   0  -2   43.00    2.18
   8   0  -2   46.26    2.32
   8   0  -2   46.69    2.46
  -8   0   2   42.89    2.24
   7   0  -2   38.58    1.85
   7   0  -2   35.61    2.13
   7   0  -2   41.78    1.95
   7   0  -2   41.76    1.95
  -7   0   2   33.50    1.95
  -7   0   2   39.42    1.97
  -7   0   2   42.72    1.92
  -7   0   2   44.17    1.90
  -7   0   2   36.90    2.30
   6   0  -2  360.79   12.59
   6   0  -2  388.28   12.41
   6   0  -2  384.26   12.41
   6   0  -2  384.13   12.53
   6   0  -2  376.55   12.38
  -6   0   2  370.23   12.49
  -6   0   2  378.84   12.40
  -6   0   2  381.93   12.35
  -6   0   2  378.26   12.67
  -6   0   2  367.94   12.32
   4   0  -2  184.00    6.16
   4   0  -2  176.24    6.02
   4   0  -2  183.67    6.02
   4   0  -2  178.74    6.24
   4   0  -2  183.24    6.04
  -4   0   2  176.75    6.13
  -4   0   2  179.49    6.01
  -4   0   2  180.40    6.17
  -4   0   2  185.22    6.00
   2   0  -2   16.43    0.78
  -2   0   2   16.70    0.75
  -2   0   2   16.99    0.70
  -2   0  -2  106.06    3.63
  -2   0  -2  106.09    3.56
  -2   0  -2  104.66    3.55
  -2   0  -2  103.04    3.71
  -2   0  -2  104.37    3.49
   2   0   2  103.74    3.70
   2   0   2  101.23    3.52
   2   0   2  105.22    3.55
   2   0   2  105.79    3.49
   2   0   2  104.42    3.62
  -4   0  -2  296.69   10.03
  -4   0  -2  300.80    9.94
  -4   0  -2  299.60    9.90
  -4   0  -2  305.49    9.96
  -4   0  -2  305.52   10.17
   4   0   2  297.31   10.11
   4   0   2  298.33    9.91
   4   0   2  304.08    9.91
   4   0   2  307.44    9.93
   4   0   2  299.80   10.04
  -5   0  -2  160.44    5.32
  -5   0  -2  146.07    5.24
  -5   0  -2  152.44    5.57
  -5   0  -2  152.64    5.29
  -5   0  -2  142.42    5.39
   5   0   2  154.68    5.29
   5   0   2  146.67    5.24
   5   0   2  152.56    5.50
   5   0   2  151.39    5.27
  -6   0  -2  164.79    6.03
  -6   0  -2  160.94    5.68
  -6   0  -2  166.29    5.72
  -6   0  -2  163.81    5.67
  -6   0  -2  156.62    5.80
   6   0   2  160.94    5.69
   6   0   2  157.87    5.85
   6   0   2  164.17    5.67
   6   0   2  153.52    5.89
   6   0   2  159.05    5.80
  -7   0  -2  196.97    6.72
   7   0   2  158.62    7.67
   7   0   2  193.21    6.96
   7   0   2  206.76    6.80
  -8   0  -2   43.56    2.36
  -8   0  -2   41.76    2.89
   8   0   2   42.00    2.23
   8   0   2   43.77    2.46
  -9   0  -2   -0.39    1.19
  -9   0  -2    0.93    0.91
   9   0   2    0.76    0.90
   9   0   2    0.64    0.91
   9   0   2    0.06    0.78
 -10   0  -2   13.94    2.03
 -10   0  -2   11.93    1.47
  10   0   2   14.53    1.50
  10   0   2   14.30    1.64
  10   0   2   13.35    1.60
 -11   0  -2   45.32    2.73
 -11   0  -2   44.04    3.47
  11   0   2   45.51    2.81
  11   0   2   45.20    2.64
 -12   0  -2    0.86    1.12
 -12   0  -2    1.85    1.60
  12   0   2    0.16    1.04
  12   0   2    0.65    1.19
  12  -1  -2   -0.35    1.19
  12  -1  -2   -0.23    0.97
 -12   1   2   -0.53    1.39
 -12   1   2    2.21    1.23
  11  -1  -2   12.56    1.61
  11  -1  -2   15.54    1.62
 -11   1   2   13.95    2.06
 -11   1   2   16.10    1.66
  10  -1  -2   12.63    1.51
  10  -1  -2   13.10    1.45
 -10   1   2   12.41    1.43
 -10   1   2    9.95    1.65
   9  -1  -2   65.09    3.20
   9  -1  -2   62.74    2.96
  -9   1   2   56.57    3.45
  -9   1   2   63.88    2.94
   8  -1  -2    2.41    0.96
   8  -1  -2    2.19    0.78
   8  -1  -2    3.79    0.89
  -8   1   2    4.82    1.36
  -8   1   2    3.55    0.93
  -8   1   2    2.38    0.96
   7  -1  -2   12.33    1.12
   7  -1  -2    7.60    0.94
   7  -1  -2    9.60    1.02
   7  -1  -2   12.76    1.33
   7  -1  -2    8.84    1.10
  -7   1   2   10.42    1.42
  -7   1   2    7.64    0.97
  -7   1   2    7.38    1.12
  -7   1   2    9.71    0.96
  -7   1   2   10.48    1.03
   6  -1  -2   45.29    2.19
   6  -1  -2   42.18    1.99
   5  -1  -2   98.63    3.79
   5  -1  -2   98.79    3.54
   5  -1  -2   96.66    3.68
   5  -1  -2   92.85    3.50
   5  -1  -2   98.82    3.55
  -5   1   2   88.55    3.59
  -5   1   2   93.93    3.84
  -5   1   2   93.93    3.54
  -5   1   2   95.14    3.48
  -5   1   2  100.25    3.53
   4  -1  -2  420.61   13.57
   4  -1  -2  412.93   13.76
   4  -1  -2  428.98   13.68
   4  -1  -2  399.18   13.55
   4  -1  -2  437.68   13.60
  -4   1   2  430.45   13.81
  -4   1   2  409.51   13.56
  -4   1   2  416.54   13.55
  -4   1   2  411.45   13.65
  -4   1   2  416.41   13.57
   2  -1  -2  243.28    8.22
   2  -1  -2  256.02    8.13
   2  -1  -2  250.73    8.09
  -2   1   2  252.05    8.07
  -2   1   2  251.06    8.03
  -2   1   2  245.03    8.07
  -2   1   2  245.84    8.12
   0  -1  -2    7.60    0.53
   0  -1  -2    8.26    0.40
   0  -1  -2    7.72    0.53
   0   1   2    5.91    0.51
   0   1   2    7.65    0.42
   0   1   2    7.29    0.55
   0   1   2    7.00    0.45
  -2  -1  -2   51.54    1.82
  -2  -1  -2   51.04    1.91
  -2  -1  -2   50.64    2.02
   2   1   2   56.29    1.83
   2   1   2   47.73    1.98
   2   1   2   48.94    1.88
   2   1   2   56.38    1.91
  -5  -1  -2  186.27    6.59
  -5  -1  -2  185.23    6.36
  -5  -1  -2  186.11    6.37
  -5  -1  -2  184.85    6.47
  -5  -1  -2  183.70    6.34
   5   1   2  183.15    6.52
   5   1   2  192.42    6.39
   5   1   2  189.54    6.36
   5   1   2  188.07    6.36
   5   1   2  186.95    6.48
  -6  -1  -2  193.94    6.92
  -6  -1  -2  199.68    6.67
  -6  -1  -2  172.16    6.78
  -6  -1  -2  192.77    6.63
  -6  -1  -2  194.89    6.64
   6   1   2  191.06    6.84
   6   1   2  194.24    6.63
   6   1   2  201.27    6.79
   6   1   2  198.06    6.67
   6   1   2  190.47    6.62
  -7  -1  -2   35.55    1.84
  -7  -1  -2   36.53    2.03
  -7  -1  -2   33.41    2.30
  -7  -1  -2   33.17    2.08
  -7  -1  -2   36.59    1.94
   7   1   2   37.01    1.85
   7   1   2   36.27    2.02
   7   1   2   35.33    1.88
   7   1   2   34.68    2.04
   7   1   2   33.91    1.99
  -8  -1  -2   10.98    1.59
  -8  -1  -2   10.09    1.19
  -8  -1  -2    8.28    1.12
   8   1   2    9.66    1.09
   8   1   2    9.10    1.27
   8   1   2    7.87    1.17
  -9  -1  -2  149.66    5.53
  -9  -1  -2  143.68    5.95
   9   1   2  144.07    5.46
   9   1   2  148.07    5.67
   9   1   2  145.55    5.58
 -10  -1  -2   25.08    1.92
 -10  -1  -2   23.48    2.27
  10   1   2   26.41    2.15
  10   1   2   25.03    1.86
  10   1   2   22.79    2.02
 -11  -1  -2    4.39    1.59
 -11  -1  -2    2.93    1.11
  11   1   2    2.59    1.12
  11   1   2    2.01    0.99
  11   1   2    2.46    1.11
  12   1   2    5.42    2.22
  12   1   2    3.13    1.35
  12   1   2    4.45    1.22
  12  -2  -2    2.15    1.10
  12  -2  -2    1.12    1.13
 -12   2   2    2.00    1.21
 -12   2   2    2.51    1.53
  11  -2  -2   15.55    1.75
  11  -2  -2   11.87    1.52
 -11   2   2   11.69    1.59
 -11   2   2   11.62    1.90
  10  -2  -2   70.00    3.34
  10  -2  -2   67.79    3.53
 -10   2   2   67.29    3.33
 -10   2   2   71.41    3.97
   9  -2  -2    4.73    1.09
   9  -2  -2    6.58    1.24
  -9   2   2    4.41    1.10
  -9   2   2    7.22    1.57
   8  -2  -2   11.04    1.24
   8  -2  -2   10.84    1.33
  -8   2   2    7.57    1.59
  -8   2   2    8.94    1.18
   7  -2  -2  305.60   10.39
   7  -2  -2  297.73   10.81
  -7   2   2  317.35   10.79
  -7   2   2  309.92   10.61
  -7   2   2  296.93   10.38
   6  -2  -2    8.22    0.89
   6  -2  -2    9.98    1.19
   6  -2  -2    9.14    0.97
   6  -2  -2    9.75    1.12
  -6   2   2    6.01    0.93
  -6   2   2    7.84    0.94
  -6   2   2    7.32    0.92
  -6   2   2    9.56    0.94
  -6   2   2    9.10    1.31
   5  -2  -2   16.54    1.16
   5  -2  -2   17.68    1.20
   5  -2  -2   16.82    1.41
   5  -2  -2   13.32    1.39
  -5   2   2   15.72    1.27
  -5   2   2   13.80    1.40
  -5   2   2   16.66    1.23
  -5   2   2   14.24    1.30
  -5   2   2   15.43    1.12
   4  -2  -2  214.56    7.64
   4  -2  -2  235.67    7.58
   4  -2  -2  226.24    7.48
   4  -2  -2  219.77    7.43
  -4   2   2  223.27    7.46
  -4   2   2  221.19    7.46
  -4   2   2  212.81    7.42
  -4   2   2  216.14    7.53
  -4   2   2  229.22    7.73
   2  -2  -2  102.19    3.66
   2  -2  -2  107.67    3.55
   2  -2  -2  102.81    3.59
   2  -2  -2   99.62    3.51
  -2   2   2  108.28    3.69
  -2   2   2   98.97    3.57
  -2   2   2  105.68    3.54
  -2   2   2   95.30    3.50
  -1  -2  -2    9.46    0.62
  -1  -2  -2    8.53    0.64
  -1  -2  -2    8.95    0.66
   1   2   2    9.21    0.68
   1   2   2    9.43    0.67
   1   2   2    8.72    0.63
  -3  -2  -2   68.83    2.48
  -3  -2  -2   68.87    2.41
  -3  -2  -2   62.66    2.40
  -3  -2  -2   68.79    2.48
   3   2   2   67.97    2.46
   3   2   2   66.42    2.40
   3   2   2   66.67    2.48
   3   2   2   64.88    2.40
  -4  -2  -2   62.29    2.51
  -4  -2  -2   65.66    2.55
  -4  -2  -2   65.96    2.46
  -4  -2  -2   64.75    2.42
  -4  -2  -2   62.45    2.43
   4   2   2   61.47    2.43
   4   2   2   62.61    2.42
   4   2   2   66.93    2.60
   4   2   2   63.53    2.51
   4   2   2   66.98    2.46
  -5  -2  -2   73.40    2.82
  -5  -2  -2   71.20    2.93
  -5  -2  -2   79.85    2.86
  -5  -2  -2   75.67    2.84
  -5  -2  -2   79.12    3.07
   5   2   2   69.60    2.94
   5   2   2   72.21    2.80
   5   2   2   70.26    2.86
   5   2   2   74.77    2.83
  -6  -2  -2   49.23    2.10
  -6  -2  -2   46.69    2.08
  -6  -2  -2   46.47    2.36
  -6  -2  -2   47.25    2.23
  -6  -2  -2   49.31    2.09
   6   2   2   47.66    2.06
   6   2   2   44.28    2.21
   6   2   2   49.22    2.29
   6   2   2   45.55    2.06
   6   2   2   50.40    2.19
  -7  -2  -2   51.30    2.24
  -7  -2  -2   50.00    2.57
  -7  -2  -2   48.36    2.22
  -7  -2  -2   47.79    2.24
  -7  -2  -2   50.19    2.38
   7   2   2   47.58    2.18
   7   2   2   47.26    2.40
   7   2   2   51.32    2.25
   7   2   2   50.66    2.36
  -8  -2  -2  230.86    8.01
  -8  -2  -2  186.14    7.76
  -8  -2  -2  215.91    7.67
   8   2   2  211.25    7.87
   8   2   2  255.61    8.66
   8   2   2  230.05    7.77
  -9  -2  -2   57.63    3.24
  -9  -2  -2   56.70    2.72
   9   2   2   55.48    2.86
   9   2   2   58.75    2.73
   9   2   2   59.35    2.93
 -10  -2  -2    1.70    0.92
 -10  -2  -2    3.07    1.38
  10   2   2    2.06    1.15
  10   2   2    2.40    0.97
  10   2   2    1.59    0.89
 -11  -2  -2   16.02    2.06
 -11  -2  -2   13.87    1.48
  11   2   2   15.69    1.70
  11   2   2   14.24    1.47
  11   2   2   13.71    1.60
 -12  -2  -2    8.56    1.38
 -12  -2  -2    9.03    1.87
  12   2   2    6.18    1.31
  12   2   2    7.32    1.26
  12   2   2    8.68    1.50
 -13  -2  -2    9.15    1.50
 -13  -2  -2    5.28    1.65
  13   2   2    7.95    1.49
  13   2   2    6.70    1.36
  13   2   2    7.68    1.55
  11  -3  -2    1.66    1.15
  11  -3  -2    2.73    1.15
 -11   3   2    2.66    1.65
 -11   3   2    1.60    1.19
  10  -3  -2   12.08    1.56
  10  -3  -2   12.38    1.53
 -10   3   2   19.51    2.37
 -10   3   2   19.13    1.80
   9  -3  -2    7.25    1.28
   9  -3  -2    9.02    1.32
  -9   3   2    6.71    1.71
  -9   3   2    7.47    1.32
   8  -3  -2   60.18    2.91
   8  -3  -2   59.35    3.08
  -8   3   2   58.18    2.92
  -8   3   2   64.15    3.56
   7  -3  -2   42.92    2.27
   7  -3  -2   41.70    2.44
  -7   3   2   43.62    2.35
  -7   3   2   40.99    2.78
   6  -3  -2    4.05    0.86
   6  -3  -2    2.64    0.94
   6  -3  -2    1.93    0.75
  -6   3   2    3.81    0.90
  -6   3   2    3.72    1.34
  -6   3   2    3.49    0.85
  -6   3   2    3.06    1.03
   5  -3  -2  296.34   10.32
   5  -3  -2  294.77   10.21
   5  -3  -2  308.26   10.07
   5  -3  -2  302.68   10.17
  -5   3   2  289.13   10.01
  -5   3   2  309.05   10.37
  -5   3   2  307.91   10.08
  -5   3   2  296.40   10.14
  -5   3   2  297.47   10.09
   4  -3  -2  357.37   12.19
   4  -3  -2  357.97   12.09
   4  -3  -2  381.25   12.03
   4  -3  -2  367.55   11.99
  -4   3   2  365.57   12.04
  -4   3   2  368.15   12.09
  -4   3   2  364.93   12.24
  -4   3   2  362.22   11.99
  -4   3   2  358.44   12.00
   3  -3  -2    2.17    0.77
   3  -3  -2    4.08    0.71
   3  -3  -2    3.76    0.64
   3  -3  -2    3.73    0.79
  -3   3   2    4.01    0.72
  -3   3   2    5.87    1.02
  -3   3   2    3.00    0.63
  -3   3   2    1.98    0.59
  -3   3   2    4.06    0.85
   2  -3  -2   12.73    1.07
   2  -3  -2   12.86    0.95
   2  -3  -2   11.38    1.17
   2  -3  -2   11.47    0.95
  -2   3   2   11.79    0.90
  -2   3   2   13.39    1.26
  -2   3   2   13.16    1.01
  -2   3   2   11.48    1.06
   1  -3  -2  247.18    8.14
  -1  -3  -2   15.50    0.83
  -1  -3  -2   14.12    0.79
   1   3   2   15.96    0.86
   1   3   2   14.39    0.80
   1   3   2   15.09    0.88
  -4  -3  -2   43.44    1.78
  -4  -3  -2   41.96    1.85
  -4  -3  -2   43.83    1.84
  -4  -3  -2   42.26    1.75
   4   3   2   44.68    1.93
   4   3   2   43.75    1.84
   4   3   2   46.32    1.79
   4   3   2   39.22    1.90
   4   3   2   44.25    1.82
  -5  -3  -2   22.90    1.31
  -5  -3  -2   23.45    1.52
  -5  -3  -2   21.35    1.30
  -5  -3  -2   21.16    1.45
   5   3   2   22.69    1.46
   5   3   2   24.56    1.39
   5   3   2   24.98    1.63
   5   3   2   22.77    1.37
   5   3   2   22.50    1.29
  -6  -3  -2  104.00    4.00
  -6  -3  -2  108.54    3.94
  -6  -3  -2  106.46    3.85
  -6  -3  -2  112.74    3.90
  -6  -3  -2  110.79    4.07
   6   3   2  105.85    3.98
   6   3   2  106.97    3.91
   6   3   2  106.66    3.87
   6   3   2  105.96    3.98
   6   3   2  104.52    4.07
  -7  -3  -2   88.91    3.62
  -7  -3  -2   93.36    3.53
  -7  -3  -2   91.38    3.58
  -7  -3  -2   99.33    3.79
  -7  -3  -2   93.10    3.51
   7   3   2   90.42    3.64
   7   3   2   95.36    3.54
   7   3   2   96.51    3.66
   7   3   2   97.42    3.76
   7   3   2   88.36    3.50
  -8  -3  -2    1.36    0.93
  -8  -3  -2    1.45    0.73
  -8  -3  -2    1.14    0.68
  -8  -3  -2    0.72    0.67
  -8  -3  -2    0.12    0.73
   8   3   2    0.68    0.71
   8   3   2    0.77    0.80
   8   3   2    2.56    0.99
   8   3   2    1.12    0.71
  -9  -3  -2   49.54    2.45
   9   3   2   50.64    2.52
   9   3   2   53.22    2.77
   9   3   2   50.73    2.71
 -10  -3  -2   32.31    2.65
 -10  -3  -2   35.37    2.14
  10   3   2   33.91    2.35
  10   3   2   33.93    2.07
  10   3   2   33.49    2.35
 -11  -3  -2    3.44    1.04
 -11  -3  -2    1.02    1.26
  11   3   2    2.55    1.10
  11   3   2    3.63    1.03
  11   3   2    3.06    1.19
 -12  -3  -2   19.83    1.77
 -12  -3  -2   22.28    2.36
  12   3   2   17.75    1.88
  12   3   2   20.46    1.84
  12   3   2   18.23    1.98
 -13  -3  -2    5.98    1.70
 -13  -3  -2    7.70    1.66
  13   3   2    8.89    1.54
  13   3   2    2.87    1.46
  13   3   2    6.30    1.28
  10  -4  -2    4.35    1.29
 -10   4   2    8.82    2.17
 -10   4   2    4.89    2.38
   9  -4  -2    6.83    1.26
   9  -4  -2    9.66    1.51
  -9   4   2    6.62    1.70
  -9   4   2    8.85    1.44
   8  -4  -2   41.29    2.61
   8  -4  -2   41.27    2.43
  -8   4   2   44.14    2.54
  -8   4   2   42.98    3.05
   7  -4  -2  170.54    6.26
   7  -4  -2  169.53    6.41
  -7   4   2  166.39    6.74
  -7   4   2  174.54    6.34
   6  -4  -2   15.67    1.36
   6  -4  -2   16.92    1.55
  -6   4   2   13.41    1.36
  -6   4   2   18.34    1.87
   5  -4  -2   39.74    2.24
   5  -4  -2   38.29    2.01
   5  -4  -2   42.37    2.20
   5  -4  -2   39.10    1.91
  -5   4   2   37.08    2.03
  -5   4   2   37.44    2.42
  -5   4   2   40.16    2.20
  -5   4   2   42.50    2.08
  -5   4   2   36.82    2.12
   4  -4  -2  430.50   14.05
   4  -4  -2  409.56   14.11
   4  -4  -2  416.62   13.89
   4  -4  -2  430.37   13.92
  -4   4   2  417.25   14.25
  -4   4   2  429.85   14.19
  -4   4   2  422.93   14.02
  -4   4   2  434.91   13.96
  -4   4   2  421.27   13.92
   3  -4  -2   74.89    2.83
   3  -4  -2   75.24    3.04
   3  -4  -2   72.48    2.96
   3  -4  -2   73.97    2.81
  -3   4   2   73.26    3.11
  -3   4   2   73.76    2.91
  -3   4   2   71.87    2.96
  -3   4   2   71.35    2.83
   2  -4  -2   51.77    2.17
   2  -4  -2   55.42    2.20
   2  -4  -2   55.24    2.38
   2  -4  -2   55.28    2.35
  -2   4   2   54.48    2.21
  -2   4   2   52.72    2.44
  -2   4   2   56.12    2.29
  -2   4   2   52.93    2.34
   1  -4  -2    2.93    0.58
   1  -4  -2    3.59    0.59
   1  -4  -2    4.63    0.71
  -1   4   2    3.56    0.64
  -1   4   2    3.78    0.61
  -1   4   2    4.25    0.76
  -1   4   2    2.89    0.60
   0  -4  -2   64.81    2.32
   0  -4  -2   62.26    2.29
   0  -4  -2   63.25    2.33
   0   4   2   61.02    2.32
   0   4   2   65.52    2.36
  -1  -4  -2  265.86    8.87
  -1  -4  -2  282.96    8.82
   1   4   2  273.40    8.91
  -3  -4  -2  277.87    8.95
  -3  -4  -2  277.48    9.08
  -3  -4  -2  275.78    8.84
  -3  -4  -2  261.37    8.95
   3   4   2  274.86    8.98
   3   4   2  280.97    8.99
   3   4   2  277.15    9.10
   3   4   2  281.19    8.84
  -4  -4  -2    1.75    0.51
  -4  -4  -2    1.75    0.59
  -4  -4  -2    0.94    0.50
  -4  -4  -2    1.12    0.49
   4   4   2    0.25    0.60
   4   4   2    0.79    0.49
   4   4   2    0.71    0.41
   4   4   2    0.81    0.53
  -5  -4  -2  247.28    8.33
  -5  -4  -2  245.93    8.47
  -5  -4  -2  253.03    8.34
  -5  -4  -2  253.49    8.38
   5   4   2  260.83    8.50
   5   4   2  244.27    8.34
   5   4   2  260.95    8.55
   5   4   2  262.41    8.40
   5   4   2  249.82    8.36
  -6  -4  -2  413.18   13.91
  -6  -4  -2  417.32   13.76
  -6  -4  -2  412.75   13.85
  -6  -4  -2  422.62   13.78
   6   4   2  434.44   13.94
   6   4   2  438.38   13.99
   6   4   2  415.74   13.84
   6   4   2  432.42   13.83
   6   4   2  424.06   13.82
  -7  -4  -2  139.36    4.91
  -7  -4  -2  137.38    4.88
  -7  -4  -2  139.10    5.06
  -7  -4  -2  134.72    5.07
   7   4   2  136.76    5.01
   7   4   2  145.05    4.98
   7   4   2  143.21    5.08
   7   4   2  140.09    5.15
  -8  -4  -2    5.38    0.83
  -8  -4  -2    5.53    1.05
  -8  -4  -2    7.95    0.93
  -8  -4  -2    8.53    0.93
   8   4   2    7.53    0.90
   8   4   2    7.10    1.02
   8   4   2    5.20    1.01
   8   4   2    7.19    0.90
   8   4   2    7.94    0.93
  -9  -4  -2   67.36    3.27
  -9  -4  -2   67.46    2.91
  -9  -4  -2   67.44    3.34
   9   4   2   69.40    3.11
   9   4   2   72.48    3.25
   9   4   2   73.64    3.36
   9   4   2   73.10    3.08
 -10  -4  -2   34.90    2.51
 -10  -4  -2   30.89    1.96
  10   4   2   29.38    2.31
  10   4   2   32.49    2.25
  10   4   2   28.08    2.00
 -11  -4  -2    6.54    1.09
 -11  -4  -2    3.89    1.31
  11   4   2    6.15    1.17
  11   4   2    7.05    1.31
  11   4   2    2.97    1.18
 -12  -4  -2   17.04    1.90
 -12  -4  -2   20.64    1.83
  12   4   2   18.44    1.95
  12   4   2   16.86    1.65
  12   4   2   18.81    1.90
 -13  -4  -2   36.25    2.44
 -13  -4  -2   35.98    2.97
  13   4   2   38.47    2.83
  13   4   2   32.37    2.89
 -14  -4  -2    0.35    1.02
  10  -5  -2   -0.22    1.03
  10  -5  -2    3.09    1.22
 -10   5   2    0.58    1.41
 -10   5   2    2.82    1.33
   9  -5  -2    4.63    1.24
   9  -5  -2    4.05    1.14
  -9   5   2    3.52    1.50
  -9   5   2    6.47    1.62
   8  -5  -2   20.31    1.76
   8  -5  -2   21.96    2.07
  -8   5   2   20.52    2.10
  -8   5   2   18.76    1.83
   7  -5  -2    1.23    0.91
   7  -5  -2    0.72    0.91
  -7   5   2    1.13    0.98
  -7   5   2    1.28    1.22
   6  -5  -2   14.77    1.38
   6  -5  -2   10.75    1.28
  -6   5   2   12.90    1.75
  -6   5   2   15.51    1.50
   5  -5  -2  262.77    8.80
   5  -5  -2  253.79    8.94
   5  -5  -2  242.70    8.94
  -5   5   2  267.44    8.88
  -5   5   2  249.34    9.21
   4  -5  -2   54.62    2.39
   4  -5  -2   51.61    2.57
   4  -5  -2   53.62    2.57
   4  -5  -2   52.03    2.31
  -4   5   2   52.75    2.76
  -4   5   2   50.18    2.54
  -4   5   2   52.08    2.52
  -4   5   2   56.09    2.47
  -4   5   2   53.45    2.49
   3  -5  -2  179.49    6.48
   3  -5  -2  189.82    6.48
   3  -5  -2  187.53    6.30
   3  -5  -2  176.89    6.26
  -3   5   2  189.70    6.37
  -3   5   2  176.88    6.43
  -3   5   2  178.08    6.30
  -3   5   2  183.22    6.57
   2  -5  -2  639.75   20.74
   2  -5  -2  632.52   20.90
   2  -5  -2  654.66   20.92
   2  -5  -2  645.71   20.76
  -2   5   2  648.29   20.90
  -2   5   2  642.26   20.79
   1  -5  -2   55.83    2.22
   1  -5  -2   58.97    2.37
   1  -5  -2   62.51    2.28
  -1   5   2   56.90    2.43
  -1   5   2   56.05    2.29
  -1   5   2   55.37    2.42
  -1   5   2   57.20    2.34
   0  -5  -2  303.73   10.07
   0  -5  -2  323.13   10.10
   0   5   2  309.25   10.12
   0   5   2  299.03   10.12
   0   5   2  317.58   10.14
   0   5   2  304.33   10.24
  -1  -5  -2  339.31   11.05
  -1  -5  -2  342.43   11.10
   1   5   2  352.20   11.16
   1   5   2  338.92   11.14
  -2  -5  -2    1.95    0.46
  -2  -5  -2    1.35    0.46
   2   5   2    1.23    0.50
   2   5   2    1.55    0.52
   2   5   2    1.61    0.63
  -3  -5  -2  461.98   15.16
  -3  -5  -2  476.01   15.17
   3   5   2  480.62   15.22
  -4  -5  -2  108.37    4.06
  -4  -5  -2  114.06    3.86
  -4  -5  -2  113.75    3.71
   4   5   2  115.45    3.70
   4   5   2  111.04    3.93
   4   5   2  108.37    3.91
   4   5   2  118.22    4.15
  -5  -5  -2  119.31    3.95
  -5  -5  -2  108.07    4.13
  -5  -5  -2  113.00    3.93
  -5  -5  -2  112.48    4.05
   5   5   2  115.69    3.88
   5   5   2  112.38    3.99
   5   5   2  112.97    4.18
   5   5   2  121.84    4.24
   5   5   2  110.02    4.01
  -6  -5  -2  363.82   11.66
  -6  -5  -2  357.41   11.87
  -6  -5  -2  367.43   11.70
  -6  -5  -2  351.92   11.63
   6   5   2  352.50   11.72
   6   5   2  359.95   11.88
   6   5   2  368.31   11.92
   6   5   2  341.43   11.69
   6   5   2  353.92   11.66
  -7  -5  -2   89.39    3.59
  -7  -5  -2   94.99    3.52
  -7  -5  -2   90.40    3.36
  -7  -5  -2   93.18    3.38
   7   5   2   94.41    3.65
   7   5   2   90.46    3.66
   7   5   2   89.70    3.44
   7   5   2   94.41    3.46
   7   5   2   91.65    3.62
  -8  -5  -2   12.87    1.26
  -8  -5  -2   11.48    0.99
  -8  -5  -2   10.21    1.08
  -8  -5  -2   12.57    1.04
   8   5   2   10.37    1.14
   8   5   2    9.97    1.04
   8   5   2   11.53    1.14
   8   5   2    9.35    1.15
   8   5   2   11.87    1.07
  -9  -5  -2  196.96    7.42
  -9  -5  -2  202.71    7.09
  -9  -5  -2  207.54    7.37
   9   5   2  210.30    7.48
   9   5   2  208.62    7.39
 -10  -5  -2    4.61    0.91
 -10  -5  -2    1.50    0.74
 -10  -5  -2    2.83    1.09
  10   5   2    0.75    1.06
  10   5   2    3.49    1.00
  10   5   2    3.23    1.10
  10   5   2    2.54    0.90
 -11  -5  -2   -1.24    1.04
 -11  -5  -2    0.35    0.79
  11   5   2   -0.55    1.03
  11   5   2   -0.48    0.99
  11   5   2    0.65    0.90
 -12  -5  -2    8.51    1.51
 -12  -5  -2    9.93    1.23
  12   5   2    8.02    1.40
  12   5   2    5.14    1.38
  12   5   2    6.23    1.19
 -13  -5  -2    0.17    0.94
 -13  -5  -2    1.22    1.32
  13   5   2    0.02    1.14
  13   5   2   -0.15    0.91
  13   5   2    1.14    1.20
 -14  -5  -2    4.04    1.14
 -14  -5  -2    2.94    1.49
  14   5   2    4.53    1.28
  14   5   2    3.57    1.48
  14   5   2    2.98    1.39
   9  -6  -2   17.00    1.76
   9  -6  -2   22.39    2.18
  -9   6   2   19.54    2.39
  -9   6   2   17.21    1.94
   8  -6  -2   51.93    3.12
   8  -6  -2   49.25    2.75
  -8   6   2   45.35    3.38
  -8   6   2   56.25    3.03
   7  -6  -2   16.62    1.85
   7  -6  -2   17.34    1.60
  -7   6   2   14.66    1.88
  -7   6   2   16.87    1.69
   6  -6  -2   17.34    1.61
   6  -6  -2   15.67    1.54
  -6   6   2   18.00    1.68
  -6   6   2   19.03    2.08
   5  -6  -2   10.43    1.40
   5  -6  -2    9.66    1.15
  -5   6   2    7.02    1.30
  -5   6   2    8.67    1.23
   4  -6  -2    1.41    0.87
   4  -6  -2    2.89    0.96
   4  -6  -2    3.02    0.74
  -4   6   2    2.57    0.92
  -4   6   2    1.74    1.02
   3  -6  -2  162.45    5.92
   3  -6  -2  166.89    5.67
   3  -6  -2  161.75    5.87
   3  -6  -2  159.96    5.61
  -3   6   2  164.36    5.78
  -3   6   2  159.79    5.98
  -3   6   2  146.37    5.89
   2  -6  -2   47.64    2.25
   2  -6  -2   48.72    2.07
   2  -6  -2   46.59    2.03
  -2   6   2   47.58    2.12
  -2   6   2   48.17    2.39
  -2   6   2   48.17    2.29
  -2   6   2   50.97    2.24
   1  -6  -2  125.39    4.47
   1  -6  -2  129.23    4.34
   1  -6  -2  124.43    4.31
  -1   6   2  121.77    4.38
  -1   6   2  122.06    4.51
  -1   6   2  123.99    4.41
  -1   6   2  117.52    4.53
   0  -6  -2  150.18    5.08
   0  -6  -2  146.80    4.99
   0  -6  -2  148.56    5.02
   0   6   2  148.44    5.23
   0   6   2  144.90    5.07
   0   6   2  143.26    5.10
   0   6   2  149.10    5.10
  -1  -6  -2  661.62   20.78
  -1  -6  -2  643.84   20.76
  -1  -6  -2  643.88   20.76
   1   6   2  646.26   20.85
  -2  -6  -2   24.46    1.11
  -2  -6  -2   22.20    0.91
  -2  -6  -2   21.32    1.09
   2   6   2   24.47    1.25
   2   6   2   22.29    1.19
  -3  -6  -2    4.54    0.51
  -3  -6  -2    5.17    0.52
   3   6   2    3.88    0.60
   3   6   2    5.27    0.62
   3   6   2    4.70    0.80
  -4  -6  -2  751.45   23.88
   4   6   2  745.95   23.98
  -5  -6  -2   66.19    2.42
  -5  -6  -2   69.28    2.74
   5   6   2   64.75    2.77
   5   6   2   67.62    2.56
   5   6   2   65.30    2.51
  -6  -6  -2   20.95    1.11
  -6  -6  -2   17.11    1.15
  -6  -6  -2   21.40    1.09
   6   6   2   21.21    1.03
   6   6   2   20.53    1.49
   6   6   2   19.06    1.22
   6   6   2   20.95    1.48
   6   6   2   21.49    1.20
  -7  -6  -2   13.50    1.10
  -7  -6  -2   10.77    1.08
  -7  -6  -2   11.24    0.94
  -7  -6  -2   10.98    0.95
   7   6   2   11.32    1.09
   7   6   2   11.26    1.00
   7   6   2   12.49    1.28
   7   6   2   13.62    1.14
   7   6   2   12.85    0.94
  -8  -6  -2  191.49    6.30
  -8  -6  -2  186.75    6.43
  -8  -6  -2  179.77    6.26
   8   6   2  187.90    7.03
   8   6   2  183.58    6.41
   8   6   2  188.97    6.71
   8   6   2  174.68    6.36
   8   6   2  180.43    6.36
  -9  -6  -2   14.39    1.35
  -9  -6  -2   14.12    1.10
  -9  -6  -2   14.54    1.27
   9   6   2   12.30    1.46
   9   6   2   14.02    1.26
   9   6   2   13.61    1.48
   9   6   2   12.14    1.24
 -10  -6  -2    1.20    0.96
 -10  -6  -2    0.84    0.72
 -10  -6  -2    0.16    0.66
  10   6   2    1.68    1.14
  10   6   2    1.36    0.81
  10   6   2    0.55    0.65
  10   6   2   -0.18    0.92
 -11  -6  -2   45.31    2.22
 -11  -6  -2   43.48    2.68
 -11  -6  -2   44.08    2.22
  11   6   2   46.07    2.75
  11   6   2   40.71    2.74
  11   6   2   41.34    2.33
 -12  -6  -2   37.90    2.57
 -12  -6  -2   35.47    2.07
  12   6   2   31.02    2.21
  12   6   2   32.86    2.55
  12   6   2   38.04    2.69
 -13  -6  -2   36.34    2.71
 -13  -6  -2   36.12    2.19
  13   6   2   31.71    2.27
  13   6   2   31.96    2.64
  13   6   2   39.36    2.86
 -14  -6  -2    2.59    1.41
 -14  -6  -2    1.04    1.02
  14   6   2    5.87    1.28
  14   6   2    7.02    1.61
  14   6   2    2.54    1.38
   8  -7  -2   15.39    1.83
   8  -7  -2   15.05    1.90
  -8   7   2   12.83    2.01
  -8   7   2   19.28    1.98
   7  -7  -2    2.57    1.14
   7  -7  -2    1.67    0.97
  -7   7   2    1.94    1.34
  -7   7   2    1.01    1.07
   6  -7  -2   33.55    2.06
   6  -7  -2   33.07    2.40
  -6   7   2   27.47    2.60
  -6   7   2   29.66    2.29
   5  -7  -2   50.29    2.73
   5  -7  -2   50.04    2.44
  -5   7   2   49.40    2.65
  -5   7   2   42.20    2.91
   4  -7  -2    4.42    0.89
   4  -7  -2    3.97    0.89
  -4   7   2    6.42    1.11
  -4   7   2    5.62    1.27
   3  -7  -2   49.18    2.26
   3  -7  -2   45.56    2.43
   3  -7  -2   52.60    2.36
  -3   7   2   45.94    2.69
  -3   7   2   49.02    2.49
   2  -7  -2   59.06    2.50
   2  -7  -2   65.54    2.57
   2  -7  -2   60.69    2.75
  -2   7   2   60.40    2.75
  -2   7   2   63.43    2.95
   1  -7  -2    7.99    0.78
   1  -7  -2    9.04    0.93
   1  -7  -2    8.33    0.81
  -1   7   2    9.25    1.05
  -1   7   2   11.77    1.14
  -1   7   2    8.02    0.93
   0  -7  -2   30.01    1.48
   0  -7  -2   28.84    1.39
   0  -7  -2   26.50    1.32
   0   7   2   28.39    1.45
   0   7   2   26.74    1.56
   0   7   2   26.56    1.51
   0   7   2   25.22    1.60
  -1  -7  -2   73.39    2.54
  -1  -7  -2   61.20    2.38
   1   7   2   65.58    2.96
   1   7   2   67.63    2.50
   1   7   2   58.38    2.52
  -2  -7  -2  301.62    9.96
  -2  -7  -2  314.12    9.92
  -2  -7  -2  316.99    9.98
   2   7   2  306.08   10.13
   2   7   2  300.17   10.10
  -3  -7  -2   13.92    0.78
  -3  -7  -2   13.42    0.76
   3   7   2   14.07    0.95
   3   7   2   12.01    0.98
   3   7   2   11.76    1.13
  -4  -7  -2  129.03    4.11
  -4  -7  -2  124.03    4.09
   4   7   2  121.65    4.26
   4   7   2  121.24    4.28
   4   7   2  117.91    4.55
  -5  -7  -2  373.72   12.29
  -5  -7  -2  382.55   12.30
   5   7   2  382.49   12.47
   5   7   2  372.22   12.47
   5   7   2  403.18   12.80
  -6  -7  -2    6.89    0.59
  -6  -7  -2    4.45    0.77
  -6  -7  -2    7.96    0.72
   6   7   2    5.83    0.93
   6   7   2    6.00    0.69
   6   7   2    5.48    0.73
  -7  -7  -2   60.42    2.24
  -7  -7  -2   59.24    2.67
  -7  -7  -2   59.67    2.25
   7   7   2   58.79    2.47
   7   7   2   62.42    2.77
   7   7   2   57.10    2.19
   7   7   2   59.01    2.79
  -8  -7  -2   43.74    1.88
  -8  -7  -2   42.08    1.85
   8   7   2   44.42    1.90
   8   7   2   44.41    2.12
   8   7   2   44.97    2.43
   8   7   2   44.30    2.47
   8   7   2   45.30    2.06
  -9  -7  -2  126.56    4.56
  -9  -7  -2  130.85    4.59
   9   7   2  135.51    5.18
   9   7   2  123.55    4.67
   9   7   2  128.85    4.80
   9   7   2  138.42    5.20
 -10  -7  -2   29.99    1.65
 -10  -7  -2   31.55    1.63
  10   7   2   30.71    1.93
  10   7   2   29.92    2.24
  10   7   2   29.78    2.35
  10   7   2   32.10    1.76
 -11  -7  -2    8.76    1.22
  11   7   2    8.82    1.05
  11   7   2   10.79    1.59
  11   7   2    7.80    1.37
  11   7   2    9.76    1.20
 -12  -7  -2   35.03    1.98
 -12  -7  -2   34.75    1.89
  12   7   2   33.56    2.22
  12   7   2   37.00    2.71
  12   7   2   38.93    2.71
 -13  -7  -2    8.15    1.15
  13   7   2    8.95    1.65
  13   7   2    9.90    1.55
  13   7   2    8.90    1.35
 -14  -7  -2   14.55    1.46
  14   7   2   13.50    1.98
  14   7   2   11.27    1.88
  14   7   2   10.34    1.52
   7  -8  -2    1.76    0.98
  -7   8   2    2.55    1.99
  -7   8   2    2.80    1.30
   6  -8  -2    7.32    1.21
  -6   8   2    7.36    1.59
  -6   8   2    8.53    1.41
   5  -8  -2   14.64    1.35
  -5   8   2   10.60    1.74
  -5   8   2   11.53    1.52
   4  -8  -2    1.59    0.78
  -4   8   2    0.83    0.93
  -4   8   2    0.88    1.07
   3  -8  -2   53.60    3.26
   3  -8  -2   57.35    2.46
  -3   8   2   53.62    2.80
  -3   8   2   61.80    3.10
   2  -8  -2    9.48    1.12
   2  -8  -2   11.01    1.05
   2  -8  -2   10.28    0.96
  -2   8   2   10.90    1.23
  -2   8   2   11.11    1.40
   1  -8  -2   50.42    2.11
   1  -8  -2   47.48    2.33
   1  -8  -2   51.37    2.17
  -1   8   2   49.24    2.39
  -1   8   2   53.45    2.55
   0  -8  -2   72.44    2.89
   0  -8  -2   74.08    2.73
   0  -8  -2   67.93    2.67
   0   8   2   72.17    2.90
   0   8   2   71.97    2.95
   0   8   2   74.49    2.99
  -1  -8  -2   18.47    1.05
  -1  -8  -2   16.42    0.97
  -1  -8  -2   17.90    1.15
   1   8   2   16.40    1.30
   1   8   2   17.13    1.29
   1   8   2   15.92    1.46
   1   8   2   19.05    1.26
  -2  -8  -2  258.08    8.53
  -2  -8  -2  264.14    8.57
  -2  -8  -2  266.88    8.54
   2   8   2  251.11    8.74
   2   8   2  274.68    8.81
  -3  -8  -2   73.54    2.60
  -3  -8  -2   78.00    2.62
   3   8   2   75.27    2.87
   3   8   2   78.48    2.94
   3   8   2   79.44    3.29
  -4  -8  -2   67.75    2.33
   4   8   2   70.45    2.67
   4   8   2   73.09    2.71
   4   8   2   67.19    3.02
   5   8   2  293.76    9.94
   5   8   2  283.68    9.57
   5   8   2  292.64    9.60
  -6  -8  -2   22.47    0.96
  -6  -8  -2   24.34    1.12
   6   8   2   23.47    1.32
   6   8   2   23.57    1.41
   6   8   2   22.49    1.72
  -7  -8  -2   42.34    1.60
  -7  -8  -2   39.74    1.57
   7   8   2   43.33    2.01
   7   8   2   44.79    2.35
   7   8   2   40.61    1.91
   7   8   2   43.74    2.36
  -8  -8  -2   14.63    0.93
  -8  -8  -2   16.85    1.08
   8   8   2   14.15    1.44
   8   8   2   15.55    1.22
   8   8   2   12.94    1.16
   8   8   2   16.04    0.89
   8   8   2   12.76    1.45
  -9  -8  -2    2.08    0.53
  -9  -8  -2    3.29    0.58
   9   8   2    2.65    1.02
   9   8   2    1.55    0.52
   9   8   2    2.23    1.10
   9   8   2    3.41    0.88
 -10  -8  -2   18.07    1.19
 -10  -8  -2   19.34    1.14
  10   8   2   14.84    1.68
  10   8   2   17.58    1.66
  10   8   2   15.17    1.38
  10   8   2   19.42    1.28
 -11  -8  -2   12.75    1.17
 -11  -8  -2   12.07    1.05
  11   8   2   10.69    1.69
  11   8   2   11.68    1.49
  11   8   2   15.15    1.42
  11   8   2   10.70    1.57
 -12  -8  -2   11.09    1.27
 -12  -8  -2    9.75    0.90
  12   8   2   10.13    1.32
  12   8   2    9.05    1.57
  12   8   2    7.54    1.53
 -13  -8  -2    2.02    0.66
 -13  -8  -2    2.06    0.82
  13   8   2    2.00    1.30
  13   8   2    2.05    1.01
  13   8   2    2.62    2.56
 -14  -8  -2    4.60    0.96
  14   8   2    5.18    1.50
  14   8   2    5.96    1.62
   6  -9  -2   -0.96    0.76
  -6   9   2    0.78    1.33
  -6   9   2    0.46    1.13
   5  -9  -2   11.16    1.24
  -5   9   2   13.40    1.91
  -5   9   2   11.57    1.59
   4  -9  -2   65.10    2.90
  -4   9   2   69.11    3.59
  -4   9   2   65.91    3.31
   3  -9  -2    0.47    0.70
   3  -9  -2    1.04    0.61
  -3   9   2    1.61    0.99
  -3   9   2    1.13    1.08
   2  -9  -2   16.53    1.31
   2  -9  -2   17.86    1.21
  -2   9   2   17.13    1.56
   1  -9  -2   12.90    1.29
   1  -9  -2   12.83    1.12
   1  -9  -2   10.41    0.90
  -1   9   2   13.52    1.32
  -1   9   2   11.98    1.33
  -1  -9  -2  203.94    6.64
  -1  -9  -2  193.90    6.84
   1   9   2  209.02    6.92
   1   9   2  186.77    7.31
   1   9   2  210.57    7.02
  -2  -9  -2   54.15    1.95
  -2  -9  -2   55.49    1.97
   2   9   2   56.91    2.19
   2   9   2   52.97    2.33
   2   9   2   58.99    2.46
   4   9   2   99.66    3.67
   4   9   2   96.43    4.07
   5   9   2  102.19    4.25
   5   9   2  104.93    3.84
   6   9   2    7.00    1.15
   8   9   2   61.79    3.11
   8   9   2   61.94    2.70
   8   9   2   66.21    3.15
   9   9   2   18.36    1.70
   9   9   2   18.00    1.50
   9   9   2   17.84    1.73
 -10  -9  -2    8.13    0.62
 -10  -9  -2    7.75    0.68
  10   9   2    7.87    1.30
  10   9   2    9.92    1.48
  10   9   2    8.15    0.82
 -11  -9  -2    4.29    0.58
  11   9   2    4.90    1.01
  11   9   2    4.31    0.69
  11   9   2    3.38    1.29
  11   9   2    3.98    1.21
 -12  -9  -2   41.67    1.67
 -12  -9  -2   37.24    1.58
  12   9   2   31.99    2.61
  12   9   2   39.43    2.27
  12   9   2   28.14    2.12
  12   9   2   40.63    2.77
 -13  -9  -2    0.65    0.54
 -13  -9  -2    0.04    0.46
  13   9   2    1.88    1.45
  13   9   2    0.15    0.90
  13   9   2    1.31    1.19
  14   9   2    1.87    1.43
  14   9   2    0.07    1.21
   4 -10  -2   15.26    1.31
  -4  10   2   12.91    1.63
  -4  10   2   13.50    1.83
   3 -10  -2   12.47    1.07
   3 -10  -2   10.30    1.08
  -3  10   2   10.29    1.54
  -3  10   2   11.52    1.49
   2 -10  -2    3.48    0.62
   2 -10  -2    2.88    0.70
  -2  10   2    3.15    1.12
  -2  10   2    3.26    1.04
   1 -10  -2    4.41    0.59
   1 -10  -2    4.60    0.68
   1 -10  -2    3.74    0.88
  -1  10   2    6.40    1.13
  -1  10   2    4.95    1.08
   0 -10  -2    5.95    0.64
   0 -10  -2    7.39    0.94
   0  10   2    7.01    1.08
   0  10   2    7.41    1.11
  -1 -10  -2   11.29    1.13
   1  10   2   13.07    1.28
   1  10   2    8.31    1.34
  -2 -10  -2   12.30    1.00
   2  10   2   11.09    1.15
   3  10   2   41.51    2.46
   3  10   2   37.07    1.97
   5  10   2   66.50    2.77
   5  10   2   71.56    2.88
   5  10   2   75.03    3.36
   6  10   2   39.11    2.45
   6  10   2   41.14    1.92
   6  10   2   40.64    2.01
   7  10   2    5.22    1.17
   7  10   2    6.05    0.93
   7  10   2    4.13    1.05
   8  10   2   67.04    2.80
   8  10   2   66.41    3.29
   8  10   2   62.67    3.23
   9  10   2   17.78    1.76
   9  10   2   19.30    1.54
   9  10   2   20.05    1.89
  10  10   2   19.09    1.82
  10  10   2   17.89    1.75
  10  10   2   20.44    1.60
  11  10   2   18.64    1.91
  11  10   2   18.74    1.94
  11  10   2   20.57    1.68
  12  10   2    2.81    1.26
  12  10   2   -0.16    0.81
  12  10   2   -0.05    0.43
  12  10   2    1.00    1.25
  13  10   2    8.58    1.62
  13  10   2    6.15    1.19
  13  10   2    5.38    1.56
   3 -11  -2    1.17    0.77
  -3  11   2    2.23    1.13
  -3  11   2    1.64    1.53
   2 -11  -2    1.54    0.54
   2 -11  -2    1.44    0.45
  -2  11   2    1.91    1.08
  -2  11   2    2.71    1.11
   1 -11  -2   13.03    0.84
  -1  11   2   11.99    1.47
  -1  11   2   13.18    1.43
   0 -11  -2    3.94    0.80
   0  11   2    2.50    0.97
   0  11   2    1.86    0.86
  -1 -11  -2   40.16    1.97
   1  11   2   43.03    2.33
   1  11   2   42.14    2.08
   2  11   2   48.58    2.44
   3  11   2    0.51    0.76
   3  11   2    1.58    1.05
   4  11   2   32.00    2.35
   4  11   2   32.14    1.86
   5  11   2    3.31    0.81
   5  11   2    4.43    1.19
   6  11   2    0.43    0.88
   6  11   2    1.01    0.69
   7  11   2   21.59    2.03
   7  11   2   21.72    1.56
   8  11   2    1.43    0.73
   8  11   2    1.14    0.98
   9  11   2   18.29    1.79
   9  11   2   18.57    2.11
   9  11   2   23.55    2.18
  10  11   2    2.26    1.16
  10  11   2    0.26    1.04
  10  11   2    1.65    0.84
  11  11   2    0.55    1.17
  11  11   2    0.56    1.09
  12  11   2   28.02    3.84
  12  11   2   25.11    1.92
  12  11   2   27.80    2.46
  13  11   2    3.31    1.01
  13  11   2    2.70    1.41
  13  11   2    0.86    1.33
  -1  12   2   -0.48    0.84
  -1  12   2   -0.16    0.92
   0  12   2   14.63    1.44
   0  12   2   15.54    1.61
  -1 -12  -2   11.58    1.17
   1  12   2   11.02    1.35
   2  12   2    0.07    0.80
   3  12   2    7.94    1.45
   3  12   2    9.78    1.22
   4  12   2    8.00    1.08
   4  12   2    7.00    1.33
   5  12   2    3.09    1.42
   5  12   2    2.16    1.09
   6  12   2   10.34    1.14
   6  12   2   11.09    1.53
   7  12   2    0.88    0.87
   7  12   2    0.14    1.00
   8  12   2   -0.29    0.93
   8  12   2    0.60    0.95
   9  12   2    8.91    1.46
   9  12   2    8.10    1.51
   9  12   2   11.48    1.17
  10  12   2    4.27    1.32
  10  12   2    5.26    0.97
  11  12   2    6.43    1.07
  11  12   2    6.61    1.53
  11  12   2    7.46    1.51
  12  12   2    9.18    1.68
  12  12   2   12.92    1.86
  12  12   2   12.01    1.33
   2  13   2   -0.80    0.83
   3  13   2    1.78    0.92
   3  13   2    1.80    1.23
   4  13   2    4.50    1.30
   4  13   2    6.44    1.08
   5  13   2    2.60    0.85
   5  13   2    2.15    1.87
   6  13   2    6.07    2.27
   6  13   2    5.30    0.97
   7  13   2   49.39    2.47
   8  13   2    9.18    2.05
   8  13   2   10.83    1.22
   9  13   2   -0.05    0.75
   9  13   2    0.65    1.10
   9  13   2    0.58    1.10
  10  13   2    1.07    1.20
  10  13   2    4.67    1.42
  10  13   2    2.55    0.89
   9  11  -3    1.92    1.30
   9  11  -3    4.18    0.57
   9  11  -3    4.82    1.21
   8  11  -3   14.48    1.65
   8  11  -3   12.89    0.87
   8  11  -3   14.14    1.57
   7  11  -3    1.24    0.92
   7  11  -3    0.18    0.41
   7  11  -3   -0.01    0.45
   7  11  -3   -1.42    0.84
   6  11  -3    0.34    0.92
   6  11  -3    0.51    0.87
   6  11  -3   -0.06    0.52
   6  11  -3    0.62    0.47
   5  11  -3    0.00    0.91
   5  11  -3    0.69    0.66
   5  11  -3    0.82    0.53
   4  11  -3    0.25    0.56
   4  11  -3    1.57    0.78
   3  11  -3    0.21    0.80
   3  11  -3    0.67    0.65
  11  10  -3    6.41    0.83
  11  10  -3    5.60    1.39
  11  10  -3    6.02    0.81
  11  10  -3    6.22    1.29
  10  10  -3   12.35    1.01
  10  10  -3   10.41    1.44
  10  10  -3   11.37    1.45
  10  10  -3   12.11    1.04
  10  10  -3   12.54    1.64
   9  10  -3   23.88    1.37
   9  10  -3   26.62    2.05
   9  10  -3   26.27    1.40
   9  10  -3   25.22    1.22
   9  10  -3   26.96    2.18
   8  10  -3   11.41    0.98
   8  10  -3   11.07    0.81
   8  10  -3   10.10    1.37
   8  10  -3   12.08    1.46
   8  10  -3   10.51    0.74
   8  10  -3   11.14    0.98
   7  10  -3   11.49    1.01
   7  10  -3   10.72    1.35
   7  10  -3   10.18    0.78
   7  10  -3   10.06    1.37
   7  10  -3   10.99    0.71
   6  10  -3   30.96    1.64
   6  10  -3   34.80    2.25
   6  10  -3   31.05    2.10
   6  10  -3   28.78    1.30
   6  10  -3   30.61    1.36
   5  10  -3   18.51    1.01
   5  10  -3   20.78    1.12
   5  10  -3   22.05    1.94
   5  10  -3   19.63    1.43
   4  10  -3    4.10    0.64
   4  10  -3    4.16    0.55
   4  10  -3    4.73    1.13
   4  10  -3    3.46    0.84
   3  10  -3   15.22    1.15
   3  10  -3   12.75    1.37
   2  10  -3    6.01    1.11
   2  10  -3    5.34    0.83
   1  10  -3   15.64    1.64
   1  10  -3   17.89    1.47
   0  10  -3    8.04    1.10
   0  10  -3    8.60    1.40
  12   9  -3    1.97    1.09
  12   9  -3    1.61    1.22
  12   9  -3    1.77    0.77
  11   9  -3    0.73    0.98
  11   9  -3    1.87    1.06
  11   9  -3    0.39    0.60
  11   9  -3    0.25    0.57
  10   9  -3    8.88    0.89
  10   9  -3   10.23    1.39
  10   9  -3   11.22    0.93
  10   9  -3    9.85    1.03
  10   9  -3    8.92    1.33
  10   9  -3   10.16    1.43
   9   9  -3   19.61    1.38
   9   9  -3   23.67    2.04
   9   9  -3   23.53    1.42
   9   9  -3   25.71    1.94
   8   9  -3   19.45    1.24
   8   9  -3   18.68    1.72
   8   9  -3   15.19    0.89
   8   9  -3   16.62    1.23
   8   9  -3   16.81    0.96
   8   9  -3   19.51    1.69
   7   9  -3    0.56    0.81
   7   9  -3    0.16    0.82
   7   9  -3    0.45    0.53
   7   9  -3    1.18    0.45
   7   9  -3    0.64    0.34
   6   9  -3   13.37    1.40
   6   9  -3   11.55    1.10
   6   9  -3   11.64    0.71
   6   9  -3   11.34    1.39
   5   9  -3    0.68    0.61
   5   9  -3    0.62    0.42
   5   9  -3    0.78    0.36
   5   9  -3    1.57    0.83
   4   9  -3    9.12    0.74
   4   9  -3    7.94    0.99
   4   9  -3    7.93    0.67
   4   9  -3    6.48    1.15
   3   9  -3    0.05    0.73
   3   9  -3   -0.04    0.50
   2   9  -3    2.09    0.99
   2   9  -3    1.23    0.49
   2   9  -3    1.31    0.60
   1   9  -3    8.98    1.30
   1   9  -3    6.81    0.93
   0   9  -3    4.87    0.92
   0   9  -3    5.96    1.23
  -1   9  -3    6.55    1.07
  -1   9  -3    6.03    1.34
  -2   9  -3    1.10    1.17
  -2   9  -3    2.93    0.97
  13   8  -3   10.93    1.56
  13   8  -3   12.20    1.24
  13   8  -3   13.37    1.89
  12   8  -3    2.95    1.31
  12   8  -3    2.23    1.07
  12   8  -3    3.20    0.81
  11   8  -3    2.33    0.75
  11   8  -3    1.34    1.04
  11   8  -3    1.41    0.98
  10   8  -3    2.61    0.64
  10   8  -3    1.44    0.96
  10   8  -3    1.86    1.04
  10   8  -3    2.26    0.60
  10   8  -3    1.15    0.66
   9   8  -3   41.02    1.89
   9   8  -3   47.15    1.92
   9   8  -3   44.26    2.18
   9   8  -3   47.47    2.63
   9   8  -3   48.20    2.51
   8   8  -3    0.13    0.41
   8   8  -3    0.75    0.37
   8   8  -3   -0.40    0.84
   8   8  -3    0.53    0.60
   8   8  -3    0.43    0.59
   8   8  -3    0.09    0.76
   7   8  -3    2.45    0.39
   7   8  -3    2.78    0.68
   7   8  -3    2.62    0.93
   7   8  -3    2.63    0.89
   7   8  -3    2.14    0.66
   6   8  -3    4.22    0.91
   5   8  -3    6.33    0.58
   5   8  -3    6.64    0.89
   5   8  -3    6.23    0.53
   5   8  -3    6.87    1.05
   4   8  -3    5.28    0.85
   4   8  -3    5.74    0.52
   4   8  -3    5.46    1.04
   3   8  -3   53.59    2.08
   3   8  -3   54.10    2.57
   3   8  -3   55.67    2.12
   2   8  -3   17.29    1.13
   2   8  -3   15.81    1.03
   2   8  -3   14.88    1.58
   1   8  -3   22.15    1.38
   1   8  -3   19.40    1.21
   0   8  -3   58.72    3.04
   0   8  -3   58.83    2.57
  -1   8  -3   23.57    1.68
  -1   8  -3   26.71    2.23
  -2   8  -3    6.46    1.07
  -2   8  -3    5.53    1.36
  -3   8  -3   17.80    1.62
  -3   8  -3   17.01    1.94
  -4   8  -3   -0.94    1.97
  -4   8  -3    0.63    0.94
  13   7  -3    2.29    1.25
  13   7  -3    0.56    0.80
  13   7  -3    1.21    1.13
  12   7  -3    3.52    1.13
  12   7  -3    2.21    1.15
  12   7  -3    4.15    0.90
  11   7  -3   23.57    1.97
  11   7  -3   21.35    1.53
  11   7  -3   23.94    2.06
  10   7  -3    6.28    1.20
  10   7  -3    7.30    1.05
  10   7  -3    7.43    0.87
  10   7  -3    7.28    1.16
   9   7  -3   32.41    2.26
   9   7  -3   37.52    2.19
   9   7  -3   35.23    1.92
   9   7  -3   36.48    1.68
   8   7  -3   -0.09    0.39
   8   7  -3    0.54    0.65
   8   7  -3    0.43    0.46
   8   7  -3   -0.80    0.78
   7   7  -3   35.48    1.98
   7   7  -3   32.71    2.01
   7   7  -3   30.81    1.31
   6   7  -3   89.34    4.32
   6   7  -3   87.48    3.42
   6   7  -3   82.24    3.21
   6   7  -3   76.66    2.81
   6   7  -3   79.88    2.75
   5   7  -3   23.34    1.62
   5   7  -3   21.89    1.43
   5   7  -3   22.89    1.56
   4   7  -3   46.90    2.21
   4   7  -3   45.80    1.68
   4   7  -3   49.86    2.37
   3   7  -3   94.09    3.30
   3   7  -3  100.50    3.80
   2   7  -3   20.96    1.41
   2   7  -3   23.25    1.17
   2   7  -3   24.42    1.68
   2   7  -3   17.55    1.05
   1   7  -3    3.16    0.57
   1   7  -3    4.25    0.76
   1   7  -3    3.17    0.94
   1   7  -3    3.57    0.66
   0   7  -3    1.72    0.68
   0   7  -3    0.81    0.54
   0   7  -3    1.02    1.20
   0   7  -3    0.45    0.61
  -1   7  -3    4.81    1.21
  -1   7  -3    3.38    0.82
  -2   7  -3    1.28    0.80
  -2   7  -3   -0.85    0.99
  -3   7  -3    1.16    1.23
  -3   7  -3   -1.05    0.73
  -4   7  -3   -1.09    1.16
  -4   7  -3    0.50    0.90
  -5   7  -3   -1.45    1.67
  -5   7  -3    3.09    1.10
   5  -7   3    0.17    0.42
  13   6  -3   21.07    1.82
  13   6  -3   27.76    2.54
  13   6  -3   27.69    2.28
  12   6  -3    3.27    1.28
  12   6  -3    2.82    1.13
  12   6  -3    4.14    0.93
  11   6  -3  100.03    3.97
  11   6  -3   88.00    4.14
  11   6  -3   85.08    4.48
  10   6  -3    1.55    1.03
  10   6  -3   -0.48    0.91
  10   6  -3    0.25    0.62
  10   6  -3   -0.17    0.86
   9   6  -3    5.18    1.08
   9   6  -3    5.59    0.89
   9   6  -3    5.78    1.14
   9   6  -3    6.90    1.03
   9   6  -3    6.64    0.78
   8   6  -3   30.35    1.86
   8   6  -3   30.55    2.01
   8   6  -3   29.44    1.42
   8   6  -3   28.51    1.38
   8   6  -3   29.68    1.78
   7   6  -3    4.99    1.10
   7   6  -3    5.36    0.84
   7   6  -3    5.97    0.91
   7   6  -3    6.54    0.57
   6   6  -3   34.78    1.33
   6   6  -3   35.64    1.97
   6   6  -3   38.24    1.92
   5   6  -3    0.61    0.61
   5   6  -3    1.01    0.59
   5   6  -3    0.53    0.62
   4   6  -3    5.14    0.80
   4   6  -3    4.83    0.78
   3   6  -3  134.51    4.82
   3   6  -3  130.16    4.31
   3   6  -3  131.15    4.31
   2   6  -3   19.41    0.97
   2   6  -3   21.38    1.53
   1   6  -3    0.07    0.42
   1   6  -3    1.16    0.77
   1   6  -3    0.35    0.54
   1   6  -3    0.58    0.48
   0   6  -3    4.54    0.72
   0   6  -3    3.83    0.62
   0   6  -3    4.11    0.97
   0   6  -3    5.00    0.79
   0  -6   3    4.28    0.86
  -1   6  -3   45.41    1.94
  -1   6  -3   42.11    2.00
  -1   6  -3   38.00    2.00
  -1   6  -3   38.99    2.77
  -2   6  -3   17.73    1.81
  -2   6  -3   16.64    1.32
  -2   6  -3   13.78    1.22
  -3   6  -3   81.88    4.11
  -3   6  -3   91.90    3.67
   3  -6   3   91.47    3.05
   3  -6   3   88.67    3.03
  -4   6  -3   19.16    1.68
  -4   6  -3   15.47    1.82
   4  -6   3   15.01    1.02
   4  -6   3   14.40    0.94
  -5   6  -3    1.02    1.26
   5  -6   3    1.22    0.54
   5  -6   3    1.49    0.63
  -6   6  -3   45.90    2.75
  -6   6  -3   59.52    5.19
   6  -6   3   45.86    2.09
   6  -6   3   44.37    2.18
  14   5  -3   39.91    2.55
  14   5  -3   39.09    3.04
  14   5  -3   40.81    2.61
  13   5  -3    2.56    0.99
  13   5  -3    2.08    1.11
  12   5  -3    8.88    1.58
  12   5  -3   13.34    1.33
  12   5  -3   10.56    1.42
  11   5  -3   69.24    3.26
  11   5  -3   66.28    3.45
  11   5  -3   68.08    2.95
  10   5  -3   -0.83    0.87
  10   5  -3   -0.22    0.63
   9   5  -3    2.45    0.85
   9   5  -3    0.74    0.63
   9   5  -3    0.10    0.51
   9   5  -3   -0.32    0.91
   9   5  -3    1.04    0.83
  -9  -5   3    1.01    0.66
   8   5  -3    9.24    1.11
   8   5  -3    6.98    1.00
   8   5  -3    9.10    1.26
   8   5  -3    7.91    0.78
   8   5  -3    7.84    0.75
   7   5  -3    5.52    1.01
   7   5  -3    6.83    0.64
   7   5  -3    7.75    0.95
   7   5  -3    7.00    0.91
   7   5  -3    6.91    0.63
   6   5  -3   58.23    2.56
   6   5  -3   57.14    2.06
   6   5  -3   59.26    2.46
   5   5  -3   45.70    2.02
   5   5  -3   44.75    2.08
   4   5  -3   94.69    3.46
   4   5  -3   91.25    3.43
   4   5  -3   87.85    3.41
   3   5  -3  167.81    5.87
   2   5  -3   29.55    1.69
   2   5  -3   30.25    1.16
   2   5  -3   30.95    1.16
   1   5  -3  272.26    8.71
   1   5  -3  266.71    9.14
   1   5  -3  264.75    8.90
   1   5  -3  265.98    8.70
   0   5  -3   38.63    1.61
   0   5  -3   36.52    2.06
   0   5  -3   37.56    1.65
   0   5  -3   35.87    1.74
   0  -5   3   36.67    2.01
  -1   5  -3    6.64    0.79
  -1   5  -3    6.17    0.74
  -1   5  -3    6.52    0.83
  -1   5  -3    7.17    1.09
   1  -5   3    7.50    1.06
  -2   5  -3  117.81    4.20
  -2   5  -3  113.53    5.31
  -2   5  -3  109.70    4.14
  -2   5  -3  111.11    4.17
   2  -5   3  111.86    3.72
  -3   5  -3   32.40    1.89
  -3   5  -3   40.67    2.55
  -3   5  -3   35.44    2.00
   3  -5   3   35.55    1.54
   3  -5   3   38.05    1.59
  -4   5  -3    6.69    1.40
  -4   5  -3    6.16    1.09
  -4   5  -3    6.82    1.07
   4  -5   3    7.18    0.75
   4  -5   3    6.76    0.79
  -5   5  -3   -0.74    1.08
  -5   5  -3    0.49    0.84
   5  -5   3    0.09    0.62
   5  -5   3   -0.09    0.51
  -6   5  -3    8.86    1.34
  -6   5  -3   10.51    1.81
   6  -5   3    9.47    1.05
   6  -5   3   10.08    1.00
  -7   5  -3    9.35    3.51
  -7   5  -3   11.89    1.57
   7  -5   3   12.00    1.25
  14   4  -3    7.61    1.33
  14   4  -3    9.12    1.66
 -14  -4   3    9.65    1.00
  13   4  -3   31.52    2.33
  13   4  -3   32.98    2.24
 -13  -4   3   36.64    1.76
 -13  -4   3   34.51    1.62
  12   4  -3    1.52    1.11
  12   4  -3    0.54    0.81
  12   4  -3   -0.18    0.91
 -12  -4   3    0.17    0.57
 -12  -4   3    0.60    0.49
  11   4  -3    8.46    1.11
  11   4  -3    8.15    1.23
  11   4  -3    8.51    1.45
 -11  -4   3    7.90    0.73
  10   4  -3  210.09    7.47
  10   4  -3  206.15    7.06
  10   4  -3  201.12    7.20
 -10  -4   3  192.49    6.53
 -10  -4   3  200.31    6.55
   9   4  -3    6.38    1.05
   9   4  -3    6.35    0.90
   9   4  -3    6.94    1.16
   9   4  -3    5.96    1.22
   9   4  -3    4.97    0.76
  -9  -4   3    6.25    0.89
   8   4  -3   88.96    4.60
   8   4  -3   84.48    3.35
   8   4  -3   84.88    3.15
   8   4  -3   80.64    3.10
  -8  -4   3   80.21    3.24
   7   4  -3  247.81    8.47
   7   4  -3  236.94    8.08
   7   4  -3  252.19    8.10
   7   4  -3  256.29    8.31
   7   4  -3  241.59    8.43
  -7  -4   3  236.68    8.23
   6   4  -3    2.57    0.49
   6   4  -3    3.05    0.44
   6   4  -3    2.65    0.70
   6   4  -3    2.46    0.62
   5   4  -3  118.98    3.90
   5   4  -3  118.74    3.90
   5   4  -3  122.65    4.33
   5   4  -3  117.10    4.22
   4   4  -3    3.38    0.57
   4   4  -3    2.92    0.61
   3   4  -3   10.49    0.98
   2   4  -3    7.89    0.82
   1   4  -3   54.99    1.95
   1   4  -3   54.81    2.42
   0   4  -3  137.03    4.67
   0   4  -3  134.44    4.98
   0   4  -3  136.11    4.57
   0   4  -3  134.34    4.57
   0  -4   3  134.79    4.94
  -1   4  -3   10.17    0.93
  -1   4  -3   11.04    0.97
  -1   4  -3    9.95    0.89
  -1   4  -3   12.21    1.26
   1  -4   3   11.93    1.16
  -2   4  -3   99.92    3.64
  -2   4  -3   98.39    4.07
  -2   4  -3   98.31    3.62
  -2   4  -3   96.78    3.85
  -2   4  -3   95.67    3.60
   2  -4   3  102.35    3.99
   2  -4   3   94.93    3.32
   2  -4   3   96.51    3.33
  -3   4  -3   28.02    1.60
  -3   4  -3   27.18    1.59
  -3   4  -3   27.94    1.66
   3  -4   3   27.01    1.35
   3  -4   3   26.44    1.32
  -4   4  -3  109.53    4.70
  -4   4  -3  100.58    4.07
  -4   4  -3  108.53    4.83
   4  -4   3  108.04    3.90
   4  -4   3  111.86    3.93
  -5   4  -3    1.73    1.27
  -5   4  -3    1.68    0.87
  -5   4  -3    1.80    0.74
   5  -4   3    1.99    0.79
   5  -4   3    1.70    0.68
   5  -4   3    1.12    0.87
  -6   4  -3    7.70    1.22
  -6   4  -3    6.92    1.62
   6  -4   3    8.02    1.16
   6  -4   3    6.40    0.98
   6  -4   3    8.16    1.13
  -7   4  -3   73.08    3.55
  -7   4  -3   75.10    4.23
   7  -4   3   83.49    3.38
   7  -4   3   81.49    3.57
  -8   4  -3    7.86    1.84
  -8   4  -3    6.34    1.41
   8  -4   3    3.80    0.99
   8  -4   3    4.29    1.13
  14   3  -3    1.25    0.98
  14   3  -3    2.55    1.13
  14   3  -3    1.15    1.41
 -14  -3   3    1.74    0.85
  13   3  -3    8.44    2.29
  13   3  -3    6.66    1.24
  13   3  -3    5.69    1.19
 -13  -3   3    6.13    1.01
  12   3  -3    4.73    1.06
  12   3  -3    6.79    1.23
  12   3  -3    5.39    1.41
 -12  -3   3    6.03    0.95
  11   3  -3   18.72    1.86
  11   3  -3   18.00    1.64
  11   3  -3   20.69    1.84
 -11  -3   3   20.64    1.31
 -11  -3   3   19.71    1.38
  10   3  -3   52.77    2.91
  10   3  -3   54.70    2.66
  10   3  -3   53.66    2.65
 -10  -3   3   52.07    2.19
 -10  -3   3   48.49    2.14
 -10  -3   3   53.75    2.79
   9   3  -3   28.30    1.69
   9   3  -3   29.61    2.14
   9   3  -3   30.02    1.90
  -9  -3   3   27.84    1.39
  -9  -3   3   30.03    1.73
  -9  -3   3   26.25    1.33
   8   3  -3   88.01    3.57
   8   3  -3   79.72    3.49
   8   3  -3   83.52    3.16
   8   3  -3   83.68    3.29
  -8  -3   3   79.79    2.82
  -8  -3   3   80.19    3.20
  -8  -3   3   81.45    2.83
   7   3  -3  305.02   10.09
   7   3  -3  302.22    9.89
   7   3  -3  305.83    9.79
   7   3  -3  284.37   10.07
   7   3  -3  301.03    9.78
  -7  -3   3  288.37   10.02
  -7  -3   3  293.01    9.85
   6   3  -3   10.62    0.79
   6   3  -3   11.65    1.21
   6   3  -3   11.37    0.84
   6   3  -3   12.15    1.02
   6   3  -3   13.73    1.15
  -6  -3   3   11.25    0.92
   5   3  -3    6.87    0.60
   5   3  -3    7.31    0.85
   5   3  -3    7.07    0.72
   4   3  -3  297.51   10.02
   4   3  -3  311.07    9.96
   3   3  -3    1.31    0.48
   3   3  -3    0.97    0.48
   2   3  -3   47.35    2.08
   1   3  -3    3.68    0.35
   1   3  -3    3.13    0.33
   1   3  -3    2.65    0.71
   0   3  -3   23.51    1.16
   0   3  -3   24.52    1.26
   0   3  -3   26.84    1.58
   0   3  -3   24.10    1.09
   0  -3   3   24.48    1.49
  -1   3  -3   83.94    3.00
  -1   3  -3   86.57    3.40
  -1   3  -3   85.00    3.00
  -1   3  -3   82.77    3.00
  -1   3  -3   83.54    3.20
   1  -3   3   86.53    2.78
   1  -3   3   79.76    3.30
   1  -3   3   82.86    2.77
  -2   3  -3  217.25    7.32
  -2   3  -3  223.43    7.56
  -2   3  -3  225.39    7.74
  -2   3  -3  214.00    7.36
  -2   3  -3  220.11    7.35
   2  -3   3  218.75    7.22
   2  -3   3  223.61    7.20
   2  -3   3  215.05    7.67
  -3   3  -3  339.74   11.40
  -3   3  -3  332.51   10.99
  -3   3  -3  323.92   10.91
  -3   3  -3  342.48   11.35
  -3   3  -3  331.66   11.18
   3  -3   3  316.49   11.26
   3  -3   3  326.89   10.81
   3  -3   3  328.66   10.83
   3  -3   3  340.18   10.94
  -4   3  -3   12.77    1.66
  -4   3  -3   18.20    1.34
  -4   3  -3   17.94    1.41
  -4   3  -3   19.74    2.06
   4  -3   3   18.61    1.27
   4  -3   3   18.55    1.18
   4  -3   3   19.25    1.38
  -5   3  -3  119.09    5.05
  -5   3  -3  112.86    4.41
  -5   3  -3  120.63    4.57
   5  -3   3  116.25    4.35
   5  -3   3  121.60    4.52
   5  -3   3  120.88    4.46
  -6   3  -3   31.73    2.03
  -6   3  -3   28.19    2.53
   6  -3   3   30.98    1.77
   6  -3   3   27.34    1.64
   6  -3   3   29.16    1.87
  -7   3  -3   11.03    1.34
  -7   3  -3   12.46    1.88
   7  -3   3   12.51    1.36
   7  -3   3   11.07    1.23
  -8   3  -3   21.57    1.95
  -8   3  -3   21.42    2.42
   8  -3   3   19.68    1.81
   8  -3   3   18.48    1.69
  -9   3  -3   19.00    2.46
  -9   3  -3   18.26    1.89
   9  -3   3   19.21    1.78
   9  -3   3   18.73    1.79
  13   2  -3   -0.12    0.83
  13   2  -3   -0.05    0.90
  13   2  -3   -0.53    1.15
 -13  -2   3    1.32    0.96
  12   2  -3   16.16    1.52
  12   2  -3   15.87    1.86
  12   2  -3   15.95    1.60
 -12  -2   3   14.97    1.41
  11   2  -3  223.45    7.82
  11   2  -3  227.81    8.18
  11   2  -3  210.68    7.78
 -11  -2   3  209.24    7.51
 -11  -2   3  220.35    7.59
  10   2  -3    1.22    0.79
  10   2  -3   -0.64    0.85
  10   2  -3    0.49    0.97
 -10  -2   3    0.02    0.64
 -10  -2   3   -0.09    0.71
   9   2  -3   13.04    1.51
   9   2  -3   11.81    1.23
   9   2  -3   10.07    1.08
  -9  -2   3   10.41    1.02
  -9  -2   3    7.94    0.98
  -9  -2   3   10.04    0.94
   8   2  -3   21.34    1.34
   8   2  -3   21.22    1.77
   8   2  -3   21.57    1.41
   8   2  -3   21.57    1.54
   8   2  -3   22.64    1.82
  -8  -2   3   21.18    1.41
  -8  -2   3   20.34    1.21
  -8  -2   3   22.15    1.26
   7   2  -3  189.18    6.84
   7   2  -3  188.23    6.58
   7   2  -3  195.45    6.54
   7   2  -3  195.11    6.80
   7   2  -3  188.28    6.52
  -7  -2   3  186.77    6.72
  -7  -2   3  200.61    6.38
  -7  -2   3  194.25    6.55
   6   2  -3    2.49    0.64
   6   2  -3    2.18    0.71
   6   2  -3    3.24    0.56
   6   2  -3    4.40    0.87
   6   2  -3    3.17    0.54
  -6  -2   3    2.59    0.39
  -6  -2   3    2.73    0.62
  -6  -2   3    3.04    0.39
  -6  -2   3    3.14    0.57
   5   2  -3  293.71    9.65
   5   2  -3  292.52    9.72
   5   2  -3  300.81    9.90
   5   2  -3  294.95    9.65
  -5  -2   3  299.32    9.87
  -5  -2   3  303.48    9.71
   4   2  -3  480.36   15.10
   4   2  -3  474.27   15.33
   4   2  -3  478.09   15.10
  -4  -2   3  458.45   15.30
   3   2  -3    1.74    0.46
   3   2  -3    2.48    0.54
   2   2  -3  266.26    8.65
   0   2  -3  191.47    6.19
   0   2  -3  193.02    6.21
   0   2  -3  190.58    6.55
   0   2  -3  187.37    6.18
   0  -2   3  187.77    6.51
  -1   2  -3   14.65    1.12
  -1   2  -3   16.80    1.38
  -1   2  -3   15.51    0.96
  -1   2  -3   15.23    0.90
  -1   2  -3   15.99    0.97
   1  -2   3   16.36    0.77
   1  -2   3   15.72    1.27
  -2   2  -3    1.38    0.61
  -2   2  -3    0.43    0.48
  -2   2  -3    1.45    0.53
  -2   2  -3    1.15    0.52
  -2   2  -3    0.60    0.75
   2  -2   3    1.29    0.43
   2  -2   3    1.19    0.60
   2  -2   3    1.69    0.47
  -3   2  -3  211.62    7.26
  -3   2  -3  210.60    7.25
  -3   2  -3  219.50    7.19
  -3   2  -3  218.50    7.62
  -3   2  -3  208.52    7.40
   3  -2   3  216.62    7.19
   3  -2   3  217.04    7.15
   3  -2   3  211.87    7.53
   3  -2   3  220.76    7.17
  -4   2  -3   50.67    2.16
  -4   2  -3   50.66    2.66
  -4   2  -3   50.08    2.21
  -4   2  -3   49.31    2.40
  -4   2  -3   50.63    2.26
   4  -2   3   51.97    2.14
   4  -2   3   50.63    2.10
   4  -2   3   51.74    2.16
   4  -2   3   47.81    2.46
  -5   2  -3   15.66    1.43
  -5   2  -3   13.06    1.25
  -5   2  -3   14.25    1.56
   5  -2   3   13.86    1.25
   5  -2   3   13.85    1.13
   5  -2   3   12.86    1.24
  -6   2  -3  118.13    4.98
  -6   2  -3  115.71    4.47
  -6   2  -3  108.18    4.28
   6  -2   3  117.34    4.35
   6  -2   3  118.11    4.35
   6  -2   3  106.78    4.22
  -7   2  -3   13.60    1.80
  -7   2  -3   11.28    1.36
   7  -2   3   10.01    1.31
   7  -2   3   11.41    1.23
  -8   2  -3   14.40    1.93
  -8   2  -3   17.24    1.68
   8  -2   3   16.24    1.49
   8  -2   3   16.00    1.49
  -9   2  -3    9.77    1.45
  -9   2  -3    7.88    1.74
   9  -2   3   10.73    1.37
   9  -2   3    9.58    1.32
 -10   2  -3   28.65    2.33
 -10   2  -3   23.45    2.54
  10  -2   3   27.57    2.14
  10  -2   3   28.76    2.13
  13   1  -3    4.98    1.46
  13   1  -3    4.71    1.24
  13   1  -3    4.52    1.13
 -13  -1   3    4.80    1.21
  12   1  -3   25.68    2.40
  12   1  -3   19.81    1.85
  12   1  -3   19.63    1.79
 -12  -1   3   20.90    1.73
  11   1  -3   60.15    2.94
  11   1  -3   63.70    3.35
  11   1  -3   61.16    2.97
 -11  -1   3   59.51    2.87
  10   1  -3   59.26    2.88
  10   1  -3   63.94    3.29
  10   1  -3   62.97    2.87
 -10  -1   3   62.03    2.79
 -10  -1   3   58.91    2.65
   9   1  -3   89.74    3.89
   9   1  -3   88.63    3.58
   9   1  -3   91.60    3.58
  -9  -1   3   87.76    3.53
  -9  -1   3   85.62    3.45
  -9  -1   3   85.28    3.61
   8   1  -3   45.94    2.10
   8   1  -3   42.69    2.13
   8   1  -3   42.79    2.48
   8   1  -3   46.17    2.17
  -8  -1   3   44.24    2.13
  -8  -1   3   44.91    2.00
  -8  -1   3   47.05    2.07
   7   1  -3  217.62    7.29
   7   1  -3  210.35    7.43
   7   1  -3  218.74    7.30
   7   1  -3  211.91    7.49
   7   1  -3  223.06    7.73
  -7  -1   3  216.20    7.19
  -7  -1   3  212.41    7.16
  -7  -1   3  211.67    7.26
  -7  -1   3  206.79    7.42
   6   1  -3   -0.22    0.54
   6   1  -3   -0.04    0.46
   6   1  -3    0.85    0.52
   6   1  -3    0.56    0.76
   6   1  -3    0.11    0.63
  -6  -1   3    0.30    0.50
  -6  -1   3    1.03    0.45
  -6  -1   3    0.94    0.61
  -6  -1   3    0.66    0.46
   5   1  -3    6.42    0.87
   5   1  -3    5.73    0.65
   5   1  -3    4.74    0.80
   5   1  -3    6.40    0.66
   5   1  -3    6.30    0.73
  -5  -1   3    7.00    0.67
  -5  -1   3    7.54    0.83
  -5  -1   3    7.95    0.60
  -5  -1   3    5.57    0.57
   4   1  -3  365.89   12.05
   4   1  -3  379.86   12.22
   4   1  -3  378.56   12.04
  -4  -1   3  370.45   12.19
  -4  -1   3  379.23   12.04
  -4  -1   3  370.19   11.94
   3   1  -3  340.94   10.71
   3   1  -3  327.71   10.70
   3   1  -3  338.57   10.85
   3   1  -3  333.56   10.71
  -3  -1   3  330.06   10.84
   2   1  -3   18.81    0.71
   2   1  -3   16.74    0.88
   2   1  -3   18.30    0.71
   2   1  -3   19.21    0.79
  -2  -1   3   17.54    0.87
   0   1  -3    5.51    0.53
   0   1  -3    5.39    0.42
   0   1  -3    5.01    0.41
   0   1  -3    4.58    0.38
   0   1  -3    5.50    0.73
  -2   1  -3  103.43    3.60
  -2   1  -3  102.05    3.51
  -2   1  -3  101.14    3.61
  -2   1  -3  101.99    3.75
  -2   1  -3  104.61    3.92
   2  -1   3  106.39    3.61
   2  -1   3   99.26    3.85
   2  -1   3  102.50    3.55
  -3   1  -3   19.28    1.20
  -3   1  -3   18.55    1.52
  -3   1  -3   20.07    1.24
  -3   1  -3   17.72    1.11
  -3   1  -3   23.75    1.41
   3  -1   3   20.36    1.10
   3  -1   3   20.27    1.12
   3  -1   3   17.81    1.39
   3  -1   3   18.34    1.12
  -4   1  -3  376.29   12.54
  -4   1  -3  388.42   12.65
  -4   1  -3  376.75   12.63
  -4   1  -3  401.50   12.99
  -4   1  -3  387.89   12.77
   4  -1   3  388.04   13.20
   4  -1   3  393.02   12.59
   4  -1   3  382.39   12.55
   4  -1   3  366.99   12.54
  -5   1  -3   15.12    1.38
  -5   1  -3   13.48    1.15
  -5   1  -3   11.38    1.10
  -5   1  -3   13.84    1.20
  -5   1  -3   13.04    1.37
   5  -1   3   13.71    1.14
   5  -1   3   14.98    1.20
   5  -1   3   14.47    1.19
   5  -1   3   14.91    1.45
  -6   1  -3   41.42    2.67
  -6   1  -3   43.49    2.12
   6  -1   3   45.74    2.19
   6  -1   3   46.49    2.13
   6  -1   3   45.57    2.16
  -7   1  -3    0.55    0.68
  -7   1  -3    1.67    1.13
  -7   1  -3   -0.43    0.81
   7  -1   3    1.84    0.81
   7  -1   3    0.43    0.76
  -8   1  -3    8.14    1.25
  -8   1  -3    9.38    1.66
   8  -1   3   11.23    1.32
   8  -1   3   10.35    1.22
  -9   1  -3  104.70    4.44
  -9   1  -3  100.79    5.00
   9  -1   3  101.86    4.30
   9  -1   3  106.44    4.29
 -10   1  -3    3.63    1.17
 -10   1  -3    3.48    1.65
  10  -1   3    3.12    1.05
  10  -1   3    1.65    0.99
 -11   1  -3   18.31    1.91
 -11   1  -3   14.04    2.23
  11  -1   3   14.69    1.63
  11  -1   3   14.79    1.61
  13   0  -3   14.31    1.75
  13   0  -3   15.91    2.04
 -13   0   3   18.93    1.83
  12   0  -3    4.18    1.43
  12   0  -3    2.11    1.07
 -12   0   3    4.60    1.19
  11   0  -3  103.87    4.59
  11   0  -3   96.46    4.25
 -11   0   3  104.66    4.24
  10   0  -3   14.28    1.65
  10   0  -3   18.04    1.60
  10   0  -3   16.95    1.54
 -10   0   3   17.02    1.49
   9   0  -3    9.24    1.15
   9   0  -3    8.41    1.14
   9   0  -3    7.71    1.26
  -9   0   3    8.22    1.13
  -9   0   3    9.42    1.16
  -9   0   3   10.62    1.07
   8   0  -3   34.22    1.86
   8   0  -3   34.35    1.94
   8   0  -3   36.31    2.25
  -8   0   3   34.65    1.89
   7   0  -3   23.36    1.77
   7   0  -3   23.82    1.80
   7   0  -3   23.27    1.50
   7   0  -3   23.43    1.41
   7   0  -3   24.68    1.44
  -7   0   3   24.09    1.46
  -7   0   3   23.12    1.59
  -7   0   3   24.81    1.38
  -7   0   3   24.95    1.45
   6   0  -3  171.40    5.79
   6   0  -3  171.57    6.11
   6   0  -3  167.77    5.83
   6   0  -3  167.26    5.79
   6   0  -3  168.33    5.99
  -6   0   3  175.01    5.78
  -6   0   3  160.31    5.72
  -6   0   3  166.64    5.93
  -6   0   3  171.41    5.79
   5   0  -3  101.38    3.99
   5   0  -3  101.37    3.66
   5   0  -3  104.25    3.70
   5   0  -3  105.24    3.91
   5   0  -3  111.77    3.75
  -5   0   3  104.06    3.66
  -5   0   3   98.75    3.81
  -5   0   3  106.20    3.67
  -5   0   3  102.18    3.63
   4   0  -3   11.59    0.91
   4   0  -3    7.77    0.88
   4   0  -3   10.19    0.91
   4   0  -3   11.23    0.90
   4   0  -3    9.01    0.82
  -4   0   3    9.24    0.87
  -4   0   3    9.52    0.85
  -4   0   3   10.58    0.91
  -4   0   3    7.87    0.79
   3   0  -3  260.05    8.95
   3   0  -3  277.07    9.03
   3   0  -3  279.67    8.94
   3   0  -3  281.32    8.86
  -3   0   3  274.60    8.88
  -3   0   3  272.73    9.02
  -3   0   3  276.42    8.94
  -3   0   3  284.33    8.86
   2   0  -3   34.61    1.28
   2   0  -3   30.45    1.44
   2   0  -3   34.59    1.28
  -2   0   3   34.04    1.34
  -2   0   3   34.60    1.23
  -2   0   3   34.91    1.22
   1   0  -3   38.15    1.30
   1   0  -3   39.02    1.38
   1   0  -3   39.68    1.38
   1   0  -3   39.63    1.37
  -1   0   3   37.53    1.36
  -1   0   3   37.13    1.31
  -1   0  -3   69.59    2.31
  -1   0  -3   72.67    2.54
  -1   0  -3   71.66    2.72
  -1   0  -3   69.00    2.49
  -1   0  -3   65.81    2.65
   1   0   3   73.04    2.45
   1   0   3   71.92    2.69
   1   0   3   72.81    2.54
   1   0   3   72.96    2.32
   1   0   3   69.82    2.45
  -2   0  -3   79.51    3.13
  -2   0  -3   82.51    2.99
  -2   0  -3   79.40    2.89
  -2   0  -3   80.75    2.76
  -2   0  -3   81.39    2.91
   2   0   3   81.05    2.76
   2   0   3   81.22    3.11
   2   0   3   79.77    2.87
   2   0   3   83.53    2.98
   2   0   3   85.61    3.32
  -3   0  -3   84.40    2.98
  -3   0  -3   82.49    3.04
  -3   0  -3   85.40    3.10
  -3   0  -3   83.04    3.34
  -3   0  -3   82.16    3.19
   3   0   3   83.42    3.01
   3   0   3   81.30    3.27
   3   0   3   84.06    3.03
   3   0   3   79.70    3.14
   3   0   3   84.68    2.96
  -4   0  -3  143.50    4.93
  -4   0  -3  139.62    5.04
  -4   0  -3  143.05    4.92
  -4   0  -3  146.57    5.22
  -4   0  -3  135.20    4.79
   4   0   3  137.91    4.87
   4   0   3  140.39    4.85
   4   0   3  135.51    5.11
   4   0   3  139.20    4.82
   4   0   3  143.58    5.03
  -5   0  -3  230.85    8.08
  -5   0  -3  231.42    7.69
  -5   0  -3  237.52    7.80
   5   0   3  235.41    7.74
   5   0   3  219.91    8.28
   5   0   3  220.33    7.69
   5   0   3  226.89    7.69
   5   0   3  225.99    7.87
  -6   0  -3   23.77    1.96
  -6   0  -3   22.29    1.42
  -6   0  -3   24.29    1.58
  -6   0  -3   24.57    1.54
  -6   0  -3   24.61    1.73
   6   0   3   25.90    1.58
   6   0   3   23.02    1.72
   6   0   3   22.81    1.44
   6   0   3   24.56    1.53
   6   0   3   22.20    1.62
  -7   0  -3   -0.23    1.04
  -7   0  -3    0.09    0.79
  -7   0  -3    1.77    0.68
   7   0   3    0.59    0.75
   7   0   3    1.02    0.84
   7   0   3    0.06    0.77
  -8   0  -3   11.10    1.70
  -8   0  -3    7.34    1.20
   8   0   3    7.16    1.08
   8   0   3    6.48    1.07
  -9   0  -3  141.75    6.06
  -9   0  -3  143.59    5.55
   9   0   3  141.81    5.47
   9   0   3  138.33    5.39
   9   0   3  142.62    5.66
 -10   0  -3    0.36    1.00
 -10   0  -3    1.27    1.44
  10   0   3    2.79    1.13
  10   0   3    2.13    1.01
 -11   0  -3   53.49    3.19
 -11   0  -3   46.61    4.84
  11   0   3   45.70    3.06
  11   0   3   47.61    2.83
  12  -1  -3   21.30    2.18
  12  -1  -3   18.99    1.99
 -12   1   3   23.44    2.02
  11  -1  -3    1.44    1.12
  11  -1  -3    2.38    1.04
 -11   1   3    1.04    1.05
  10  -1  -3   32.90    2.18
  10  -1  -3   35.96    2.53
 -10   1   3   35.19    2.29
   9  -1  -3    7.14    1.14
   9  -1  -3    6.62    1.27
  -9   1   3    6.08    1.53
  -9   1   3    5.41    1.13
   8  -1  -3   48.19    2.70
   8  -1  -3   52.74    2.45
  -8   1   3   49.47    2.48
  -8   1   3   50.43    2.98
  -8   1   3   49.01    2.69
  -8   1   3   47.90    2.32
   7  -1  -3   10.52    1.22
   7  -1  -3    8.28    0.93
   7  -1  -3   12.39    1.37
   7  -1  -3   11.21    1.06
   7  -1  -3   10.11    1.08
  -7   1   3    8.79    1.03
  -7   1   3    9.35    1.39
  -7   1   3    9.59    1.04
  -7   1   3   13.43    1.17
   6  -1  -3   24.53    1.35
   6  -1  -3   24.10    1.64
   6  -1  -3   15.28    1.84
   6  -1  -3   23.38    1.45
  -6   1   3   22.81    1.41
  -6   1   3   22.22    1.41
  -6   1   3   23.90    1.35
  -6   1   3   25.71    1.99
   5  -1  -3  271.36    8.86
   5  -1  -3  255.84    8.81
   5  -1  -3  263.51    8.79
   5  -1  -3  260.96    9.09
   5  -1  -3  278.49    9.00
  -5   1   3  269.56    8.81
  -5   1   3  261.91    8.79
  -5   1   3  270.97    8.83
  -5   1   3  260.45    8.94
   4  -1  -3   29.41    1.68
   4  -1  -3   29.20    1.34
   4  -1  -3   28.60    1.41
   4  -1  -3   29.86    1.45
   4  -1  -3   27.91    1.78
  -4   1   3   29.27    1.38
  -4   1   3   25.91    1.58
  -4   1   3   28.47    1.45
  -4   1   3   28.33    1.41
   3  -1  -3    6.08    0.74
   3  -1  -3    6.41    0.62
   3  -1  -3    5.47    0.61
   3  -1  -3    5.80    0.81
  -3   1   3    5.65    0.53
  -3   1   3    5.57    0.58
  -3   1   3    4.94    0.58
  -3   1   3    4.32    0.61
   2  -1  -3    1.43    0.45
   2  -1  -3    0.92    0.39
   2  -1  -3    1.51    0.44
  -2   1   3    0.95    0.25
  -2   1   3    1.42    0.41
  -2   1   3    1.43    0.36
  -2   1   3    1.10    0.37
   1  -1  -3    4.78    0.45
   1  -1  -3    4.89    0.44
   1  -1  -3    3.88    0.40
  -1   1   3    4.35    0.42
  -1   1   3    3.91    0.49
  -1   1   3    4.35    0.42
   0  -1  -3   49.43    1.79
   0  -1  -3   50.04    1.70
   0  -1  -3   50.10    1.79
   0   1   3   50.00    1.71
   0   1   3   50.43    1.78
   0   1   3   49.18    1.77
   0   1   3   49.82    1.68
  -3  -1  -3  248.21    8.30
  -3  -1  -3  251.95    8.40
  -3  -1  -3  246.18    8.12
  -3  -1  -3  255.52    8.24
   3   1   3  243.40    8.37
   3   1   3  250.30    8.14
   3   1   3  248.84    8.20
   3   1   3  251.02    8.21
   3   1   3  251.57    8.31
  -4  -1  -3   27.95    1.74
  -4  -1  -3   30.54    1.60
  -4  -1  -3   28.48    1.40
  -4  -1  -3   32.19    1.85
  -4  -1  -3   30.41    1.55
   4   1   3   31.62    1.50
   4   1   3   29.60    1.49
   4   1   3   30.53    1.53
   4   1   3   29.76    1.70
   4   1   3   27.90    1.70
  -6  -1  -3   16.22    1.24
  -6  -1  -3   12.08    1.10
  -6  -1  -3   12.03    1.23
  -6  -1  -3   14.77    1.15
  -6  -1  -3   12.58    1.18
   6   1   3   15.37    1.34
   6   1   3   14.16    1.27
   6   1   3   14.54    1.28
   6   1   3   15.94    1.36
   6   1   3   17.28    1.27
  -7  -1  -3    4.35    1.23
   7   1   3    4.41    0.84
   7   1   3    3.68    0.97
   7   1   3    5.18    0.97
  -8  -1  -3   36.94    2.02
  -8  -1  -3   34.81    2.59
  -8  -1  -3   33.99    2.07
   8   1   3   35.23    2.21
   8   1   3   33.42    2.11
   8   1   3   36.35    2.00
  -9  -1  -3    9.60    1.72
  -9  -1  -3    7.67    1.16
   9   1   3    6.56    1.15
   9   1   3    6.16    1.08
   9   1   3    6.07    1.09
 -10  -1  -3    0.87    0.95
 -10  -1  -3    1.70    1.36
  10   1   3    1.69    0.96
  10   1   3    1.14    0.91
  10   1   3    1.58    1.03
 -11  -1  -3   10.82    2.06
 -11  -1  -3   10.42    1.42
  11   1   3   11.22    1.46
  11   1   3   11.31    1.55
  11   1   3   10.96    1.49
 -12  -1  -3   72.52    3.70
 -12  -1  -3   72.24    4.49
  12   1   3   74.49    3.77
  12   1   3   78.75    3.68
  12  -2  -3    1.39    1.08
  12  -2  -3    0.18    1.06
 -12   2   3   -0.18    1.07
  11  -2  -3    6.18    1.45
  11  -2  -3    6.49    1.33
 -11   2   3    5.37    1.30
  10  -2  -3   -0.27    0.88
  10  -2  -3   -0.67    1.08
 -10   2   3    0.40    0.98
 -10   2   3   -1.42    1.12
   9  -2  -3   -0.66    0.80
   9  -2  -3    0.19    0.96
  -9   2   3    0.64    0.97
  -9   2   3    0.40    1.20
   8  -2  -3   37.96    2.44
   8  -2  -3   39.40    2.21
  -8   2   3   39.60    2.77
  -8   2   3   38.83    2.28
   7  -2  -3   49.19    3.17
   7  -2  -3   46.32    2.53
  -7   2   3   41.54    2.61
  -7   2   3   46.73    2.19
  -7   2   3   46.21    2.32
  -7   2   3   44.60    2.78
   6  -2  -3    0.58    0.72
   6  -2  -3   -0.48    0.76
   6  -2  -3    0.40    0.64
   6  -2  -3    0.50    0.60
  -6   2   3   -0.32    0.93
  -6   2   3   -0.20    0.64
  -6   2   3    1.03    0.92
  -6   2   3    1.34    0.71
  -6   2   3   -0.86    0.61
   5  -2  -3  231.79    7.71
   5  -2  -3  222.20    7.66
   5  -2  -3  224.17    7.91
   5  -2  -3  233.59    7.83
  -5   2   3  222.75    7.76
  -5   2   3  232.57    7.99
  -5   2   3  221.55    7.64
  -5   2   3  226.77    7.65
  -5   2   3  229.16    7.68
   4  -2  -3  241.95    7.94
   4  -2  -3  231.77    8.14
   4  -2  -3  242.51    8.05
   4  -2  -3  232.12    7.90
  -4   2   3  233.00    8.00
  -4   2   3  240.82    7.93
  -4   2   3  236.10    7.89
  -4   2   3  237.97    7.88
   3  -2  -3  243.33    7.89
   3  -2  -3  242.89    7.96
   3  -2  -3  230.90    7.86
   3  -2  -3  235.37    8.05
  -3   2   3  243.16    7.88
  -3   2   3  234.41    7.92
  -3   2   3  236.33    7.85
  -3   2   3  237.59    7.94
   2  -2  -3  353.05   11.73
   2  -2  -3  369.66   11.62
   2  -2  -3  357.25   11.64
  -2   2   3  354.15   11.63
  -2   2   3  357.96   11.58
   1  -2  -3  220.54    7.13
   1  -2  -3  222.52    7.13
   1  -2  -3  221.81    7.13
  -1   2   3  217.28    7.12
  -1   2   3  216.66    7.12
  -1   2   3  208.35    7.20
   0  -2  -3   95.24    3.14
   0  -2  -3   88.26    3.13
   0   2   3   94.67    3.10
   0   2   3   88.72    3.11
   0   2   3   90.50    3.13
   0   2   3   92.54    3.05
   1   2   3  383.78   12.34
  -2  -2  -3    2.05    0.50
  -2  -2  -3    1.85    0.44
  -2  -2  -3    1.34    0.42
  -2  -2  -3    1.11    0.41
   2   2   3    1.92    0.42
   2   2   3    0.42    0.41
   2   2   3    1.43    0.51
   2   2   3    0.81    0.42
  -3  -2  -3  366.19   12.12
  -3  -2  -3  366.66   12.17
  -3  -2  -3  385.89   12.15
  -3  -2  -3  386.56   12.25
   3   2   3  366.86   12.12
   3   2   3  374.51   12.22
  -4  -2  -3  120.97    4.35
  -4  -2  -3  123.43    4.42
  -4  -2  -3  118.92    4.19
  -4  -2  -3  124.64    4.29
  -4  -2  -3  122.01    4.28
   4   2   3  123.88    4.42
   4   2   3  120.14    4.27
   4   2   3  121.75    4.26
   4   2   3  124.74    4.22
   4   2   3  115.45    4.36
  -5  -2  -3  119.60    4.32
  -5  -2  -3  121.56    4.54
  -5  -2  -3  127.70    4.37
  -5  -2  -3  122.39    4.44
  -5  -2  -3  122.18    4.29
   5   2   3  123.35    4.35
   5   2   3  117.24    4.47
   5   2   3  120.20    4.47
   5   2   3  124.82    4.32
   5   2   3  117.74    4.30
  -6  -2  -3   48.45    2.16
  -6  -2  -3   46.91    2.08
  -6  -2  -3   47.94    2.21
  -6  -2  -3   50.00    2.44
   6   2   3   48.51    2.17
   6   2   3   49.26    2.30
   6   2   3   49.00    2.15
   6   2   3   45.74    2.12
   6   2   3   51.88    2.37
  -7  -2  -3   36.47    1.93
  -7  -2  -3   41.09    2.02
  -7  -2  -3   37.67    2.31
  -7  -2  -3   37.08    2.05
  -7  -2  -3   36.91    1.88
   7   2   3   37.66    1.88
   7   2   3   36.39    2.08
   7   2   3   38.23    2.16
   7   2   3   37.92    1.98
   7   2   3   40.81    2.02
  -8  -2  -3  102.03    4.54
  -8  -2  -3  101.55    3.99
  -8  -2  -3   95.90    3.91
   8   2   3  103.11    3.98
   8   2   3  104.29    4.21
   8   2   3   99.46    4.01
  -9  -2  -3   98.47    4.04
  -9  -2  -3   92.82    4.44
   9   2   3   96.59    4.06
   9   2   3   99.37    3.98
   9   2   3   97.88    4.16
 -10  -2  -3    0.78    0.95
 -10  -2  -3    0.77    1.25
  10   2   3   -0.25    0.98
  10   2   3    0.35    0.94
  10   2   3    2.21    0.93
 -11  -2  -3   17.91    1.73
 -11  -2  -3   11.68    1.83
  11   2   3   12.67    1.46
  11   2   3   13.40    1.58
  11   2   3   11.60    1.51
 -12  -2  -3   48.74    3.63
  12   2   3   50.58    4.27
  12   2   3   53.80    3.05
  12   2   3   49.64    4.57
 -13  -2  -3   -0.88    1.06
  11  -3  -3    4.20    1.28
  11  -3  -3    6.63    1.44
 -11   3   3    6.17    1.82
 -11   3   3    5.41    1.67
  10  -3  -3    5.31    1.21
  10  -3  -3    4.68    1.23
 -10   3   3    5.62    1.63
 -10   3   3    4.05    1.28
   9  -3  -3   29.00    2.29
   9  -3  -3   28.91    2.12
  -9   3   3   28.77    2.70
  -9   3   3   33.77    2.31
   8  -3  -3   34.46    2.17
   8  -3  -3   36.71    2.41
  -8   3   3   34.82    2.68
  -8   3   3   38.50    2.34
   7  -3  -3   16.12    1.45
   7  -3  -3   15.26    1.60
  -7   3   3   15.42    1.82
  -7   3   3   11.40    1.43
  -7   3   3   15.68    1.42
   6  -3  -3   71.68    3.34
   6  -3  -3   84.14    3.26
   6  -3  -3   72.95    3.74
   6  -3  -3   83.02    3.42
  -6   3   3   80.85    3.25
  -6   3   3   77.96    3.17
  -6   3   3   80.78    3.63
  -6   3   3   77.62    3.27
   5  -3  -3    2.69    0.70
   5  -3  -3    2.50    0.66
   5  -3  -3    2.61    0.69
   5  -3  -3    3.22    0.80
  -5   3   3    2.50    0.73
  -5   3   3    2.90    0.75
  -5   3   3    2.77    0.84
  -5   3   3    2.44    0.69
  -5   3   3    3.84    0.78
   4  -3  -3   95.91    3.55
   4  -3  -3   90.81    3.42
   4  -3  -3   85.91    3.60
   4  -3  -3   85.92    3.34
  -4   3   3   91.70    3.69
  -4   3   3   89.57    3.36
  -4   3   3   92.77    3.44
  -4   3   3   93.79    3.52
  -4   3   3   92.36    3.37
   3  -3  -3   -0.16    0.69
   3  -3  -3    0.76    0.74
   3  -3  -3   -0.03    0.58
   3  -3  -3   -0.09    0.54
  -3   3   3    1.17    0.66
  -3   3   3    0.33    0.73
  -3   3   3    0.08    0.56
  -3   3   3    0.66    0.75
  -3   3   3    0.87    0.52
   2  -3  -3  188.30    6.26
   2  -3  -3  183.28    6.23
   2  -3  -3  187.59    6.33
   2  -3  -3  181.23    6.38
  -2   3   3  190.61    6.28
  -2   3   3  188.67    6.24
  -2   3   3  186.47    6.31
   1  -3  -3  120.42    3.96
   1  -3  -3  115.91    4.04
   1  -3  -3  109.15    3.92
   1  -3  -3  116.51    4.00
  -1   3   3  113.09    3.94
  -1   3   3  115.25    3.96
  -1   3   3  115.55    3.99
  -2  -3  -3    0.48    0.36
  -2  -3  -3   -0.01    0.40
  -2  -3  -3    0.94    0.43
  -2  -3  -3   -0.22    0.35
   2   3   3   -0.24    0.39
   2   3   3    0.19    0.43
   2   3   3    0.71    0.39
  -3  -3  -3    2.81    0.54
  -3  -3  -3    3.74    0.55
  -3  -3  -3    4.02    0.55
  -3  -3  -3    4.90    0.61
   3   3   3    2.92    0.51
   3   3   3    3.78    0.59
   3   3   3    3.00    0.58
   3   3   3    4.12    0.55
  -4  -3  -3   64.57    2.61
  -4  -3  -3   68.47    2.55
  -4  -3  -3   64.94    2.60
  -4  -3  -3   64.65    2.52
   4   3   3   64.67    2.58
   4   3   3   67.75    2.54
   4   3   3   67.10    2.70
   4   3   3   66.51    2.52
   4   3   3   65.66    2.57
  -5  -3  -3  134.90    4.65
  -5  -3  -3  125.93    4.62
  -5  -3  -3  134.82    4.78
  -5  -3  -3  126.24    4.71
   5   3   3  135.89    4.68
   5   3   3  135.38    4.66
   5   3   3  132.96    4.63
   5   3   3  133.07    4.83
   5   3   3  130.41    4.72
  -6  -3  -3  399.07   13.27
  -6  -3  -3  397.80   13.39
  -6  -3  -3  407.53   13.45
  -6  -3  -3  404.99   13.30
  -6  -3  -3  399.82   13.28
   6   3   3  395.36   13.27
   6   3   3  403.64   13.41
   6   3   3  417.05   13.32
   6   3   3  410.97   13.45
   6   3   3  413.96   13.31
  -7  -3  -3    0.65    0.62
  -7  -3  -3    1.11    0.61
  -7  -3  -3    1.80    0.77
  -7  -3  -3    0.79    0.64
  -7  -3  -3    0.85    0.80
   7   3   3    0.35    0.72
   7   3   3    1.48    0.69
   7   3   3    1.29    0.64
   7   3   3    0.77    0.60
   7   3   3    1.15    0.63
  -8  -3  -3  243.69    8.70
  -8  -3  -3  252.24    9.39
  -8  -3  -3  237.72    8.43
   8   3   3  254.39    8.67
   8   3   3  247.95    8.69
   8   3   3  232.92    8.59
   8   3   3  248.40    8.50
  -9  -3  -3   26.27    2.36
  -9  -3  -3   24.94    1.80
   9   3   3   30.04    2.19
   9   3   3   25.66    1.80
   9   3   3   26.14    1.99
 -10  -3  -3   17.04    1.54
 -10  -3  -3   16.02    1.83
  10   3   3   18.07    1.62
  10   3   3   15.50    1.51
  10   3   3   17.85    1.68
 -11  -3  -3   12.36    1.87
 -11  -3  -3   12.60    1.45
  11   3   3   11.28    1.55
  11   3   3   11.68    1.44
  11   3   3   13.02    1.62
 -12  -3  -3   28.84    2.96
 -12  -3  -3   26.10    2.17
  12   3   3   29.46    2.45
  12   3   3   30.30    2.21
  12   3   3   31.00    2.41
 -13  -3  -3   21.95    1.99
 -13  -3  -3   25.40    2.72
  13   3   3   24.93    2.35
  13   3   3   20.34    1.96
  13   3   3   24.59    2.97
  11  -4  -3   -0.13    1.09
  11  -4  -3   -0.05    1.06
 -11   4   3   -0.20    1.40
 -11   4   3   -2.22    1.06
  10  -4  -3   15.95    1.93
  10  -4  -3   14.99    1.92
 -10   4   3   14.32    1.89
 -10   4   3   14.31    2.83
   9  -4  -3    0.99    1.06
   9  -4  -3    1.72    1.04
  -9   4   3    1.60    1.31
  -9   4   3    2.38    1.18
   8  -4  -3   -0.24    0.88
   8  -4  -3    1.48    1.08
  -8   4   3    1.53    1.03
  -8   4   3    0.93    1.21
   7  -4  -3   29.92    2.00
   7  -4  -3   28.74    2.19
  -7   4   3   31.49    2.57
  -7   4   3   34.58    2.19
   6  -4  -3    0.71    0.80
   6  -4  -3    3.27    0.91
  -6   4   3    1.80    0.90
  -6   4   3    2.04    0.97
  -6   4   3    0.53    1.05
   5  -4  -3    0.66    0.72
   5  -4  -3   -0.71    0.64
   5  -4  -3    0.63    0.61
   5  -4  -3    0.49    0.70
  -5   4   3   -0.11    0.58
  -5   4   3    0.44    0.81
  -5   4   3    0.30    0.62
  -5   4   3    0.64    0.77
  -5   4   3    1.09    1.00
   4  -4  -3   19.30    1.39
   4  -4  -3   20.82    1.58
   4  -4  -3   22.37    1.37
   4  -4  -3   21.92    1.52
  -4   4   3   21.58    1.50
  -4   4   3   22.23    1.39
  -4   4   3   21.96    1.68
  -4   4   3   20.23    1.47
  -4   4   3   20.46    1.70
   3  -4  -3  144.37    5.50
   3  -4  -3  156.62    5.39
   3  -4  -3  157.22    5.49
   3  -4  -3  154.53    5.34
  -3   4   3  157.32    5.42
  -3   4   3  152.05    5.47
  -3   4   3  158.99    5.59
  -3   4   3  154.73    5.35
   2  -4  -3  200.09    6.85
   2  -4  -3  205.71    6.76
   2  -4  -3  196.66    6.88
   2  -4  -3  196.73    6.72
  -2   4   3  198.88    6.73
  -2   4   3  204.54    6.78
  -2   4   3  197.59    6.83
  -2   4   3  201.86    6.91
   1  -4  -3  518.73   16.69
   1  -4  -3  517.56   16.61
  -1   4   3  520.56   16.62
  -1   4   3  503.06   16.67
   0  -4  -3   56.56    2.15
   0  -4  -3   57.97    2.15
   0  -4  -3   54.91    2.11
   0   4   3   55.81    2.17
   0   4   3   55.58    2.13
   0   4   3   54.55    2.20
  -1  -4  -3  291.21    9.38
  -1  -4  -3  276.09    9.36
   1   4   3  301.87    9.43
   1   4   3  284.55    9.37
   1   4   3  285.46    9.39
  -2  -4  -3   68.36    2.49
  -2  -4  -3   67.99    2.52
  -2  -4  -3   67.29    2.48
  -2  -4  -3   69.03    2.38
   2   4   3   67.56    2.54
   2   4   3   69.23    2.52
   2   4   3   66.87    2.48
  -3  -4  -3  258.27    8.74
  -3  -4  -3  269.35    8.61
  -3  -4  -3  260.10    8.66
  -3  -4  -3  270.06    8.68
   3   4   3  275.76    8.71
   3   4   3  256.27    8.68
   3   4   3  263.40    8.76
  -4  -4  -3  132.17    4.62
  -4  -4  -3  136.67    4.61
  -4  -4  -3  129.02    4.70
  -4  -4  -3  131.08    4.60
   4   4   3  135.47    4.63
   4   4   3  133.40    4.73
   4   4   3  136.38    4.65
   4   4   3  138.30    4.77
  -5  -4  -3    1.74    0.61
  -5  -4  -3    0.85    0.61
  -5  -4  -3    1.72    0.62
  -5  -4  -3    0.52    0.54
   5   4   3    0.19    0.77
   5   4   3    1.39    0.57
   5   4   3    0.13    0.62
   5   4   3    0.76    0.53
   5   4   3    0.75    0.57
  -6  -4  -3    5.52    0.86
  -6  -4  -3    5.47    0.74
  -6  -4  -3    4.64    0.71
  -6  -4  -3    4.00    0.69
   6   4   3    5.26    0.70
   6   4   3    6.22    0.83
   6   4   3    5.61    0.86
   6   4   3    5.22    0.77
   6   4   3    4.15    0.83
  -7  -4  -3    2.41    0.68
  -7  -4  -3    5.32    0.91
  -7  -4  -3    3.09    0.84
  -7  -4  -3    4.30    0.74
   7   4   3    2.21    0.74
   7   4   3    4.99    0.74
   7   4   3    3.75    0.72
   7   4   3    4.62    1.01
   7   4   3    3.59    0.75
  -8  -4  -3    1.31    0.74
  -8  -4  -3    0.58    0.68
  -8  -4  -3    1.24    0.91
   8   4   3    1.60    0.74
   8   4   3    0.86    1.41
   8   4   3    0.93    0.74
   8   4   3    2.21    0.85
  -9  -4  -3   91.91    3.62
  -9  -4  -3   88.35    3.92
   9   4   3   87.50    3.88
   9   4   3   86.81    3.75
   9   4   3   84.23    3.59
 -10  -4  -3   21.96    1.86
 -10  -4  -3   27.03    2.36
  10   4   3   23.32    2.13
  10   4   3   23.60    1.90
  10   4   3   25.73    2.10
 -11  -4  -3    1.48    0.97
 -11  -4  -3    0.38    1.24
  11   4   3    0.58    0.92
  11   4   3   -1.26    0.99
  11   4   3   -0.29    1.04
 -12  -4  -3   57.45    3.58
 -12  -4  -3   57.75    2.96
  12   4   3   59.51    3.00
  12   4   3   58.52    3.24
  12   4   3   54.18    3.20
 -13  -4  -3    9.71    1.46
 -13  -4  -3   15.45    2.16
  13   4   3   13.72    1.84
  13   4   3    8.10    1.41
  13   4   3   10.51    1.73
  10  -5  -3   12.30    1.84
  10  -5  -3   12.34    1.60
 -10   5   3   10.78    2.02
 -10   5   3   10.09    1.64
   9  -5  -3   -0.31    1.10
   9  -5  -3    0.65    0.97
  -9   5   3    0.43    1.11
  -9   5   3   -0.59    1.16
   8  -5  -3  111.26    4.81
   8  -5  -3  116.96    4.63
  -8   5   3  112.77    4.70
  -8   5   3  101.83    5.06
   7  -5  -3    9.97    1.43
   7  -5  -3   14.56    1.46
  -7   5   3    7.18    1.43
  -7   5   3   12.00    1.44
   6  -5  -3   -0.81    0.77
   6  -5  -3   -0.85    0.92
  -6   5   3   -2.62    1.04
  -6   5   3    0.06    0.94
   5  -5  -3  232.15    8.29
   5  -5  -3  234.50    8.13
  -5   5   3  236.68    8.21
   4  -5  -3   91.10    3.59
   4  -5  -3   97.88    3.82
   4  -5  -3   92.28    3.85
   4  -5  -3   94.56    3.63
  -4   5   3   89.03    3.66
  -4   5   3   93.12    3.77
  -4   5   3   97.88    4.00
  -4   5   3   99.63    3.75
  -4   5   3   91.89    3.62
   3  -5  -3   56.31    2.54
   3  -5  -3   53.64    2.31
   3  -5  -3   56.15    2.55
   3  -5  -3   56.38    2.38
  -3   5   3   55.93    2.35
  -3   5   3   56.45    2.65
  -3   5   3   57.29    2.42
  -3   5   3   54.77    2.50
   2  -5  -3   -0.20    0.52
   2  -5  -3   -0.38    0.55
   2  -5  -3   -0.01    0.52
   2  -5  -3    0.07    0.65
  -2   5   3    0.08    0.66
  -2   5   3   -0.55    0.57
  -2   5   3    0.96    0.69
  -2   5   3   -0.42    0.50
   1  -5  -3   36.47    1.66
   1  -5  -3   38.12    1.82
   1  -5  -3   34.39    1.65
  -1   5   3   35.42    1.68
  -1   5   3   35.95    1.74
  -1   5   3   37.17    1.83
   0  -5  -3    5.59    0.69
   0  -5  -3    7.11    0.76
   0   5   3    6.10    0.75
   0   5   3    6.23    0.72
   0   5   3    7.06    0.90
  -1  -5  -3  531.29   16.60
   1   5   3  498.96   16.59
  -2  -5  -3   59.03    2.21
  -2  -5  -3   54.15    2.18
   2   5   3   55.55    2.21
   2   5   3   56.80    2.34
   2   5   3   60.20    2.27
  -3  -5  -3  218.79    7.40
  -3  -5  -3  212.83    7.52
  -3  -5  -3  225.76    7.42
  -3  -5  -3  222.21    7.24
   3   5   3  226.23    7.44
   3   5   3  233.38    7.59
   3   5   3  231.68    7.47
  -4  -5  -3   17.77    0.98
  -4  -5  -3   16.66    1.18
  -4  -5  -3   15.91    1.21
  -4  -5  -3   16.77    1.11
   4   5   3   19.37    1.36
   4   5   3   17.98    0.92
   4   5   3   17.29    1.17
   4   5   3   17.84    1.15
  -5  -5  -3   13.62    1.18
  -5  -5  -3   15.15    1.08
  -5  -5  -3   13.64    1.05
  -5  -5  -3   14.16    1.12
   5   5   3   16.59    1.27
   5   5   3   15.96    1.34
   5   5   3   15.57    1.19
   5   5   3   15.58    1.10
  -6  -5  -3   12.39    1.11
  -6  -5  -3   11.67    1.04
  -6  -5  -3   10.91    0.92
  -6  -5  -3   12.47    1.10
   6   5   3   10.58    0.96
   6   5   3   11.75    1.06
   6   5   3   10.72    1.00
   6   5   3   10.62    0.96
   6   5   3    8.42    1.03
  -7  -5  -3   85.42    3.45
  -7  -5  -3   84.23    3.27
  -7  -5  -3   86.86    3.41
  -7  -5  -3   86.60    3.30
   7   5   3   87.39    3.33
   7   5   3   85.74    3.34
   7   5   3   87.70    3.58
   7   5   3   88.03    3.48
   7   5   3   89.29    3.36
  -8  -5  -3   23.35    1.76
  -8  -5  -3   22.16    1.50
  -8  -5  -3   20.86    1.59
   8   5   3   21.76    1.57
   8   5   3   21.10    1.50
   8   5   3   21.79    2.04
   8   5   3   22.87    1.73
  -9  -5  -3  193.82    6.94
  -9  -5  -3  191.32    6.79
  -9  -5  -3  183.93    6.65
   9   5   3  196.20    6.93
   9   5   3  197.27    6.77
   9   5   3  170.03    6.76
   9   5   3  197.29    7.04
 -10  -5  -3   29.74    2.55
 -10  -5  -3   31.72    1.99
  10   5   3   30.92    2.03
  10   5   3   29.88    2.22
  10   5   3   30.49    2.42
 -11  -5  -3    0.65    0.90
 -11  -5  -3    2.18    1.23
  11   5   3    1.27    1.13
  11   5   3    1.54    1.19
  11   5   3    1.25    0.95
 -12  -5  -3   33.69    2.16
 -12  -5  -3   31.05    2.70
  12   5   3   33.06    2.53
  12   5   3   29.29    2.51
  12   5   3   30.26    2.15
 -13  -5  -3   24.12    2.10
 -13  -5  -3   28.21    2.65
  13   5   3   26.91    2.35
   9  -6  -3    4.11    1.22
   9  -6  -3    4.65    1.47
  -9   6   3    5.42    1.39
  -9   6   3    5.66    1.61
   8  -6  -3   13.65    1.55
   8  -6  -3   14.81    1.80
  -8   6   3   14.31    1.71
  -8   6   3   13.10    1.97
   7  -6  -3   53.82    2.76
   7  -6  -3   55.01    3.05
  -7   6   3   51.13    2.94
  -7   6   3   50.02    3.26
   6  -6  -3   20.32    1.70
   6  -6  -3   17.90    1.69
  -6   6   3   21.08    2.17
  -6   6   3   21.41    1.83
   5  -6  -3    5.83    1.01
   5  -6  -3    5.47    1.21
  -5   6   3    3.77    1.08
  -5   6   3    5.01    1.33
   4  -6  -3    9.89    1.23
   4  -6  -3    9.92    1.06
   4  -6  -3   10.70    1.33
  -4   6   3   12.42    1.27
  -4   6   3    9.06    1.30
   3  -6  -3  149.04    5.43
   3  -6  -3  145.19    5.41
   3  -6  -3  149.93    5.23
  -3   6   3  144.40    5.49
  -3   6   3  139.75    5.39
  -3   6   3  136.07    5.29
  -3   6   3  153.67    5.33
   2  -6  -3   27.81    1.64
   2  -6  -3   27.09    1.50
   2  -6  -3   27.44    1.45
  -2   6   3   26.98    1.75
  -2   6   3   26.63    1.64
  -2   6   3   27.89    1.68
  -2   6   3   28.63    1.52
   1  -6  -3   33.75    1.71
   1  -6  -3   33.39    1.57
   1  -6  -3   32.62    1.60
  -1   6   3   31.70    1.61
  -1   6   3   33.57    1.77
  -1   6   3   35.27    1.74
  -1   6   3   33.30    1.74
   0  -6  -3    3.24    0.62
   0  -6  -3    3.12    0.62
   0  -6  -3    2.88    0.58
   0   6   3    2.03    0.59
   0   6   3    0.56    0.58
   0   6   3    2.77    0.65
  -1  -6  -3   -0.24    0.43
  -1  -6  -3    0.23    0.48
  -1  -6  -3    1.28    0.56
   1   6   3    0.81    0.51
   1   6   3    0.94    0.60
  -2  -6  -3    6.66    0.59
  -2  -6  -3    6.78    0.68
  -2  -6  -3    7.09    0.70
   2   6   3    6.67    0.72
   2   6   3    5.81    0.80
   2   6   3    5.90    0.76
  -3  -6  -3   17.60    1.05
  -3  -6  -3   15.32    1.00
   3   6   3   15.24    1.27
   3   6   3   14.81    1.14
   3   6   3   15.90    1.08
  -4  -6  -3  155.86    5.56
  -4  -6  -3  156.44    5.34
  -4  -6  -3  166.01    5.37
   4   6   3  163.69    5.62
   4   6   3  153.04    5.40
   4   6   3  156.03    5.43
  -5  -6  -3   87.86    3.40
  -5  -6  -3   86.62    3.04
  -5  -6  -3   90.58    3.20
  -5  -6  -3   86.52    3.18
   5   6   3   88.52    3.29
   5   6   3   90.39    3.47
   5   6   3   87.88    3.25
   5   6   3   89.82    3.03
  -6  -6  -3   -0.32    0.47
  -6  -6  -3    0.17    0.59
  -6  -6  -3    0.17    0.48
  -6  -6  -3   -0.17    0.46
   6   6   3   -0.14    0.59
   6   6   3   -0.44    0.44
   6   6   3    0.24    0.49
   6   6   3    0.31    0.69
   6   6   3   -0.07    0.55
  -7  -6  -3  150.04    5.19
  -7  -6  -3  144.92    5.42
  -7  -6  -3  143.45    5.17
  -7  -6  -3  149.43    5.21
   7   6   3  154.05    5.46
   7   6   3  148.25    5.17
   7   6   3  144.49    5.24
   7   6   3  153.43    5.52
   7   6   3  151.16    5.30
  -8  -6  -3   19.87    1.39
  -8  -6  -3   20.67    1.60
  -8  -6  -3   22.19    1.43
   8   6   3   20.77    1.53
   8   6   3   19.51    1.36
   8   6   3   20.94    1.77
  -9  -6  -3   -0.65    0.86
  -9  -6  -3    0.30    0.65
  -9  -6  -3   -0.66    0.67
   9   6   3    0.50    0.78
   9   6   3   -0.87    1.00
   9   6   3    0.07    0.58
   9   6   3   -0.38    0.87
 -10  -6  -3   36.23    2.12
 -10  -6  -3   42.29    2.47
  10   6   3   38.52    2.12
  10   6   3   40.21    2.68
  10   6   3   34.36    2.15
  10   6   3   40.07    2.43
 -11  -6  -3    0.03    1.02
 -11  -6  -3    0.84    0.85
  11   6   3    1.45    1.17
  11   6   3    1.41    0.88
  11   6   3    0.65    1.06
 -12  -6  -3   12.36    1.65
 -12  -6  -3   10.41    1.29
  12   6   3   10.98    1.42
  12   6   3   11.31    1.71
  12   6   3   12.19    1.59
 -13  -6  -3   -0.72    0.84
 -13  -6  -3   -0.27    1.22
  13   6   3    0.30    1.14
  13   6   3   -0.13    1.19
  13   6   3   -0.18    0.90
 -14  -6  -3    4.97    1.19
 -14  -6  -3    4.82    1.58
  14   6   3    6.12    1.33
  14   6   3    5.96    1.59
  14   6   3    5.82    1.54
   8  -7  -3    0.58    1.12
   8  -7  -3    1.00    1.10
  -8   7   3    1.09    1.20
   7  -7  -3   16.98    1.85
   7  -7  -3   14.75    1.56
  -7   7   3   12.92    1.65
  -7   7   3   15.68    2.03
   6  -7  -3    0.72    0.87
   6  -7  -3    0.04    0.98
  -6   7   3   -0.06    1.16
  -6   7   3    0.43    0.98
   5  -7  -3    8.44    1.15
   5  -7  -3    8.57    1.42
  -5   7   3    6.97    1.37
  -5   7   3    9.63    1.33
   4  -7  -3    3.55    0.92
  -4   7   3    3.15    1.02
  -4   7   3    3.42    1.14
   3  -7  -3  147.53    5.61
   3  -7  -3  156.85    5.46
   3  -7  -3  144.26    5.35
  -3   7   3  149.70    5.74
  -3   7   3  151.90    5.54
   2  -7  -3   54.72    2.53
   2  -7  -3   53.66    2.34
   2  -7  -3   57.28    2.40
  -2   7   3   56.21    2.52
  -2   7   3   52.59    2.65
   1  -7  -3    3.73    0.67
   1  -7  -3    4.34    0.75
   1  -7  -3    2.69    0.66
  -1   7   3    3.06    0.78
  -1   7   3    4.56    0.81
  -1   7   3    3.85    0.71
  -1   7   3    3.06    0.79
   0  -7  -3  108.87    3.97
   0  -7  -3  120.05    3.99
   0  -7  -3  108.12    3.92
   0   7   3  106.62    4.16
   0   7   3  110.12    4.18
   0   7   3  109.92    4.05
  -1  -7  -3  112.23    3.74
  -1  -7  -3  103.84    4.04
  -1  -7  -3   99.42    3.68
   1   7   3  104.56    3.78
   1   7   3  104.08    3.83
  -2  -7  -3   31.57    1.45
  -2  -7  -3   33.12    1.48
  -2  -7  -3   32.73    1.26
   2   7   3   33.26    1.79
   2   7   3   34.85    1.62
   2   7   3   32.28    1.54
  -3  -7  -3   30.14    1.36
  -3  -7  -3   26.50    1.30
   3   7   3   29.76    1.50
   3   7   3   28.71    1.44
   3   7   3   32.07    1.71
  -4  -7  -3   17.89    1.00
  -4  -7  -3   14.55    0.92
   4   7   3   12.97    1.25
   4   7   3   13.40    1.08
   4   7   3   13.54    1.03
  -5  -7  -3   15.34    0.96
  -5  -7  -3   15.48    0.96
   5   7   3   15.94    1.14
   5   7   3   14.19    1.06
   5   7   3    9.91    1.02
  -6  -7  -3    2.62    0.42
  -6  -7  -3    1.49    0.52
  -6  -7  -3    3.05    0.57
  -6  -7  -3    1.71    0.65
   6   7   3    2.74    0.38
   6   7   3    1.49    0.69
   6   7   3    2.37    0.67
   6   7   3    2.61    0.60
  -7  -7  -3   77.73    2.83
  -7  -7  -3   69.92    3.46
  -7  -7  -3   77.18    2.89
  -7  -7  -3   75.27    2.87
   7   7   3   76.28    3.26
   7   7   3   73.75    3.02
   7   7   3   77.24    2.86
   7   7   3   74.64    2.98
   7   7   3   81.62    3.35
  -8  -7  -3   12.94    1.23
  -8  -7  -3   13.35    1.17
  -8  -7  -3   13.33    1.12
   8   7   3   14.38    1.50
   8   7   3   12.38    1.06
   8   7   3   11.77    1.15
   8   7   3   14.05    1.39
  -9  -7  -3   13.85    1.27
  -9  -7  -3   13.82    1.22
  -9  -7  -3   11.38    1.10
   9   7   3   14.40    1.58
   9   7   3   11.43    1.35
   9   7   3   12.68    1.43
   9   7   3   10.09    1.03
 -10  -7  -3   -0.41    0.65
 -10  -7  -3    0.60    0.85
  10   7   3   -1.11    1.07
  10   7   3    0.76    0.80
  10   7   3    0.47    0.99
 -11  -7  -3    9.23    1.10
 -11  -7  -3    9.19    1.31
  11   7   3    8.29    1.36
  11   7   3    7.72    1.52
  11   7   3    7.34    1.16
 -12  -7  -3   -0.77    0.73
 -12  -7  -3    1.10    1.07
  12   7   3    0.15    1.13
  12   7   3    0.22    0.86
  12   7   3    1.00    1.26
 -13  -7  -3   15.79    1.46
 -13  -7  -3   16.77    1.85
  13   7   3   16.09    1.99
  13   7   3   16.87    2.03
  13   7   3   16.85    1.72
 -14  -7  -3   -0.47    1.13
 -14  -7  -3   -1.24    0.86
  14   7   3    1.19    1.35
  14   7   3    0.42    1.24
  14   7   3   -0.33    1.01
   7  -8  -3   48.21    2.83
  -7   8   3   52.07    3.11
  -7   8   3   49.98    3.41
   6  -8  -3   16.05    1.59
  -6   8   3   15.62    1.73
  -6   8   3   15.85    1.99
   5  -8  -3    3.33    0.95
  -5   8   3    2.36    1.30
  -5   8   3    2.94    1.07
   4  -8  -3    2.89    0.89
  -4   8   3    3.50    1.23
  -4   8   3    2.34    1.02
   3  -8  -3    0.57    0.74
   3  -8  -3    0.71    0.66
  -3   8   3    0.69    0.90
   2  -8  -3  100.25    3.70
   2  -8  -3   93.06    3.84
   2  -8  -3   93.91    4.07
  -2   8   3   96.91    4.02
  -2   8   3   94.90    3.88
   1  -8  -3    3.46    0.76
   1  -8  -3    6.00    0.85
   1  -8  -3    4.96    0.76
  -1   8   3    2.98    0.85
  -1   8   3    3.60    0.89
   0  -8  -3   88.65    3.15
   0  -8  -3   79.26    3.06
   0  -8  -3   81.01    3.14
   0   8   3   83.94    3.23
   0   8   3   75.76    3.17
   0   8   3   83.51    3.29
  -1  -8  -3    2.20    0.53
  -1  -8  -3    1.57    0.57
  -1  -8  -3    1.83    0.53
   1   8   3    1.23    0.77
   1   8   3    1.14    0.60
   1   8   3    0.98    0.64
  -2  -8  -3   12.62    0.79
  -2  -8  -3   13.63    0.99
  -2  -8  -3   14.44    0.96
   2   8   3   14.37    1.19
   2   8   3   14.21    1.18
  -3  -8  -3   51.77    2.03
  -3  -8  -3   55.93    2.07
   3   8   3   50.19    2.25
   3   8   3   54.69    2.52
   3   8   3   51.67    2.19
  -4  -8  -3    2.65    0.54
  -4  -8  -3    2.40    0.51
   4   8   3    3.54    0.65
   4   8   3    2.39    0.65
   4   8   3    3.38    0.78
  -5  -8  -3    0.54    0.45
  -5  -8  -3    0.31    0.45
   5   8   3    0.28    0.60
   5   8   3   -0.16    0.71
   5   8   3   -0.05    0.51
  -6  -8  -3   18.89    1.10
  -6  -8  -3   19.11    1.09
   6   8   3   17.48    1.33
   6   8   3   18.68    1.27
   6   8   3   19.31    1.63
  -7  -8  -3    9.86    0.90
  -7  -8  -3   10.71    0.85
   7   8   3    8.80    1.15
   7   8   3   11.31    1.01
   7   8   3    9.11    1.24
   7   8   3   11.11    1.07
  -8  -8  -3    0.47    0.56
  -8  -8  -3    0.29    0.56
   8   8   3    1.00    0.74
   8   8   3    0.18    0.95
   8   8   3    0.34    0.95
  -9  -8  -3   41.24    1.87
  -9  -8  -3   33.35    1.76
   9   8   3   36.44    1.73
   9   8   3   44.78    2.54
   9   8   3   33.94    2.39
   9   8   3   39.23    2.44
 -10  -8  -3    2.52    0.84
 -10  -8  -3    3.80    0.78
 -10  -8  -3    4.20    0.75
  10   8   3    4.33    0.75
  10   8   3    3.89    1.18
  10   8   3    3.76    0.97
  10   8   3    4.33    1.25
 -11  -8  -3   24.39    1.55
 -11  -8  -3   23.49    1.48
 -11  -8  -3   22.82    1.81
  11   8   3   24.29    2.09
  11   8   3   20.67    1.77
  11   8   3   21.43    1.97
  11   8   3   21.03    1.48
 -12  -8  -3   10.98    1.56
 -12  -8  -3    9.84    1.14
  12   8   3   12.47    1.72
  12   8   3    6.77    1.52
  12   8   3   10.59    1.37
 -13  -8  -3   12.51    1.27
  13   8   3   19.61    2.84
  13   8   3   12.68    1.56
  13   8   3   11.00    1.91
 -14  -8  -3    3.87    1.04
  14   8   3    4.76    1.26
  14   8   3    2.40    1.43
  14   8   3    1.49    1.47
   6  -9  -3   17.79    1.63
  -6   9   3   16.59    2.01
  -6   9   3   15.71    1.83
   5  -9  -3    1.98    0.93
  -5   9   3    1.93    1.10
  -5   9   3    2.10    1.23
   4  -9  -3    1.33    0.85
  -4   9   3    0.19    0.95
  -4   9   3    1.63    1.10
   3  -9  -3   10.63    1.13
  -3   9   3    8.37    1.42
  -3   9   3    9.16    1.29
   2  -9  -3    2.64    0.70
   2  -9  -3    2.89    0.84
  -2   9   3    1.59    0.94
  -2   9   3    2.34    0.98
   1  -9  -3   10.47    1.12
   1  -9  -3   10.98    0.99
   1  -9  -3   10.97    1.05
  -1   9   3   10.11    1.20
  -1   9   3   11.38    1.28
   0  -9  -3   18.87    1.30
   0  -9  -3   17.54    1.31
   0  -9  -3   18.33    1.19
   0   9   3   15.19    1.36
   0   9   3   18.74    1.48
  -1  -9  -3    0.24    0.50
  -1  -9  -3    1.47    0.59
  -1  -9  -3    0.37    0.51
   1   9   3    0.55    0.74
  -2  -9  -3    9.38    0.78
  -2  -9  -3    9.88    0.82
  -2  -9  -3    9.47    0.85
   2   9   3    8.41    0.92
   2   9   3   11.05    1.07
  -3  -9  -3  139.30    4.72
  -3  -9  -3  135.76    4.74
   3   9   3  145.82    5.02
   3   9   3  133.82    4.94
   3   9   3  143.28    5.33
  -4  -9  -3   28.09    1.45
  -4  -9  -3   33.08    1.36
   4   9   3   31.77    1.69
   4   9   3   29.14    1.58
   4   9   3   31.76    2.01
  -5  -9  -3  183.73    6.32
  -5  -9  -3  189.96    6.33
   5   9   3  200.58    7.00
   5   9   3  197.94    6.65
   5   9   3  190.98    6.61
  -6  -9  -3    8.04    0.72
  -6  -9  -3    7.16    0.64
   6   9   3    6.97    1.16
   6   9   3    6.78    0.93
   6   9   3    6.85    0.86
  -7  -9  -3   58.77    2.21
   7   9   3   55.03    2.54
   7   9   3   58.03    2.90
   7   9   3   61.50    2.58
  -8  -9  -3   96.95    3.44
  -8  -9  -3   92.80    3.41
   8   9   3   97.07    3.77
   8   9   3  103.89    4.22
   8   9   3   94.32    4.13
  -9  -9  -3    5.50    0.68
  -9  -9  -3    4.05    0.68
   9   9   3    4.63    1.23
   9   9   3    4.80    1.19
   9   9   3    5.82    0.56
   9   9   3    5.36    1.02
 -10  -9  -3    0.81    0.60
 -10  -9  -3    0.13    0.52
  10   9   3   -0.80    0.92
  10   9   3    0.78    0.48
  10   9   3    0.02    1.07
 -11  -9  -3    2.02    0.62
 -11  -9  -3    2.64    0.71
  11   9   3    2.94    1.23
  11   9   3    1.66    0.93
  11   9   3    2.15    1.22
  11   9   3    1.32    0.57
 -12  -9  -3   14.63    1.42
 -12  -9  -3   15.37    1.61
  12   9   3   15.11    1.86
  12   9   3   16.33    1.80
  12   9   3   13.88    1.50
  12   9   3   15.49    1.22
 -13  -9  -3    0.59    0.73
 -13  -9  -3   -0.08    0.58
  13   9   3    1.15    1.27
  13   9   3    1.21    1.00
  13   9   3    0.59    1.57
 -14  -9  -3    1.10    0.83
   5 -10  -3    2.95    0.95
  -5  10   3    4.56    1.33
  -5  10   3    3.56    1.42
   4 -10  -3   10.26    1.22
  -4  10   3    9.35    1.53
  -4  10   3    9.53    1.46
   3 -10  -3   10.67    1.16
  -3  10   3   11.47    1.53
  -3  10   3   10.90    1.48
   2 -10  -3   -0.67    0.65
   2 -10  -3    0.41    0.59
  -2  10   3   -0.06    0.93
  -2  10   3    0.66    0.90
   1 -10  -3   65.50    2.65
   1 -10  -3   65.72    2.71
   1 -10  -3   64.40    2.91
  -1  10   3   67.04    3.09
  -1  10   3   67.72    3.12
   0 -10  -3   43.80    2.19
   0 -10  -3   50.23    2.09
   0 -10  -3   44.71    1.98
   0  10   3   51.96    2.53
  -1 -10  -3   13.86    1.04
  -1 -10  -3   11.55    0.93
  -1 -10  -3   11.50    1.09
  -2 -10  -3   28.00    1.32
  -2 -10  -3   27.80    1.45
   2  10   3   26.24    1.77
  -3 -10  -3    2.53    0.48
  -3 -10  -3    2.82    0.45
   3  10   3    2.90    1.03
   3  10   3    2.31    0.82
  -4 -10  -3   21.08    0.97
   4  10   3   24.07    1.59
   4  10   3   23.86    2.09
   4  10   3   23.35    1.96
   5  10   3   57.08    2.50
   5  10   3   53.63    2.55
   5  10   3   56.02    2.87
   6  10   3   68.34    3.27
   6  10   3   65.15    2.83
   7  10   3   42.51    2.13
   7  10   3   37.95    2.48
   8  10   3    2.36    0.99
   8  10   3    4.40    0.94
   8  10   3    3.34    1.04
  -9 -10  -3   18.94    0.96
  -9 -10  -3   19.30    0.93
   9  10   3   23.07    2.01
   9  10   3   22.64    2.09
   9  10   3   21.18    1.65
 -10 -10  -3    2.62    0.51
 -10 -10  -3    3.06    0.59
  10  10   3    2.72    1.21
  10  10   3    2.87    0.94
  10  10   3    2.00    1.18
 -11 -10  -3    0.56    0.56
 -11 -10  -3   -0.75    0.45
  11  10   3    0.63    0.85
  11  10   3   -0.43    1.06
  11  10   3    0.97    1.17
  11  10   3   -0.02    0.41
 -12 -10  -3   -0.07    0.43
 -12 -10  -3   -0.01    0.50
  12  10   3   -0.30    1.17
  12  10   3    0.18    0.89
  12  10   3    0.14    0.47
  12  10   3    0.77    1.10
 -13 -10  -3    4.21    0.59
 -13 -10  -3    3.12    0.66
  13  10   3    3.42    1.44
  13  10   3    1.74    1.02
  13  10   3    0.68    1.40
   3 -11  -3    3.40    0.84
  -3  11   3    3.31    1.20
  -3  11   3    2.39    1.18
   2 -11  -3    8.73    0.96
  -2  11   3    8.27    1.34
  -2  11   3    8.07    1.31
   1 -11  -3    3.65    0.62
   1 -11  -3    6.24    0.79
  -1  11   3    2.61    1.09
   0 -11  -3    4.06    0.56
   0 -11  -3    3.30    0.63
   0  11   3    2.33    0.98
  -1 -11  -3    1.25    0.61
  -1 -11  -3    1.43    0.51
   1  11   3    0.43    0.85
  -2 -11  -3   23.59    1.22
   2  11   3   23.60    1.77
   3  11   3    1.09    0.96
   4  11   3   21.63    1.64
   4  11   3   21.75    2.04
   5  11   3    4.67    0.93
   5  11   3    3.24    1.02
   6  11   3   29.90    2.23
   6  11   3   27.70    1.79
   7  11   3   10.84    1.19
   7  11   3   11.77    1.53
   8  11   3   20.42    1.96
   8  11   3   21.04    1.94
   9  11   3   19.10    1.90
   9  11   3   19.94    1.98
   9  11   3   20.99    1.62
  10  11   3    1.22    0.88
  10  11   3    2.50    1.18
  10  11   3    1.89    1.12
  11  11   3    8.36    1.54
  11  11   3    9.32    1.61
  12  11   3   10.92    2.08
  12  11   3   11.99    1.42
  12  11   3   13.11    1.75
  13  11   3   -0.13    1.20
  13  11   3    0.97    0.96
  13  11   3    0.99    1.37
   1 -12  -3   -0.42    0.37
   1 -12  -3   -0.07    0.43
  -1  12   3    0.35    0.98
   0 -12  -3    7.72    1.00
   0  12   3   10.59    1.40
  -1 -12  -3   -0.10    0.52
   1  12   3    1.44    0.96
   2  12   3   27.02    1.93
   3  12   3   22.97    2.22
   3  12   3   23.61    1.79
   4  12   3    0.61    1.08
   4  12   3    3.16    0.91
   5  12   3   57.81    2.68
   5  12   3   55.70    3.15
   6  12   3   16.40    1.49
   6  12   3   14.53    1.71
   7  12   3   13.07    1.29
   7  12   3   11.42    1.57
   8  12   3    6.36    1.39
   8  12   3   10.30    1.22
   9  12   3    1.20    1.11
   9  12   3    2.03    1.11
   9  12   3    0.16    0.78
  10  12   3    5.74    1.07
  10  12   3    5.23    1.36
  10  12   3    5.55    1.33
  11  12   3   -1.66    1.00
  11  12   3   -0.95    1.19
  11  12   3   -0.30    0.80
  12  12   3    1.13    1.25
  12  12   3    1.56    1.35
  12  12   3    1.79    0.92
   1  13   3    0.77    0.97
   2  13   3    7.38    1.48
   2  13   3   11.53    1.41
   3  13   3    0.34    1.30
   3  13   3    1.38    0.90
   4  13   3    1.24    0.86
   4  13   3    1.00    1.48
   5  13   3   -0.15    1.04
   5  13   3    1.84    0.87
   6  13   3    2.03    1.11
   6  13   3    2.44    0.91
   7  13   3   19.53    2.01
   7  13   3   18.65    1.70
   8  13   3    0.29    1.42
   8  13   3   -0.67    0.78
   9  13   3    4.67    1.43
   9  13   3    3.83    0.96
   9  13   3    2.61    1.23
  10  13   3    3.34    1.32
  10  13   3    2.84    1.31
  10  13   3    3.73    0.99
  11  13   3    6.87    1.62
  11  13   3    5.32    1.51
  11  13   3    7.16    1.19
   4  14   3   -1.48    1.03
   4  14   3   -1.21    0.80
   5  14   3    0.61    1.15
   5  14   3    1.17    0.89
   6  14   3    1.59    1.19
   6  14   3    1.71    0.88
   7  14   3   -0.09    1.10
   7  14   3   -0.70    0.83
   8  14   3   17.82    1.59
   8  14   3   14.45    1.83
   9  10  -4    1.72    0.96
   9  10  -4    1.33    0.97
   9  10  -4    1.28    0.41
   9  10  -4    0.84    0.61
   8  10  -4    3.20    1.00
   8  10  -4    5.48    0.79
   8  10  -4    2.20    1.02
   7  10  -4    5.63    1.12
   7  10  -4    6.34    0.87
   7  10  -4    4.73    1.03
   6  10  -4   19.05    1.70
   6  10  -4   16.14    1.55
   6  10  -4   14.56    0.81
   6  10  -4   17.34    1.37
   6  10  -4   15.99    1.16
   5  10  -4    9.99    1.14
   5  10  -4   10.94    1.35
   5  10  -4    7.58    1.16
   5  10  -4    9.39    0.80
   5  10  -4   11.14    0.77
   4  10  -4   26.86    1.84
   4  10  -4   23.84    2.09
   4  10  -4   22.99    1.28
   3  10  -4   26.21    1.48
   3  10  -4   27.68    2.01
   2  10  -4    2.12    0.73
   2  10  -4    0.57    0.94
  11   9  -4    6.36    1.75
  11   9  -4    8.78    0.93
  11   9  -4   10.74    1.42
  10   9  -4    0.15    0.62
  10   9  -4   -0.30    0.47
  10   9  -4    0.97    0.98
  10   9  -4   -0.31    0.83
  10   9  -4    0.86    0.44
  10   9  -4    0.52    0.62
   9   9  -4    0.91    0.85
   9   9  -4    1.13    0.65
   9   9  -4    0.17    0.58
   9   9  -4    0.80    0.42
   9   9  -4   -0.35    0.89
   9   9  -4    0.45    0.35
   8   9  -4    3.17    0.75
   8   9  -4    2.70    0.69
   8   9  -4    4.86    1.04
   8   9  -4    4.55    1.05
   8   9  -4    3.40    0.41
   7   9  -4   29.76    2.04
   7   9  -4   28.71    2.01
   7   9  -4   29.83    1.73
   6   9  -4    0.56    0.60
   6   9  -4    0.06    0.80
   6   9  -4    0.63    0.76
   5   9  -4   20.27    0.96
   5   9  -4   20.80    1.68
   5   9  -4   21.36    1.56
   5   9  -4   23.65    1.83
   4   9  -4   12.39    1.47
   4   9  -4   10.24    1.18
   4   9  -4   10.09    0.84
   4   9  -4    9.76    0.75
   3   9  -4    4.29    0.98
   3   9  -4    3.32    0.62
   3   9  -4    3.62    0.52
   2   9  -4    7.24    1.23
   2   9  -4   10.23    0.96
   1   9  -4    5.33    0.87
   1   9  -4    3.61    1.14
   0   9  -4   12.42    1.24
   0   9  -4   10.95    1.60
  -1   9  -4    5.39    1.38
  -1   9  -4    3.73    1.00
  12   8  -4    8.17    1.27
  12   8  -4    6.73    1.41
  12   8  -4    7.40    0.97
  11   8  -4   24.46    1.95
  11   8  -4   25.74    2.28
  11   8  -4   24.97    1.49
  10   8  -4   -0.58    0.50
  10   8  -4   -0.80    0.88
  10   8  -4    0.23    0.43
  10   8  -4    0.77    0.91
   9   8  -4    1.61    0.86
   9   8  -4    0.73    0.47
   9   8  -4    1.23    1.00
   9   8  -4    0.54    0.64
   9   8  -4    1.10    0.41
   8   8  -4    0.75    0.38
   8   8  -4    1.36    0.83
   8   8  -4    1.99    0.69
   8   8  -4    2.27    0.90
   8   8  -4    1.24    0.67
   8   8  -4    0.98    0.35
   7   8  -4   14.02    1.36
   7   8  -4   12.64    1.38
   7   8  -4   12.77    1.25
   6   8  -4    0.39    0.75
   6   8  -4    2.01    0.79
   6   8  -4    0.61    0.63
   5   8  -4    0.44    0.72
   5   8  -4    1.43    0.78
   5   8  -4    0.22    0.65
   4   8  -4   10.02    1.27
   4   8  -4   10.60    1.19
   4   8  -4    9.69    0.67
   4   8  -4    9.83    0.85
   3   8  -4   10.62    0.80
   3   8  -4   14.19    1.39
   3   8  -4   12.52    0.92
   2   8  -4    9.91    1.04
   2   8  -4   11.38    0.93
   2   8  -4   10.97    1.32
   1   8  -4    0.27    0.95
   1   8  -4   -0.80    0.56
   0   8  -4   11.23    1.10
   0   8  -4   10.81    1.50
  -1   8  -4    2.41    0.86
  -1   8  -4    1.03    1.09
  -2   8  -4    1.73    0.88
  -2   8  -4    2.75    1.32
  -3   8  -4    3.90    1.02
  13   7  -4   -1.00    0.66
  13   7  -4    0.29    1.02
  13   7  -4    0.86    1.25
  12   7  -4   -1.53    0.97
  12   7  -4   -0.26    0.92
  12   7  -4    0.37    0.70
  11   7  -4   13.68    1.48
  11   7  -4   12.94    1.14
  11   7  -4   13.33    1.67
  10   7  -4    3.05    0.70
  10   7  -4    2.29    1.06
  10   7  -4    2.56    0.94
  10   7  -4    3.36    0.63
   9   7  -4    5.63    0.69
   9   7  -4    5.87    1.06
   9   7  -4    4.19    0.87
   9   7  -4    5.09    1.12
   9   7  -4    4.28    0.58
   8   7  -4   14.13    1.33
   8   7  -4   17.27    1.56
   8   7  -4   12.89    0.88
   8   7  -4   13.54    0.84
   7   7  -4    6.04    1.03
   7   7  -4    8.90    1.08
   7   7  -4    7.03    0.96
   7   7  -4    6.45    0.54
   6   7  -4    6.62    1.12
   6   7  -4    6.32    0.95
   6   7  -4    7.44    0.96
   5   7  -4    0.11    0.76
   5   7  -4    0.52    0.64
   5   7  -4    0.00    0.65
   4   7  -4   30.90    1.88
   4   7  -4   33.74    2.24
   3   7  -4   31.23    1.30
   3   7  -4   31.51    1.94
   2   7  -4    0.66    0.54
   2   7  -4   -0.56    0.43
   2   7  -4    0.25    0.42
   2   7  -4   -0.53    0.74
   1   7  -4   49.91    2.13
   1   7  -4   47.05    2.24
   1   7  -4   52.80    2.71
   0   7  -4    1.97    1.07
   0   7  -4    0.70    0.62
   0   7  -4    1.57    0.68
  -1   7  -4   39.33    2.02
  -1   7  -4   38.78    2.64
  -2   7  -4   -0.18    0.75
  -2   7  -4   -0.57    1.05
  -3   7  -4    1.22    0.85
  -3   7  -4    0.81    1.17
  -4   7  -4    4.44    1.10
  -4   7  -4    2.61    1.47
  13   6  -4    4.44    1.31
  13   6  -4    3.01    0.95
  13   6  -4    3.83    1.13
  12   6  -4    1.69    0.79
  12   6  -4    1.25    1.03
  12   6  -4    2.72    1.16
  11   6  -4    1.39    1.06
  11   6  -4    1.73    0.74
  11   6  -4    1.30    0.97
  10   6  -4    1.83    0.98
  10   6  -4   -0.26    0.84
  10   6  -4    1.23    0.63
   9   6  -4   11.45    1.22
   9   6  -4   14.48    1.53
   9   6  -4   12.01    1.26
   9   6  -4   11.71    1.06
   8   6  -4   53.84    2.56
   8   6  -4   56.03    2.11
   8   6  -4   52.53    2.68
   8   6  -4   56.66    2.56
   8   6  -4   51.88    2.08
   7   6  -4    7.34    0.65
   7   6  -4   11.00    1.08
   7   6  -4    6.72    0.61
   7   6  -4    9.87    1.41
   6   6  -4    2.18    0.73
   6   6  -4    1.10    0.71
   6   6  -4    2.45    0.76
   5   6  -4   68.57    2.80
   5   6  -4   64.73    2.81
   5   6  -4   63.08    2.77
   4   6  -4   13.57    1.32
   4   6  -4   12.90    1.24
   4   6  -4   15.08    1.31
   3   6  -4    2.12    0.82
   3   6  -4    2.96    0.37
   2   6  -4   16.45    0.90
   2   6  -4   16.23    1.16
   2   6  -4   18.54    1.58
   2   6  -4   15.66    0.91
   1   6  -4   28.57    1.95
   1   6  -4   26.55    1.49
   1   6  -4   24.45    1.27
   1   6  -4   27.81    1.34
   0   6  -4    2.93    0.66
   0   6  -4    2.12    1.09
   0   6  -4    2.23    0.73
   0   6  -4    2.25    0.65
  -1   6  -4   81.84    3.16
  -1   6  -4   74.35    3.29
  -1   6  -4   80.73    3.75
  -2   6  -4    5.63    0.84
  -2   6  -4    4.09    1.06
  -2   6  -4    7.91    1.45
  -3   6  -4   18.14    1.58
  -3   6  -4   17.53    1.90
  -4   6  -4   34.69    2.95
  -4   6  -4   42.98    2.37
  -5   6  -4   10.10    1.36
  -5   6  -4    8.25    1.78
   5  -6   4    8.40    0.78
  13   5  -4    7.14    1.22
  13   5  -4    8.26    1.57
  13   5  -4   10.64    1.30
  12   5  -4   11.15    1.26
  12   5  -4   10.30    1.32
  12   5  -4   12.51    1.68
  11   5  -4    8.46    1.37
  11   5  -4    9.18    1.12
  11   5  -4    6.83    1.21
  10   5  -4   20.44    1.84
  10   5  -4   22.80    1.80
  10   5  -4   25.30    1.55
 -10  -5   4   26.09    1.88
   9   5  -4   17.20    1.50
   9   5  -4   13.81    1.05
   9   5  -4   13.73    1.76
   9   5  -4   13.65    1.43
   9   5  -4   15.52    1.19
   8   5  -4   44.83    2.39
   8   5  -4   48.27    2.47
   8   5  -4   44.17    1.88
   8   5  -4   46.44    1.94
   8   5  -4   49.84    2.27
   7   5  -4    4.54    0.54
   7   5  -4    4.05    0.51
   7   5  -4    3.42    0.83
   7   5  -4    3.94    0.79
   6   5  -4   19.09    1.32
   6   5  -4   18.49    0.83
   6   5  -4   17.71    1.44
   5   5  -4   47.05    2.19
   5   5  -4   48.78    2.12
   4   5  -4   12.34    1.13
   4   5  -4   13.08    1.25
   4   5  -4   12.55    1.12
   3   5  -4  123.67    4.63
   2   5  -4   81.88    3.44
   2   5  -4   85.02    2.84
   2   5  -4   82.49    2.83
   1   5  -4   11.92    0.85
   1   5  -4   12.57    0.83
   1   5  -4   12.03    1.26
   1   5  -4   12.12    1.00
   0   5  -4    4.17    0.62
   0   5  -4    3.54    0.65
   0   5  -4    4.47    0.66
   0   5  -4    3.75    0.93
  -1   5  -4   18.53    1.29
  -1   5  -4   17.75    1.24
  -1   5  -4   17.64    1.20
  -2   5  -4   71.08    3.43
  -2   5  -4   69.71    2.84
  -2   5  -4   63.07    2.72
  -3   5  -4   26.65    1.62
  -3   5  -4   31.80    2.15
  -3   5  -4   26.75    2.32
  -4   5  -4   -0.12    0.79
  -4   5  -4    0.84    1.11
  -4   5  -4    0.50    0.73
   4  -5   4    0.10    0.48
   4  -5   4    0.17    0.41
  -5   5  -4   31.21    2.12
  -5   5  -4   33.06    2.78
   5  -5   4   31.66    1.62
   5  -5   4   32.43    1.55
  -6   5  -4    6.19    1.61
  -6   5  -4    7.75    1.30
   6  -5   4    6.09    0.89
   6  -5   4    8.42    1.17
  -7   5  -4   17.47    2.27
  -7   5  -4   16.22    1.74
   7  -5   4   13.79    1.24
  13   4  -4    4.11    1.09
  13   4  -4    4.75    1.43
  13   4  -4    4.62    1.11
  12   4  -4    1.92    1.18
  12   4  -4    0.68    0.91
  12   4  -4    1.78    0.89
  11   4  -4    0.80    1.15
  11   4  -4    1.10    0.88
  11   4  -4    0.52    0.76
  10   4  -4   31.24    1.99
  10   4  -4   26.80    2.18
  10   4  -4   28.31    1.71
 -10  -4   4   27.75    1.71
   9   4  -4    0.46    0.87
   9   4  -4    1.84    0.59
   9   4  -4   -0.36    0.77
   9   4  -4    0.52    0.62
   8   4  -4   10.03    1.06
   8   4  -4   10.58    0.86
   8   4  -4    9.64    1.20
   8   4  -4   10.56    0.91
   8   4  -4   10.09    1.31
  -8  -4   4   10.84    1.00
   7   4  -4  177.31    6.30
   7   4  -4  171.89    5.87
   7   4  -4  179.06    6.10
   7   4  -4  169.46    6.79
   7   4  -4  181.06    5.90
   6   4  -4   19.57    1.43
   6   4  -4   22.12    1.29
   6   4  -4   21.08    1.00
   6   4  -4   20.76    0.98
   5   4  -4    1.73    0.57
   5   4  -4    1.20    0.57
   4   4  -4    4.23    0.65
   4   4  -4    4.15    0.63
   3   4  -4   26.90    1.35
   3   4  -4   24.78    1.54
   2   4  -4  106.79    3.51
   2   4  -4  108.52    3.51
   2   4  -4  106.33    4.08
   1   4  -4   40.72    1.71
   1   4  -4   41.16    2.13
   1   4  -4   40.59    1.56
   0   4  -4  257.08    8.63
   0   4  -4  268.25    9.10
   0   4  -4  260.30    8.58
   0   4  -4  260.71    8.58
  -1   4  -4   11.35    1.08
  -1   4  -4   12.08    1.04
  -1   4  -4   11.60    1.26
  -1   4  -4   11.92    1.00
  -1   4  -4   11.65    0.99
   1  -4   4   13.01    1.32
  -2   4  -4    0.37    0.61
  -2   4  -4   -0.58    0.56
  -2   4  -4   -0.24    0.53
  -3   4  -4   37.56    1.89
  -3   4  -4   38.61    2.03
  -3   4  -4   41.23    2.62
   3  -4   4   40.43    1.63
  -4   4  -4    3.30    0.81
  -4   4  -4    1.70    0.84
  -4   4  -4    1.10    1.06
   4  -4   4    3.14    0.59
   4  -4   4    2.20    0.62
  -5   4  -4   30.82    2.58
  -5   4  -4   27.37    1.73
  -5   4  -4   28.60    1.97
   5  -4   4   29.47    1.63
   5  -4   4   30.21    1.56
  -6   4  -4    2.47    0.98
  -6   4  -4    0.80    1.23
   6  -4   4    2.08    0.63
   6  -4   4    1.56    0.76
  -7   4  -4    4.85    1.20
  -7   4  -4    5.01    1.66
   7  -4   4    6.07    0.98
  -8   4  -4   12.14    1.65
  -8   4  -4   13.11    2.17
   8  -4   4   13.12    1.34
   8  -4   4   14.95    1.48
  13   3  -4    0.89    0.93
  13   3  -4   -0.98    1.11
  13   3  -4    0.15    0.86
 -13  -3   4    0.87    0.54
  12   3  -4    1.47    1.15
  12   3  -4    0.66    0.84
  12   3  -4    1.40    0.88
 -12  -3   4    1.27    0.62
 -12  -3   4    0.00    0.49
  11   3  -4   25.01    1.78
  11   3  -4   25.32    1.85
  11   3  -4   23.24    2.21
 -11  -3   4   26.55    1.34
 -11  -3   4   25.31    1.27
  10   3  -4   42.75    2.69
  10   3  -4   43.26    2.27
 -10  -3   4   43.62    1.68
 -10  -3   4   44.06    1.72
 -10  -3   4   42.76    2.16
   9   3  -4   10.83    1.06
   9   3  -4    7.75    1.27
   9   3  -4    9.93    1.16
   9   3  -4    7.39    1.15
  -9  -3   4    9.53    0.97
   8   3  -4   15.78    1.67
   8   3  -4   19.51    1.46
   8   3  -4   18.74    1.27
  -8  -3   4   15.62    1.21
   7   3  -4   48.10    2.01
   7   3  -4   49.74    2.40
   7   3  -4   53.13    2.17
   7   3  -4   47.52    1.97
   7   3  -4   46.71    3.44
  -7  -3   4   51.22    2.07
  -7  -3   4   46.11    2.26
   6   3  -4   53.37    2.04
   6   3  -4   52.88    2.41
   6   3  -4   56.39    2.06
   6   3  -4   54.62    2.19
   5   3  -4    3.02    0.39
   5   3  -4    3.24    0.53
   5   3  -4    2.57    0.62
   4   3  -4   45.71    1.80
   4   3  -4   43.48    1.90
   3   3  -4  227.41    7.54
   2   3  -4  150.59    5.06
   2   3  -4  150.26    5.38
   1   3  -4   74.23    2.54
   1   3  -4   75.27    3.06
   1   3  -4   73.52    2.57
   0   3  -4  178.03    5.85
   0   3  -4  175.73    6.30
   0   3  -4  175.48    5.83
   0   3  -4  174.12    5.83
  -1   3  -4  101.41    3.98
  -1   3  -4   95.38    3.71
  -1   3  -4   99.35    3.51
  -1   3  -4  101.72    3.52
  -1   3  -4   95.59    3.44
   1  -3   4   96.81    4.16
  -2   3  -4   25.14    1.60
  -2   3  -4   26.62    1.35
  -2   3  -4   27.27    1.44
  -2   3  -4   25.13    1.90
  -2   3  -4   27.34    1.46
   2  -3   4   26.57    1.14
   2  -3   4   26.29    1.13
   2  -3   4   26.37    1.77
  -3   3  -4   33.22    1.74
  -3   3  -4   34.13    1.67
  -3   3  -4   32.25    1.75
   3  -3   4   34.78    1.54
   3  -3   4   34.40    1.50
  -4   3  -4   71.76    3.43
  -4   3  -4   62.86    2.83
  -4   3  -4   62.27    2.65
   4  -3   4   64.14    2.56
   4  -3   4   68.82    2.61
  -5   3  -4   18.45    1.66
  -5   3  -4   23.40    2.31
  -5   3  -4   20.89    1.46
   5  -3   4   21.84    1.43
   5  -3   4   19.77    1.52
   5  -3   4   23.15    1.38
  -6   3  -4    4.99    1.51
  -6   3  -4    4.41    1.04
   6  -3   4    2.93    0.87
   6  -3   4    4.55    0.91
   6  -3   4    4.23    0.76
  -7   3  -4    1.39    0.95
  -7   3  -4    0.77    1.30
   7  -3   4    0.26    0.75
   7  -3   4    0.87    0.83
  -8   3  -4   33.41    2.40
  -8   3  -4   40.13    4.87
   8  -3   4   36.26    2.24
   8  -3   4   37.22    2.17
  -9   3  -4    3.58    1.76
  -9   3  -4    3.40    1.24
   9  -3   4    2.76    1.05
   9  -3   4    2.43    0.97
  13   2  -4   20.13    2.18
  13   2  -4   17.04    1.61
  13   2  -4   18.25    1.76
 -13  -2   4   17.91    1.61
  12   2  -4   11.61    1.66
  12   2  -4   12.59    1.43
  12   2  -4   13.31    1.39
 -12  -2   4   13.28    1.23
 -12  -2   4   13.89    1.25
  11   2  -4    7.80    1.16
  11   2  -4    6.76    1.07
  11   2  -4    5.26    1.28
 -11  -2   4    8.12    0.97
 -11  -2   4    7.09    0.86
  10   2  -4   79.05    3.32
  10   2  -4   78.21    3.27
  10   2  -4   78.31    3.71
 -10  -2   4   78.89    3.01
 -10  -2   4   75.53    2.95
 -10  -2   4   74.10    3.19
   9   2  -4   14.89    1.45
   9   2  -4   12.28    1.38
   9   2  -4   17.68    1.41
  -9  -2   4   15.87    1.31
  -9  -2   4   16.49    1.08
  -9  -2   4   16.61    1.14
   8   2  -4    7.57    1.21
   8   2  -4    8.27    0.88
   8   2  -4    8.07    0.96
   8   2  -4    8.85    0.94
  -8  -2   4    8.91    0.72
  -8  -2   4    9.22    0.95
   7   2  -4   95.35    4.02
   7   2  -4  100.97    3.98
   7   2  -4  104.16    3.67
   7   2  -4  100.39    3.68
   7   2  -4  100.32    3.62
  -7  -2   4  101.11    3.33
  -7  -2   4  101.18    3.64
  -7  -2   4   95.31    3.85
  -7  -2   4  103.60    3.47
   6   2  -4  213.11    6.97
   6   2  -4  219.77    6.96
   6   2  -4  201.08    7.30
   6   2  -4  211.36    7.21
   6   2  -4  202.56    6.92
  -6  -2   4  201.82    7.15
  -6  -2   4  210.42    6.94
   5   2  -4  179.04    6.32
   5   2  -4  188.67    6.08
   5   2  -4  189.50    6.13
   5   2  -4  183.64    6.07
  -5  -2   4  179.31    6.28
   4   2  -4  281.70    8.90
   4   2  -4  278.44    8.98
   4   2  -4  273.53    8.89
   4   2  -4  271.79    9.13
   3   2  -4    0.17    0.43
   3   2  -4    0.24    0.22
   3   2  -4    0.04    0.23
   3   2  -4    0.42    0.39
   2   2  -4  115.39    3.73
   2   2  -4  115.92    3.92
   1   2  -4  304.97    9.68
   1   2  -4  297.30    9.67
   1   2  -4  303.29   10.12
   0   2  -4   47.18    1.74
   0   2  -4   48.57    1.81
   0   2  -4   50.62    2.01
   0   2  -4   48.71    2.28
   0   2  -4   46.99    1.84
  -1   2  -4   67.49    2.63
  -1   2  -4   66.51    2.47
  -1   2  -4   66.28    2.35
  -1   2  -4   67.72    2.47
  -1   2  -4   66.40    2.91
   1  -2   4   63.90    2.80
   1  -2   4   67.83    2.24
   1  -2   4   65.60    2.23
  -2   2  -4   10.09    0.88
  -2   2  -4    9.81    0.80
  -2   2  -4    9.82    0.94
  -2   2  -4   10.83    0.93
  -2   2  -4    7.60    0.98
   2  -2   4   10.85    0.74
   2  -2   4   13.09    1.30
   2  -2   4   11.18    0.76
  -3   2  -4  204.06    6.93
  -3   2  -4  207.23    7.34
  -3   2  -4  195.81    7.07
  -3   2  -4  202.43    6.78
  -3   2  -4  191.28    7.24
   3  -2   4  197.86    7.25
   3  -2   4  206.32    6.77
   3  -2   4  214.22    6.80
   3  -2   4  202.70    6.75
  -4   2  -4  118.26    5.32
  -4   2  -4  104.78    3.86
  -4   2  -4  103.32    4.01
  -4   2  -4  102.06    3.98
   4  -2   4  105.38    3.85
   4  -2   4  107.24    3.83
   4  -2   4  108.37    3.88
  -5   2  -4   49.27    2.45
  -5   2  -4   59.24    3.07
  -5   2  -4   63.53    3.25
   5  -2   4   60.04    2.54
   5  -2   4   61.23    2.51
   5  -2   4   66.71    2.59
  -6   2  -4   71.49    3.21
  -6   2  -4   77.40    3.79
  -6   2  -4   67.72    2.94
   6  -2   4   70.00    2.99
   6  -2   4   71.31    2.97
   6  -2   4   71.82    3.00
  -7   2  -4    2.65    1.33
  -7   2  -4    2.08    0.95
   7  -2   4    2.35    0.85
  -8   2  -4    6.72    1.25
  -8   2  -4    3.98    1.49
   8  -2   4    8.53    1.17
   8  -2   4    7.79    1.14
  -9   2  -4   -0.20    1.23
  -9   2  -4    0.58    1.68
   9  -2   4   -0.51    0.84
   9  -2   4   -0.19    0.82
 -10   2  -4    1.17    1.18
 -10   2  -4    1.04    1.58
  10  -2   4    2.49    1.17
  10  -2   4    1.83    0.98
  13   1  -4   19.21    2.27
  13   1  -4   18.55    2.07
 -13  -1   4   19.92    1.79
  12   1  -4    0.65    1.15
  12   1  -4    0.47    0.87
  12   1  -4    1.27    0.84
 -12  -1   4   -0.61    0.81
  11   1  -4   18.39    1.95
  11   1  -4   16.41    1.54
  11   1  -4   15.42    1.41
 -11  -1   4   19.08    1.59
  10   1  -4  181.92    6.78
  10   1  -4  174.74    6.44
  10   1  -4  178.37    6.38
 -10  -1   4  173.34    6.55
   9   1  -4    1.72    0.76
   9   1  -4    2.96    1.07
   9   1  -4    2.23    1.27
  -9  -1   4    2.64    0.84
  -9  -1   4    2.06    0.65
  -9  -1   4    1.34    0.72
   8   1  -4   96.72    3.81
   8   1  -4   96.74    4.35
   8   1  -4  103.53    3.83
   8   1  -4  104.42    3.89
  -8  -1   4  100.27    3.78
  -8  -1   4  105.25    3.72
  -8  -1   4  103.66    3.68
   7   1  -4    0.97    0.80
   7   1  -4    2.11    0.64
   7   1  -4    1.44    0.62
   7   1  -4    1.12    0.87
   7   1  -4    0.55    0.66
  -7  -1   4    1.36    0.53
  -7  -1   4    1.07    0.65
  -7  -1   4    1.24    0.47
  -7  -1   4    1.44    0.56
   6   1  -4   24.17    1.27
   6   1  -4   26.42    1.61
   6   1  -4   24.31    1.31
   6   1  -4   23.01    1.67
   6   1  -4   26.36    1.30
  -6  -1   4   24.59    1.11
  -6  -1   4   22.88    1.46
  -6  -1   4   23.95    1.14
  -6  -1   4   25.74    1.23
   5   1  -4    3.46    0.57
   5   1  -4    4.62    0.58
   5   1  -4    3.56    0.53
   5   1  -4    2.08    0.66
  -5  -1   4    1.99    0.59
  -5  -1   4    3.61    0.49
   4   1  -4  128.10    4.27
   4   1  -4  130.50    4.32
   4   1  -4  125.99    4.30
   4   1  -4  127.10    4.51
  -4  -1   4  130.19    4.25
  -4  -1   4  127.58    4.46
  -3  -1   4  619.21   19.85
   1   1  -4   47.27    1.67
   1   1  -4   47.45    2.17
   1   1  -4   47.52    1.70
   0   1  -4  390.66   12.71
   0   1  -4  403.52   12.89
   0   1  -4  391.12   12.97
   0   1  -4  386.24   12.49
  -1   1  -4   80.44    2.82
  -1   1  -4   84.62    3.25
  -1   1  -4   78.09    2.82
  -1   1  -4   76.94    2.64
  -1   1  -4   77.39    2.94
   1  -1   4   78.11    2.69
   1  -1   4   78.43    3.17
   1  -1   4   78.23    2.69
  -2   1  -4   34.69    1.70
  -2   1  -4   34.99    1.38
  -2   1  -4   33.55    1.56
  -2   1  -4   34.16    1.57
  -2   1  -4   35.99    1.97
   2  -1   4   35.24    1.46
   2  -1   4   28.01    1.64
   2  -1   4   38.51    1.68
   2  -1   4   34.77    1.84
  -3   1  -4   50.23    2.17
  -3   1  -4   52.28    2.17
  -3   1  -4   57.62    2.61
  -3   1  -4   53.58    2.34
  -3   1  -4   51.37    2.01
   3  -1   4   50.34    2.56
   3  -1   4   50.34    2.00
   3  -1   4   54.31    2.10
   3  -1   4   53.63    2.07
  -4   1  -4  258.29    8.90
  -4   1  -4  254.54    8.58
  -4   1  -4  255.74    8.74
  -4   1  -4  270.15    9.16
  -4   1  -4  264.24    8.77
   4  -1   4  264.94    8.60
   4  -1   4  264.13    8.66
   4  -1   4  248.00    9.02
   4  -1   4  256.00    8.63
  -5   1  -4   15.72    1.17
  -5   1  -4   11.23    1.43
  -5   1  -4   11.32    1.14
   5  -1   4   13.57    1.17
   5  -1   4   15.12    1.23
   5  -1   4   16.14    1.23
  -6   1  -4  159.84    6.01
  -6   1  -4  140.69    5.25
  -6   1  -4  149.54    5.46
   6  -1   4  138.35    5.27
   6  -1   4  150.38    5.30
  -7   1  -4    2.46    0.99
  -7   1  -4    2.06    1.12
  -7   1  -4    3.40    0.76
   7  -1   4    2.22    0.85
   7  -1   4    1.32    0.76
  -8   1  -4    5.25    1.63
  -8   1  -4    4.72    1.13
   8  -1   4    4.65    1.02
   8  -1   4    5.18    0.98
  -9   1  -4   47.03    2.77
  -9   1  -4   54.59    3.64
   9  -1   4   48.44    2.63
   9  -1   4   51.48    2.67
 -10   1  -4   -1.34    1.45
 -10   1  -4    0.42    1.07
  10  -1   4    1.98    1.02
  10  -1   4    2.13    1.03
  13   0  -4    5.97    1.34
  13   0  -4    7.29    1.51
 -13   0   4    4.17    1.14
  12   0  -4    9.98    1.64
  12   0  -4    7.96    1.30
 -12   0   4   10.93    1.38
  11   0  -4    3.37    1.07
  11   0  -4    5.48    1.42
 -11   0   4    4.11    1.08
  10   0  -4   12.93    1.29
  10   0  -4   14.19    1.59
  10   0  -4   13.72    1.42
 -10   0   4   13.79    1.33
   9   0  -4   15.93    1.45
   9   0  -4   17.90    1.77
   9   0  -4   17.58    1.47
  -9   0   4   18.03    1.48
  -9   0   4   22.30    1.43
   8   0  -4    4.91    0.87
   8   0  -4    7.14    0.95
   8   0  -4    5.77    1.06
  -8   0   4    7.97    0.95
  -8   0   4    7.03    0.98
  -8   0   4    7.00    0.88
   7   0  -4  270.37    8.90
   7   0  -4  271.33    8.81
   7   0  -4  251.64    8.83
   7   0  -4  260.13    9.21
   7   0  -4  270.07    9.10
  -7   0   4  269.83    8.78
  -7   0   4  249.83    8.98
  -7   0   4  265.28    8.80
  -7   0   4  258.57    8.74
   6   0  -4   33.38    1.63
   6   0  -4   35.72    1.89
   6   0  -4   34.42    1.53
   6   0  -4   32.72    1.60
  -6   0   4   34.25    1.56
  -6   0   4   33.83    1.54
  -6   0   4   30.10    1.73
  -6   0   4   32.43    1.49
   5   0  -4   88.98    3.23
   5   0  -4   88.07    3.56
   5   0  -4   91.34    3.15
   5   0  -4   88.42    3.26
   5   0  -4   95.33    3.48
  -5   0   4   91.67    3.17
  -5   0   4   85.10    3.13
  -5   0   4   88.10    3.38
   4   0  -4  398.52   12.90
   4   0  -4  412.14   13.06
   4   0  -4  392.36   12.91
   4   0  -4  407.45   12.80
  -4   0   4  399.85   12.83
  -4   0   4  391.45   13.01
  -4   0   4  392.90   12.82
  -4   0   4  398.39   12.78
   3   0  -4  445.74   14.70
   3   0  -4  459.21   14.81
   3   0  -4  464.12   14.71
  -3   0   4  466.99   14.68
  -3   0   4  460.30   14.62
  -3   0   4  452.77   14.78
   2   0  -4   39.85    1.54
   2   0  -4   38.50    1.53
  -2   0   4   39.51    1.56
  -2   0   4   42.06    1.41
  -2   0   4   41.02    1.41
   1   0  -4    2.60    0.41
   1   0  -4    2.61    0.41
   1   0  -4    2.64    0.33
   1   0  -4    2.64    0.33
  -1   0   4    2.58    0.31
  -1   0   4    2.70    0.27
  -1   0  -4  352.61   11.69
  -1   0  -4  362.90   11.75
  -1   0  -4  365.28   11.98
   1   0   4  358.36   11.95
   1   0   4  369.03   11.64
   1   0   4  362.26   11.63
  -2   0  -4  238.07    7.67
  -2   0  -4  235.08    7.45
  -2   0  -4  226.84    7.64
  -2   0  -4  233.91    7.74
  -2   0  -4  238.73    7.96
   2   0   4  221.67    7.58
   2   0   4  234.18    7.45
   2   0   4  225.30    7.89
   2   0   4  224.32    7.58
   2   0   4  233.53    7.73
  -3   0  -4   90.12    3.32
  -3   0  -4   85.71    3.19
  -3   0  -4   85.39    3.18
  -3   0  -4   85.57    3.49
  -3   0  -4   84.33    2.98
   3   0   4   87.61    3.00
   3   0   4   81.28    3.41
   3   0   4   84.85    3.10
   3   0   4   88.58    3.13
   3   0   4   86.76    3.28
  -4   0  -4    5.70    0.62
  -4   0  -4    7.60    0.96
  -4   0  -4    7.09    0.83
  -4   0  -4    7.27    0.79
  -4   0  -4    4.77    0.95
   4   0   4    5.17    0.68
   4   0   4    5.78    0.72
   4   0   4    6.22    0.67
   4   0   4    6.42    0.88
  -5   0  -4  133.66    5.11
  -5   0  -4  147.53    5.41
  -5   0  -4  138.62    4.84
  -5   0  -4  143.32    5.04
  -5   0  -4  133.48    4.97
   5   0   4  140.24    4.92
   5   0   4  139.30    4.94
   5   0   4  140.16    5.14
   5   0   4  140.27    4.87
   5   0   4  132.14    5.24
  -6   0  -4    4.83    0.76
  -6   0  -4    2.94    0.97
   6   0   4    2.77    0.80
   6   0   4    5.72    0.85
   6   0   4    5.65    0.82
   6   0   4    3.31    0.89
  -7   0  -4  151.19    6.16
  -7   0  -4  148.46    5.54
  -7   0  -4  158.53    5.76
   7   0   4  159.27    5.88
   7   0   4  160.42    5.62
   7   0   4  150.59    5.63
  -8   0  -4   17.22    1.62
  -8   0  -4   17.10    1.97
   8   0   4   18.83    1.63
   8   0   4   17.43    1.71
  -9   0  -4   24.36    2.38
  -9   0  -4   23.89    2.05
   9   0   4   23.65    1.86
   9   0   4   24.08    1.88
 -10   0  -4   62.31    3.89
 -10   0  -4   58.69    3.18
  10   0   4   55.90    2.96
  10   0   4   58.61    3.00
 -11   0  -4   -0.66    1.53
 -11   0  -4   -0.66    0.97
  11   0   4    0.04    0.91
  11   0   4   -0.79    0.88
  12  -1  -4    6.36    1.63
  12  -1  -4    7.23    1.58
 -12   1   4    8.34    1.37
  11  -1  -4   11.16    1.68
  11  -1  -4   10.83    1.43
 -11   1   4   12.16    1.47
  10  -1  -4   85.77    3.89
  10  -1  -4   91.12    4.17
 -10   1   4   94.68    3.87
   9  -1  -4  239.42    8.37
   9  -1  -4  224.77    8.11
  -9   1   4  216.11    8.27
  -9   1   4  237.93    8.05
   8  -1  -4   41.63    2.44
   8  -1  -4   35.90    2.09
  -8   1   4   39.77    2.32
  -8   1   4   36.76    1.93
   7  -1  -4  363.46   11.94
   7  -1  -4  364.10   12.10
   7  -1  -4  350.56   11.90
  -7   1   4  355.19   11.83
  -7   1   4  345.86   12.32
  -7   1   4  369.56   11.87
  -7   1   4  352.32   11.81
   6  -1  -4   37.51    2.15
   6  -1  -4   38.43    1.87
   6  -1  -4   41.26    2.02
   6  -1  -4   38.63    2.05
  -6   1   4   37.40    1.96
  -6   1   4   37.17    1.76
  -6   1   4   37.48    1.79
  -6   1   4   36.15    1.74
   5  -1  -4   84.68    3.28
   5  -1  -4   80.93    3.08
   5  -1  -4   85.80    3.14
   5  -1  -4   80.12    3.38
  -5   1   4   82.77    3.06
  -5   1   4   82.09    2.99
  -5   1   4   82.04    3.22
  -5   1   4   80.94    3.01
   4  -1  -4  145.29    5.19
   4  -1  -4  147.74    5.05
   4  -1  -4  153.63    5.08
   4  -1  -4  146.28    5.35
  -4   1   4  149.78    4.94
  -4   1   4  142.00    5.14
  -4   1   4  150.00    5.03
  -4   1   4  146.93    4.99
   3  -1  -4   56.24    2.22
   3  -1  -4   63.04    2.38
   3  -1  -4   56.67    2.22
  -3   1   4   55.33    2.19
  -3   1   4   60.92    2.04
  -3   1   4   57.00    2.31
  -3   1   4   57.22    2.53
   2  -1  -4  349.41   11.54
   2  -1  -4  369.96   11.58
   2  -1  -4  364.71   11.56
  -2   1   4  359.40   11.52
  -2   1   4  353.54   11.50
  -2   1   4  350.46   11.57
   0  -1  -4  157.62    5.12
   0  -1  -4  155.55    5.02
   0  -1  -4  152.71    5.11
   0   1   4  152.51    4.96
   0   1   4  154.13    5.08
   0   1   4  149.26    5.07
   0   1   4  158.80    5.03
  -1  -1  -4  301.36    9.90
  -1  -1  -4  305.51    9.70
  -1  -1  -4  295.07    9.68
  -1  -1  -4  296.64    9.67
   1   1   4  294.39    9.65
   1   1   4  299.34    9.66
   1   1   4  296.19    9.67
  -2  -1  -4  302.72    9.88
  -2  -1  -4  288.18    9.62
  -2  -1  -4  297.17    9.64
  -2  -1  -4  292.20    9.66
   2   1   4  298.30    9.67
   2   1   4  299.35    9.61
   2   1   4  294.76    9.44
   2   1   4  291.65    9.59
   2   1   4  287.47    9.81
  -3  -1  -4   37.94    1.96
  -3  -1  -4   34.28    1.79
  -3  -1  -4   34.72    1.41
  -3  -1  -4   34.75    1.64
  -3  -1  -4   34.32    1.69
   3   1   4   34.76    1.84
   3   1   4   34.99    1.75
   3   1   4   35.57    1.60
   3   1   4   35.79    1.58
   3   1   4   34.39    1.56
  -4  -1  -4   81.63    3.25
  -4  -1  -4   82.65    2.95
  -4  -1  -4   81.18    3.38
  -4  -1  -4   84.34    3.16
   4   1   4   83.97    3.09
   4   1   4   83.34    3.06
   4   1   4   81.33    3.32
   4   1   4   86.07    3.24
   4   1   4   79.95    2.98
  -5  -1  -4    0.61    0.75
  -5  -1  -4    0.05    0.43
  -5  -1  -4   -0.26    0.60
   5   1   4    0.73    0.59
   5   1   4    0.86    0.56
   5   1   4    0.97    0.69
   5   1   4    0.33    0.58
   5   1   4    0.03    0.53
  -6  -1  -4   42.69    2.00
  -6  -1  -4   42.78    2.48
  -6  -1  -4   44.83    2.35
  -6  -1  -4   52.21    2.27
  -6  -1  -4   39.23    2.09
   6   1   4   45.54    2.14
   6   1   4   47.08    2.31
   6   1   4   43.41    2.35
   6   1   4   47.24    2.09
   6   1   4   41.68    2.04
  -7  -1  -4  298.84   10.01
  -7  -1  -4  290.85   10.35
   7   1   4  284.71    9.88
   7   1   4  291.71   10.13
   7   1   4  296.93    9.95
  -8  -1  -4    3.00    0.94
  -8  -1  -4    1.46    0.70
   8   1   4    0.87    0.83
  -9  -1  -4    8.88    1.28
   9   1   4    9.03    1.41
   9   1   4    9.20    1.21
   9   1   4    8.76    1.21
 -10  -1  -4   35.30    3.01
 -10  -1  -4   32.60    2.34
  10   1   4   32.05    2.27
  10   1   4   34.71    2.18
  10   1   4   32.53    2.41
 -11  -1  -4    1.57    1.73
  11   1   4    5.24    1.25
  11   1   4    5.04    1.18
  11   1   4    3.94    2.14
 -12  -1  -4   24.21    2.67
 -12  -1  -4   23.44    2.14
  12   1   4   19.88    1.86
  12   1   4   18.35    1.88
  12  -2  -4    6.74    1.46
  12  -2  -4    9.03    1.47
 -12   2   4    9.25    2.32
  11  -2  -4   25.21    2.15
  11  -2  -4   29.08    2.46
 -11   2   4   26.79    2.24
  10  -2  -4    1.19    0.96
  10  -2  -4    2.00    1.15
 -10   2   4    0.48    0.98
   9  -2  -4    0.00    1.09
   9  -2  -4    0.04    0.88
  -9   2   4    0.27    0.90
   8  -2  -4   60.36    2.98
   8  -2  -4   52.32    2.66
  -8   2   4   53.84    2.66
  -8   2   4   60.92    2.75
   7  -2  -4   38.39    2.26
  -7   2   4   34.24    1.83
  -7   2   4   36.98    2.03
  -7   2   4   34.35    1.96
  -6   2   4    2.35    0.69
   5  -2  -4   34.79    1.71
   5  -2  -4   36.31    1.92
   5  -2  -4   35.45    2.04
   5  -2  -4   35.97    1.75
  -5   2   4   36.19    1.69
  -5   2   4   37.10    1.87
  -5   2   4   34.76    1.74
  -5   2   4   34.73    1.66
   4  -2  -4   47.78    2.09
   4  -2  -4   55.06    2.33
   4  -2  -4   48.81    2.42
   4  -2  -4   53.07    2.18
  -4   2   4   52.88    2.10
  -4   2   4   51.37    2.25
  -4   2   4   50.83    2.14
  -4   2   4   50.05    2.03
   3  -2  -4    5.59    0.72
   3  -2  -4    5.57    0.70
   3  -2  -4    5.26    0.93
   3  -2  -4    5.65    0.79
  -3   2   4    5.61    0.66
  -3   2   4    5.22    0.56
  -3   2   4    5.04    0.72
  -3   2   4    4.24    0.74
   2  -2  -4  146.39    4.99
   2  -2  -4  149.03    4.98
   2  -2  -4  147.53    4.96
  -2   2   4  152.55    4.97
  -2   2   4  140.16    4.98
  -2   2   4  145.04    4.93
   1  -2  -4  338.44   11.21
   1  -2  -4  349.41   11.19
   1  -2  -4  350.61   11.23
  -1   2   4  346.81   11.21
  -1   2   4  350.18   11.22
  -1   2   4  344.87   11.19
   0  -2  -4  118.72    4.09
   0  -2  -4  123.85    3.97
   0  -2  -4  122.51    4.09
   0   2   4  121.70    3.97
   0   2   4  117.68    3.99
   0   2   4  119.14    4.08
  -2  -2  -4   71.56    2.73
  -2  -2  -4   75.42    2.72
  -2  -2  -4   75.30    2.75
  -2  -2  -4   72.87    2.87
   2   2   4   79.49    2.79
   2   2   4   73.52    2.85
   2   2   4   74.33    2.70
   2   2   4   73.89    2.55
   2   2   4   76.39    2.74
  -3  -2  -4  470.26   15.42
  -3  -2  -4  487.05   15.44
  -3  -2  -4  482.98   15.60
  -3  -2  -4  478.56   15.46
   3   2   4  475.73   15.56
   3   2   4  466.82   15.40
  -4  -2  -4  184.07    6.49
  -4  -2  -4  196.34    6.47
  -4  -2  -4  193.27    6.65
  -4  -2  -4  186.53    6.44
   4   2   4  187.10    6.41
   4   2   4  186.23    6.53
   4   2   4  190.20    6.43
   4   2   4  185.77    6.58
   4   2   4  195.88    6.33
  -5  -2  -4  114.58    4.17
  -5  -2  -4  116.41    4.18
  -5  -2  -4  113.68    4.40
  -5  -2  -4  114.75    4.04
  -5  -2  -4  112.87    4.26
   5   2   4  112.41    4.13
   5   2   4  115.54    4.07
   5   2   4  116.66    4.36
   5   2   4  114.94    4.14
   5   2   4  116.61    4.31
  -6  -2  -4  129.21    5.00
  -6  -2  -4  141.28    4.77
  -6  -2  -4  130.04    4.61
  -6  -2  -4  125.90    4.70
  -6  -2  -4  123.68    4.80
   6   2   4  125.76    4.67
   6   2   4  135.00    4.66
   6   2   4  133.68    4.88
   6   2   4  122.47    4.88
   6   2   4  130.60    4.70
  -7  -2  -4   21.73    1.97
  -7  -2  -4   19.58    1.40
   7   2   4   24.36    2.24
   7   2   4   23.41    1.58
  -8  -2  -4  172.26    6.47
  -8  -2  -4  168.10    6.04
  -8  -2  -4  153.97    5.88
   8   2   4  164.58    5.98
   8   2   4  165.73    5.99
   8   2   4  162.60    6.17
  -9  -2  -4    3.78    1.03
  -9  -2  -4    2.18    1.31
   9   2   4    4.71    1.13
   9   2   4    3.30    0.97
   9   2   4    3.08    1.03
 -10  -2  -4    3.91    1.54
 -10  -2  -4    3.96    1.13
  10   2   4    3.07    1.07
  10   2   4    4.95    1.14
  10   2   4    3.30    1.05
 -11  -2  -4   25.90    2.28
 -11  -2  -4   30.67    3.00
  11   2   4   28.99    2.10
  11   2   4   31.12    2.27
  11   2   4   26.46    2.29
 -12  -2  -4   19.63    2.43
 -12  -2  -4   18.69    1.90
  12   2   4   16.71    1.85
  12   2   4   19.32    1.85
  12   2   4   22.17    2.00
  11  -3  -4    1.38    1.08
  11  -3  -4    0.99    1.04
 -11   3   4    2.84    1.30
  10  -3  -4   10.13    1.41
  10  -3  -4    9.22    1.38
 -10   3   4    9.89    1.47
   9  -3  -4   -0.59    0.85
   9  -3  -4    1.59    1.04
  -9   3   4    0.84    1.01
   8  -3  -4    0.35    0.86
   8  -3  -4    1.71    0.94
  -8   3   4    0.87    0.93
   7  -3  -4  128.67    5.20
   7  -3  -4  136.01    5.07
  -7   3   4  136.12    5.02
  -7   3   4  131.60    4.98
   6  -3  -4   65.32    2.95
   6  -3  -4   61.45    2.77
  -6   3   4   60.96    2.67
  -6   3   4   65.90    2.79
  -6   3   4   62.48    2.70
   5  -3  -4   36.91    2.01
   5  -3  -4   35.94    1.80
   5  -3  -4   39.60    1.92
   5  -3  -4   35.55    2.12
  -5   3   4   38.51    1.78
  -5   3   4   36.75    1.99
  -5   3   4   37.73    1.98
  -5   3   4   36.26    1.89
   4  -3  -4  289.49   10.25
   4  -3  -4  310.93   10.07
   4  -3  -4  292.12   10.02
   4  -3  -4  316.27   10.17
  -4   3   4  307.14    9.97
  -4   3   4  297.33   10.12
  -4   3   4  303.58   10.05
  -4   3   4  303.64   10.02
  -3   3   4  989.26   31.57
  -3   3   4  979.59   31.48
   2  -3  -4    5.89    0.90
   2  -3  -4    4.98    0.67
   2  -3  -4    5.06    0.71
   2  -3  -4    3.64    0.64
  -2   3   4    5.52    0.73
  -2   3   4    4.84    0.67
  -2   3   4    5.34    0.74
   1  -3  -4  297.82    9.63
   1  -3  -4  289.32    9.61
   1  -3  -4  295.71    9.63
  -1   3   4  297.56    9.63
  -1   3   4  292.84    9.62
  -1   3   4  292.41    9.60
   0  -3  -4  344.63   11.20
   0  -3  -4  353.45   11.22
   0   3   4  349.60   11.21
   0   3   4  333.92   11.18
  -1  -3  -4  489.41   15.51
   1   3   4  473.57   15.48
  -2  -3  -4  165.73    5.71
  -2  -3  -4  162.87    5.64
  -2  -3  -4  169.83    5.64
  -2  -3  -4  171.36    5.67
   2   3   4  175.88    5.68
   2   3   4  166.38    5.64
   2   3   4  167.65    5.66
  -3  -3  -4   62.29    2.40
  -3  -3  -4   58.13    2.37
  -3  -3  -4   61.58    2.47
  -3  -3  -4   59.10    2.35
   3   3   4   60.64    2.36
   3   3   4   58.40    2.44
   3   3   4   64.77    2.43
   3   3   4   58.65    2.41
   3   3   4   61.07    2.26
  -4  -3  -4  218.31    7.17
  -4  -3  -4  221.54    7.16
  -4  -3  -4  211.56    7.26
  -4  -3  -4  201.54    7.18
   4   3   4  226.51    7.18
   4   3   4  213.12    7.08
   4   3   4  196.75    7.11
   4   3   4  206.09    7.23
   4   3   4  218.21    7.26
  -5  -3  -4   65.48    2.68
  -5  -3  -4   68.19    2.69
  -5  -3  -4   66.84    2.75
  -5  -3  -4   67.05    2.85
   5   3   4   65.04    2.63
   5   3   4   65.04    2.66
   5   3   4   74.61    2.91
   5   3   4   67.05    2.78
   5   3   4   67.54    2.62
  -6  -3  -4    1.90    0.67
  -6  -3  -4    1.74    0.69
  -6  -3  -4    1.38    0.75
  -6  -3  -4    0.65    0.67
   6   3   4    1.09    0.77
   6   3   4    2.11    0.67
   6   3   4    1.65    0.62
   6   3   4    0.66    0.61
   6   3   4    0.89    0.61
  -7  -3  -4    1.46    0.68
  -7  -3  -4    0.12    0.72
  -7  -3  -4    1.28    0.61
  -7  -3  -4    2.08    0.77
  -7  -3  -4    1.07    0.82
   7   3   4    1.97    0.74
   7   3   4    1.21    0.65
   7   3   4    1.50    0.84
   7   3   4    1.49    0.71
   7   3   4    0.99    0.64
  -8  -3  -4    0.93    0.60
   8   3   4    2.63    1.10
   8   3   4    1.99    0.85
  -9  -3  -4    2.13    1.20
  -9  -3  -4    2.21    0.94
   9   3   4    2.08    0.92
   9   3   4    2.39    0.99
   9   3   4    2.54    1.11
 -10  -3  -4    0.77    1.25
 -10  -3  -4   -0.51    0.88
  10   3   4    0.01    0.84
  10   3   4   -0.41    0.92
  10   3   4   -0.76    0.89
 -11  -3  -4    1.35    1.05
 -11  -3  -4    3.21    1.50
  11   3   4    1.95    1.01
  11   3   4    3.92    1.25
  11   3   4    3.22    1.20
 -12  -3  -4   42.45    3.32
 -12  -3  -4   38.28    3.13
  12   3   4   42.55    4.35
  12   3   4   40.62    2.72
 -13  -3  -4   55.48    3.09
 -13  -3  -4   51.67    3.79
  13   3   4   52.17    3.27
  13   3   4   47.49    2.97
  11  -4  -4   23.41    2.36
  11  -4  -4   25.59    2.31
 -11   4   4   20.07    2.08
  10  -4  -4   72.66    3.81
  10  -4  -4   68.86    3.54
 -10   4   4   72.78    3.61
   9  -4  -4    1.72    1.02
   9  -4  -4    1.57    1.17
  -9   4   4    2.21    1.08
   8  -4  -4  110.67    4.57
   8  -4  -4  114.87    4.80
  -8   4   4  113.25    4.60
   7  -4  -4   24.65    1.85
   7  -4  -4   24.64    2.06
  -7   4   4   28.37    1.94
   5  -4  -4   75.80    3.17
   5  -4  -4   83.81    3.35
  -5   4   4   74.85    3.14
  -5   4   4   71.83    2.94
  -5   4   4   60.94    2.89
   4  -4  -4  103.56    3.82
   4  -4  -4   98.25    3.99
   4  -4  -4   92.53    3.87
   4  -4  -4  103.84    3.92
  -4   4   4  101.66    3.73
  -4   4   4  107.05    3.85
  -4   4   4   99.35    3.90
   3  -4  -4   37.52    1.84
   3  -4  -4   29.12    1.64
  -3   4   4   40.73    1.79
  -3   4   4   36.30    1.71
  -3   4   4   35.24    1.85
   2  -4  -4    8.43    0.82
  -2   4   4    6.15    0.76
   1  -4  -4    2.68    0.73
   1  -4  -4    2.77    0.63
   1  -4  -4    2.02    0.67
   1  -4  -4    1.37    0.58
  -1   4   4    1.19    0.61
  -1   4   4    2.10    0.66
  -1   4   4    1.63    0.61
   0  -4  -4   35.44    1.61
   0  -4  -4   38.16    1.66
   0   4   4   37.42    1.68
   0   4   4   34.93    1.60
   0   4   4   40.08    1.71
  -1  -4  -4    0.67    0.52
  -1  -4  -4    0.19    0.47
   1   4   4    0.57    0.47
   1   4   4    0.17    0.47
   1   4   4   -0.13    0.53
  -2  -4  -4   11.63    0.93
  -2  -4  -4   12.69    0.99
  -2  -4  -4   12.90    0.96
  -2  -4  -4   12.32    1.01
   2   4   4   11.44    1.02
   2   4   4   12.60    1.00
   2   4   4   12.31    1.01
  -3  -4  -4    0.31    0.53
  -3  -4  -4    0.08    0.55
  -3  -4  -4   -0.71    0.50
  -3  -4  -4    1.05    0.59
   3   4   4    0.28    0.55
   3   4   4    0.62    0.63
   3   4   4    1.69    0.66
  -4  -4  -4  289.14    9.65
  -4  -4  -4  295.50    9.69
  -4  -4  -4  293.34    9.67
  -4  -4  -4  285.83    9.70
   4   4   4  291.25    9.66
   4   4   4  292.48    9.67
   4   4   4  288.31    9.75
   4   4   4  297.23    9.69
   4   4   4  300.77    9.66
  -5  -4  -4  181.68    6.18
  -5  -4  -4  170.10    6.06
  -5  -4  -4  176.47    6.10
  -5  -4  -4  177.20    6.17
   5   4   4  181.63    6.24
   5   4   4  179.05    6.14
   5   4   4  173.33    6.09
   5   4   4  182.03    6.10
  -6  -4  -4   34.61    1.71
  -6  -4  -4   39.32    1.93
  -6  -4  -4   31.86    1.70
   6   4   4   30.04    1.69
   6   4   4   29.24    1.68
   6   4   4   43.27    2.46
   6   4   4   39.05    2.04
   6   4   4   32.00    1.76
  -7  -4  -4  396.76   13.05
  -7  -4  -4  369.57   12.84
  -7  -4  -4  384.20   13.00
  -7  -4  -4  389.61   12.89
   7   4   4  398.45   13.08
   7   4   4  387.31   13.00
   7   4   4  374.86   12.86
   7   4   4  397.24   12.91
   7   4   4  399.37   12.90
  -8  -4  -4  136.03    5.32
  -8  -4  -4  136.27    5.07
   8   4   4  141.39    5.10
   8   4   4  131.50    5.18
   8   4   4  141.15    5.34
   8   4   4  134.84    5.09
  -9  -4  -4   71.34    3.55
  -9  -4  -4   72.90    3.21
   9   4   4   74.36    3.31
   9   4   4   77.16    3.55
   9   4   4   71.14    3.21
 -10  -4  -4  111.00    4.46
 -10  -4  -4  113.17    4.89
  10   4   4  111.51    4.58
  10   4   4  108.05    4.74
  10   4   4  111.53    4.48
 -11  -4  -4   22.62    2.16
 -11  -4  -4   17.57    1.66
  11   4   4   15.94    1.68
  11   4   4   19.62    1.88
  11   4   4   20.49    1.89
 -12  -4  -4   59.46    3.66
 -12  -4  -4   55.21    3.06
  12   4   4   58.49    3.25
  12   4   4   54.67    3.04
  12   4   4   58.09    3.35
 -13  -4  -4    2.99    1.13
  13   4   4    1.33    1.18
  13   4   4    2.80    1.16
  13   4   4    1.51    1.20
  10  -5  -4    3.24    1.35
  10  -5  -4    0.59    1.11
 -10   5   4    3.65    1.30
   9  -5  -4    8.74    1.56
   9  -5  -4    5.74    1.32
  -9   5   4    6.25    1.38
   8  -5  -4    7.27    1.35
   8  -5  -4    5.86    1.19
  -8   5   4    6.20    1.61
  -8   5   4    8.00    1.35
   7  -5  -4    0.49    0.92
   7  -5  -4    1.91    1.10
  -7   5   4    2.70    1.37
  -7   5   4    0.99    0.99
   6  -5  -4   18.07    1.67
   6  -5  -4   20.53    1.67
  -6   5   4   19.13    1.77
  -6   5   4   20.30    1.96
   5  -5  -4   88.23    3.91
   5  -5  -4   93.80    3.80
  -5   5   4   92.41    3.75
  -5   5   4   93.33    3.83
  -5   5   4  115.74    5.49
   4  -5  -4   53.36    2.64
   4  -5  -4   55.88    2.35
   4  -5  -4   58.63    2.50
   4  -5  -4   56.27    2.60
  -4   5   4   51.95    2.58
  -4   5   4   51.34    2.38
  -4   5   4   55.03    2.49
  -4   5   4   51.01    2.57
   3  -5  -4    1.66    0.64
   3  -5  -4    3.27    0.82
   3  -5  -4    2.42    0.71
   3  -5  -4    2.56    0.82
  -3   5   4    0.55    0.56
  -3   5   4    1.47    0.68
  -3   5   4    0.27    0.66
   2  -5  -4  181.21    6.34
   2  -5  -4  192.60    6.34
   2  -5  -4  185.80    6.46
   2  -5  -4  209.40    6.53
  -2   5   4  158.48    6.28
  -2   5   4  194.28    6.40
  -2   5   4  174.89    6.42
   1  -5  -4  369.35   12.30
   1  -5  -4  384.52   12.34
   1  -5  -4  376.82   12.39
  -1   5   4  391.42   12.38
  -1   5   4  370.06   12.32
  -1   5   4  367.95   12.39
   0  -5  -4   32.41    1.60
   0  -5  -4   32.84    1.58
   0  -5  -4   38.00    1.65
   0   5   4   33.11    1.66
   0   5   4   28.35    1.51
   0   5   4   27.44    1.62
  -1  -5  -4    1.42    0.60
  -1  -5  -4    1.35    0.54
   1   5   4    0.64    0.54
   1   5   4    0.93    0.58
   2   5   4 1000.00   31.95
  -3  -5  -4  132.10    4.69
  -3  -5  -4  133.99    4.55
  -3  -5  -4  130.05    4.63
  -3  -5  -4  134.14    4.64
   3   5   4  138.30    4.75
   3   5   4  129.07    4.63
   3   5   4  137.97    4.69
  -4  -5  -4   70.19    2.74
  -4  -5  -4   65.96    2.62
  -4  -5  -4   74.53    2.61
  -4  -5  -4   68.32    2.66
   4   5   4   74.27    2.87
   4   5   4   65.14    2.70
   4   5   4   65.68    2.65
  -5  -5  -4  481.20   15.44
  -5  -5  -4  470.71   15.43
  -5  -5  -4  490.05   15.46
  -5  -5  -4  462.11   15.54
   5   5   4  478.23   15.59
   5   5   4  477.70   15.51
   5   5   4  464.41   15.41
   5   5   4  485.58   15.49
   5   5   4  464.77   15.46
  -6  -5  -4   -0.04    0.52
  -6  -5  -4    0.85    0.61
  -6  -5  -4   -0.10    0.86
  -6  -5  -4   -0.23    0.56
   6   5   4    0.30    0.50
   6   5   4    0.42    0.90
   6   5   4   -0.90    0.70
   6   5   4   -0.17    0.60
   6   5   4    0.15    0.62
  -7  -5  -4   18.94    1.47
  -7  -5  -4   20.30    1.40
  -7  -5  -4   21.88    1.62
  -7  -5  -4   22.55    1.43
   7   5   4   22.13    1.43
   7   5   4   22.89    1.58
   7   5   4   22.91    1.54
   7   5   4   19.97    1.78
   7   5   4   20.94    1.37
  -8  -5  -4  178.06    6.28
  -8  -5  -4  162.79    6.39
  -8  -5  -4  161.32    6.04
   8   5   4  178.42    6.21
   8   5   4  167.47    6.36
   8   5   4  175.74    6.36
  -9  -5  -4    1.29    0.79
  -9  -5  -4    0.86    1.02
   9   5   4    1.22    1.07
   9   5   4    0.89    0.78
   9   5   4    2.01    0.90
   9   5   4    1.64    0.94
 -10  -5  -4    9.28    1.22
 -10  -5  -4    9.82    1.50
  10   5   4   11.66    1.62
  10   5   4   10.06    1.43
  10   5   4    8.87    1.21
 -11  -5  -4    1.00    0.99
 -11  -5  -4   -0.10    1.16
  11   5   4    0.42    0.89
  11   5   4    0.93    1.01
  11   5   4    0.34    1.15
 -12  -5  -4    2.83    1.42
 -12  -5  -4    1.32    1.07
  12   5   4    3.25    1.25
  12   5   4    2.75    1.09
  12   5   4    2.22    1.20
 -13  -5  -4   10.09    1.80
 -13  -5  -4    8.84    1.83
  13   5   4   11.09    1.56
  13   5   4   10.00    1.71
  13   5   4    9.68    1.76
   9  -6  -4    2.02    1.10
   9  -6  -4    1.25    1.24
  -9   6   4    1.90    1.25
   8  -6  -4   32.90    2.31
   8  -6  -4   32.63    2.57
  -8   6   4   29.31    2.76
  -8   6   4   35.57    2.48
   7  -6  -4   78.23    3.54
   7  -6  -4   75.44    3.73
  -7   6   4   81.25    3.70
  -7   6   4   73.71    3.99
   6  -6  -4    3.68    0.96
  -6   6   4    4.75    1.10
  -6   6   4    4.00    1.22
   5  -6  -4   69.50    3.26
   5  -6  -4   67.45    3.03
  -5   6   4   67.22    3.39
  -5   6   4   64.81    3.08
   4  -6  -4  298.84    9.90
   4  -6  -4  297.56   10.07
   4  -6  -4  276.93   10.05
  -4   6   4  284.82   10.13
  -4   6   4  279.24    9.88
  -4   6   4  304.29    9.97
   3  -6  -4   37.29    1.96
   3  -6  -4   37.00    1.83
   3  -6  -4   37.47    2.13
  -3   6   4   37.42    2.05
  -3   6   4   36.03    2.10
  -3   6   4   37.68    1.87
   2  -6  -4  113.85    4.42
   2  -6  -4  120.72    4.34
   2  -6  -4  120.57    4.30
  -2   6   4  118.39    4.47
  -2   6   4  123.83    4.41
  -2   6   4  117.43    4.33
   1  -6  -4  200.94    6.80
   1  -6  -4  203.90    6.84
   1  -6  -4  201.16    6.88
  -1   6   4  197.45    6.94
  -1   6   4  205.35    6.90
  -1   6   4  195.33    6.83
   0  -6  -4   96.04    3.48
   0  -6  -4   93.45    3.44
   0  -6  -4  105.15    3.50
   0   6   4   82.17    3.43
   0   6   4  102.36    3.55
   0   6   4   86.25    3.54
  -1  -6  -4  179.32    5.86
  -1  -6  -4  168.22    5.80
  -1  -6  -4  171.51    5.90
   1   6   4  175.17    5.89
   1   6   4  161.82    5.83
  -2  -6  -4   13.44    1.02
  -2  -6  -4   12.72    1.05
   2   6   4   12.91    1.17
   2   6   4   14.59    1.20
   2   6   4   10.11    0.97
  -3  -6  -4    7.64    0.67
  -4  -6  -4  226.63    8.00
  -4  -6  -4  235.41    7.77
  -4  -6  -4  223.27    7.86
  -4  -6  -4  243.23    7.91
   4   6   4  245.64    7.97
   4   6   4  249.78    8.10
   4   6   4  234.64    7.91
  -5  -6  -4   76.72    2.79
  -5  -6  -4   68.29    2.88
  -5  -6  -4   76.14    2.67
  -5  -6  -4   70.50    2.75
   5   6   4   67.55    2.76
   5   6   4   68.70    2.97
   5   6   4   73.44    2.85
  -6  -6  -4   88.68    3.49
  -6  -6  -4   98.86    3.50
  -6  -6  -4   87.70    3.65
  -6  -6  -4   94.03    3.53
   6   6   4   99.53    3.70
   6   6   4   99.10    3.63
   6   6   4   94.36    3.45
   6   6   4   96.34    3.58
   6   6   4   96.70    3.78
  -7  -6  -4    3.19    0.75
  -7  -6  -4    3.09    0.67
  -7  -6  -4    2.83    0.72
  -7  -6  -4    1.74    0.72
   7   6   4    2.48    0.76
   7   6   4    2.85    0.79
   7   6   4    1.09    0.84
   7   6   4    0.79    0.51
  -9  -6  -4   42.45    2.40
  -9  -6  -4   41.34    2.19
   9   6   4   38.72    2.62
   9   6   4   41.98    2.17
   9   6   4   42.68    2.44
   9   6   4   42.28    2.25
 -10  -6  -4   42.26    2.30
 -10  -6  -4   39.77    2.97
  10   6   4   42.68    2.60
  10   6   4   46.97    2.85
  10   6   4   41.84    2.34
 -11  -6  -4   37.27    2.21
 -11  -6  -4   34.44    2.53
  11   6   4   30.20    2.61
  11   6   4   33.78    2.44
  11   6   4   33.09    2.23
 -12  -6  -4  104.92    4.71
 -12  -6  -4  105.31    4.30
  12   6   4   96.91    4.34
  12   6   4  102.20    4.55
  12   6   4   98.01    4.67
 -13  -6  -4   24.42    2.38
 -13  -6  -4   22.23    1.99
  13   6   4   21.88    2.15
  13   6   4   24.74    2.40
  13   6   4   19.49    2.02
   8  -7  -4    1.74    1.25
   8  -7  -4    0.13    1.16
  -8   7   4    0.23    1.12
   7  -7  -4   11.09    1.41
   7  -7  -4   12.42    1.74
  -7   7   4   13.99    1.63
  -7   7   4   11.81    1.83
   6  -7  -4    6.44    1.13
   6  -7  -4    3.90    1.20
  -6   7   4    6.58    1.45
  -6   7   4    3.33    1.14
   5  -7  -4    1.32    0.99
   5  -7  -4    0.85    0.84
  -5   7   4    1.24    0.96
  -5   7   4    1.10    1.07
   4  -7  -4   30.45    1.88
  -4   7   4   24.66    2.15
   3  -7  -4   36.29    2.11
   3  -7  -4   33.89    1.81
   2  -7  -4   24.90    1.50
   2  -7  -4   26.63    1.60
   2  -7  -4   26.90    1.74
  -2   7   4   26.44    1.75
   1  -7  -4   28.06    1.55
   1  -7  -4   28.62    1.62
   1  -7  -4   26.45    1.49
  -1   7   4   27.04    1.70
  -1   7   4   28.53    1.64
  -1   7   4   26.93    1.54
   0  -7  -4   10.34    1.01
  -1  -7  -4    0.65    0.56
  -1  -7  -4    0.92    0.50
  -1  -7  -4    1.20    0.52
   1   7   4    1.12    0.62
   1   7   4    1.21    0.55
  -2  -7  -4    5.96    0.67
  -2  -7  -4    8.44    0.69
  -2  -7  -4    5.57    0.68
   2   7   4    5.90    0.84
   2   7   4    4.91    0.69
   2   7   4    5.46    0.77
  -3  -7  -4   25.70    1.35
  -3  -7  -4   26.68    1.10
  -3  -7  -4   28.19    1.09
  -3  -7  -4   28.49    1.42
   3   7   4   30.09    1.45
   3   7   4   30.77    1.65
   3   7   4   27.09    1.52
  -4  -7  -4   -0.08    0.50
  -4  -7  -4    0.39    0.26
  -4  -7  -4   -0.21    0.46
   4   7   4    0.19    0.51
   4   7   4   -0.37    0.59
   4   7   4   -0.34    0.64
  -5  -7  -4   68.10    2.64
  -5  -7  -4   67.33    2.61
  -5  -7  -4   66.75    2.38
  -5  -7  -4   64.97    2.80
   5   7   4   68.88    2.91
   5   7   4   70.30    2.74
   5   7   4   67.71    2.74
  -6  -7  -4   25.25    1.41
  -6  -7  -4   22.53    1.37
  -6  -7  -4   24.55    1.25
  -6  -7  -4   24.69    1.59
   6   7   4   23.12    1.71
   6   7   4   25.60    1.43
   6   7   4   25.12    1.53
  -7  -7  -4   21.94    1.41
  -7  -7  -4   23.61    1.39
  -7  -7  -4   21.18    1.39
   7   7   4   21.55    1.51
   7   7   4   22.88    1.25
   7   7   4   23.71    1.70
   7   7   4   19.37    1.86
   7   7   4   24.34    1.44
  -8  -7  -4  204.95    6.92
  -8  -7  -4  192.91    6.89
   8   7   4  194.76    6.84
   8   7   4  198.11    7.26
   8   7   4  203.75    7.19
   8   7   4  203.40    7.35
  -9  -7  -4  155.34    5.52
  -9  -7  -4  141.73    5.18
  -9  -7  -4  140.15    5.29
   9   7   4  132.62    5.17
   9   7   4  141.18    5.32
   9   7   4  147.88    5.67
   9   7   4  145.42    5.51
 -10  -7  -4    5.83    1.19
 -10  -7  -4    6.49    1.03
  10   7   4    6.02    1.11
  10   7   4    3.28    1.21
  10   7   4    7.10    1.30
  10   7   4    5.27    0.91
 -11  -7  -4   13.74    1.36
 -11  -7  -4   12.90    1.57
  11   7   4   10.42    1.45
  11   7   4   12.95    1.74
  11   7   4   13.12    1.45
 -12  -7  -4   23.85    2.21
 -12  -7  -4   21.65    1.85
  12   7   4   19.51    1.83
  12   7   4   20.52    2.04
  12   7   4   18.30    2.09
 -13  -7  -4    1.87    0.99
 -13  -7  -4    3.04    1.31
  13   7   4    3.26    1.43
  13   7   4    2.75    1.91
  13   7   4    1.48    1.27
   7  -8  -4    3.69    1.38
   7  -8  -4    3.49    1.14
  -7   8   4    3.51    1.23
   6  -8  -4   26.17    2.04
  -6   8   4   21.16    1.96
  -6   8   4   24.94    2.49
   5  -8  -4    5.06    1.10
  -5   8   4    5.66    1.37
  -5   8   4    2.56    1.10
   4  -8  -4    9.84    1.20
  -4   8   4    8.26    1.29
  -4   8   4    8.11    1.32
   3  -8  -4   31.83    1.90
  -3   8   4   32.32    2.14
  -3   8   4   31.43    2.24
   2  -8  -4   50.40    2.44
   2  -8  -4   47.51    2.22
  -2   8   4   46.46    2.46
   1  -8  -4  127.93    4.85
   1  -8  -4  129.11    4.95
   1  -8  -4  138.39    4.81
  -1   8   4  133.68    4.92
   0  -8  -4   40.05    1.84
   0  -8  -4   39.63    1.93
   0  -8  -4   39.36    1.86
   0   8   4   38.69    1.93
   0   8   4   38.66    2.01
  -1  -8  -4  158.39    5.34
  -1  -8  -4  150.10    5.22
  -1  -8  -4  154.76    5.30
   1   8   4  148.46    5.55
   1   8   4  148.76    5.37
   1   8   4  155.97    5.44
  -2  -8  -4   35.27    1.63
  -2  -8  -4   31.80    1.56
  -2  -8  -4   33.33    1.37
   2   8   4   31.59    1.75
   2   8   4   32.55    1.91
   2   8   4   33.58    1.65
  -3  -8  -4   62.61    2.40
  -3  -8  -4   57.88    2.32
   3   8   4   58.37    2.50
   3   8   4   59.92    2.70
  -4  -8  -4   82.50    2.96
  -4  -8  -4   76.94    2.91
   4   8   4   76.16    3.06
   4   8   4   79.98    3.28
   4   8   4   74.69    3.60
  -5  -8  -4   36.57    1.68
  -5  -8  -4   33.48    1.63
   5   8   4   35.10    1.72
   5   8   4   36.81    2.06
   5   8   4   35.52    1.84
  -6  -8  -4   48.49    2.07
  -6  -8  -4   52.75    2.13
   6   8   4   48.38    2.52
   6   8   4   48.44    2.26
   6   8   4   47.33    2.18
  -7  -8  -4   62.15    2.30
  -7  -8  -4   57.76    2.45
  -7  -8  -4   61.60    2.48
   7   8   4   57.77    2.63
   7   8   4   59.47    2.94
   7   8   4   58.78    2.83
  -8  -8  -4    9.95    1.00
  -8  -8  -4   13.06    1.15
  -8  -8  -4   11.58    1.11
   8   8   4   10.66    0.92
   8   8   4    9.06    1.44
   8   8   4   10.52    1.27
   8   8   4   10.11    1.32
  -9  -8  -4   41.02    2.16
  -9  -8  -4   40.37    2.04
  -9  -8  -4   41.31    2.04
   9   8   4   39.77    1.89
   9   8   4   41.42    2.57
   9   8   4   39.26    2.46
 -10  -8  -4    1.53    0.86
 -10  -8  -4    0.92    0.68
 -10  -8  -4    1.27    0.77
  10   8   4    2.59    0.97
  10   8   4    1.31    1.17
  10   8   4    1.04    0.60
  10   8   4    0.73    1.08
 -11  -8  -4   -0.24    0.89
 -11  -8  -4    1.20    0.83
  11   8   4    0.59    0.61
  11   8   4    0.16    1.00
  11   8   4    0.70    1.15
  11   8   4    0.81    0.86
 -12  -8  -4    4.23    0.99
 -12  -8  -4    1.77    1.06
  12   8   4    1.21    1.28
  12   8   4    2.81    1.20
  12   8   4    4.34    1.09
 -13  -8  -4    1.69    1.19
 -13  -8  -4    2.96    0.96
  13   8   4    3.63    1.09
  13   8   4    1.86    1.55
  13   8   4    2.72    1.45
   6  -9  -4   28.46    2.13
  -6   9   4   33.93    2.59
   5  -9  -4   31.41    2.08
  -5   9   4   31.21    2.35
  -5   9   4   32.98    2.63
   4  -9  -4   20.15    1.74
  -4   9   4   21.64    1.91
  -4   9   4   23.60    2.21
   3  -9  -4    3.86    0.91
  -3   9   4    2.17    1.01
   2  -9  -4   27.93    1.76
   2  -9  -4   25.13    1.77
   2  -9  -4   27.96    1.65
  -2   9   4   26.54    1.98
   1  -9  -4    7.53    0.99
   1  -9  -4    9.31    0.98
   1  -9  -4    7.65    1.00
  -1   9   4    8.35    1.15
   0  -9  -4    3.10    0.69
   0  -9  -4    3.83    0.75
   0  -9  -4    3.37    0.78
  -1  -9  -4    2.91    0.65
  -1  -9  -4    1.48    0.55
  -1  -9  -4    1.49    0.65
   1   9   4    0.66    0.79
  -2  -9  -4   57.58    2.33
  -2  -9  -4   59.28    2.39
  -2  -9  -4   56.36    2.14
   2   9   4   54.21    2.46
   2   9   4   61.26    2.84
   2   9   4   59.33    2.58
  -3  -9  -4   21.81    1.29
  -3  -9  -4   22.06    1.33
   3   9   4   23.15    1.56
   3   9   4   25.27    1.45
   3   9   4   25.49    1.93
  -4  -9  -4   10.68    0.99
  -4  -9  -4   13.12    1.04
   4   9   4   11.07    1.02
   4   9   4    9.76    1.13
   4   9   4   15.26    1.21
  -5  -9  -4   13.78    1.02
  -5  -9  -4   11.04    1.02
   5   9   4    9.36    1.19
   5   9   4   12.48    1.16
   5   9   4   10.89    1.03
  -6  -9  -4    8.21    0.80
  -6  -9  -4    7.43    0.82
   6   9   4    9.88    1.26
   6   9   4    7.69    1.17
   6   9   4   10.62    1.08
  -7  -9  -4   14.12    1.10
  -7  -9  -4   13.05    1.15
   7   9   4   13.71    1.41
   7   9   4   16.30    1.35
  -8  -9  -4   43.02    1.99
  -8  -9  -4   44.84    2.03
   8   9   4   45.92    2.72
   8   9   4   46.11    2.62
  -9  -9  -4   17.72    1.29
  -9  -9  -4   15.66    1.31
   9   9   4   16.74    1.47
   9   9   4   17.18    1.05
   9   9   4   17.62    1.81
   9   9   4   21.04    1.81
 -10  -9  -4    1.53    1.24
  10   9   4    0.97    0.54
  10   9   4   -0.38    0.98
  10   9   4    0.72    1.17
 -11  -9  -4   76.59    3.05
 -11  -9  -4   74.79    3.11
 -11  -9  -4   71.84    2.95
  11   9   4   73.84    3.32
  11   9   4   64.72    2.90
  11   9   4   67.99    3.69
  11   9   4   72.84    3.65
 -12  -9  -4   42.62    2.14
 -12  -9  -4   40.87    2.28
  12   9   4   35.48    2.34
  12   9   4   34.86    1.94
  12   9   4   30.51    2.77
  12   9   4   38.22    2.73
 -13  -9  -4   11.60    1.23
  13   9   4   13.80    1.94
  13   9   4   11.58    1.53
  13   9   4   11.50    1.75
   5 -10  -4    6.49    1.16
  -5  10   4    7.01    1.41
   4 -10  -4    2.86    0.93
  -4  10   4    0.01    0.99
   3 -10  -4    0.96    0.82
  -3  10   4    0.36    0.94
   2 -10  -4    1.64    0.82
  -2  10   4    0.93    0.95
   1 -10  -4    6.02    0.94
   1 -10  -4    4.74    0.78
   1 -10  -4    4.94    0.86
  -1  10   4    3.62    1.05
   0 -10  -4   25.30    1.56
   0 -10  -4   23.93    1.52
   0 -10  -4   23.91    1.44
   0  10   4   24.66    1.88
  -1 -10  -4   79.20    3.06
  -1 -10  -4   80.65    3.02
  -1 -10  -4   73.91    2.98
   1  10   4   79.76    3.34
  -2 -10  -4    4.70    0.58
  -2 -10  -4    2.92    0.63
  -2 -10  -4    2.42    0.69
   2  10   4    3.61    0.91
   2  10   4    7.18    1.23
  -3 -10  -4   17.76    1.15
  -3 -10  -4   18.99    1.22
   3  10   4   17.90    1.54
   3  10   4   20.48    1.85
  -4 -10  -4  339.85   11.05
  -4 -10  -4  314.19   11.01
   4  10   4  343.16   11.34
   4  10   4  357.03   11.70
  -5 -10  -4   59.86    2.39
  -5 -10  -4   63.30    2.44
   5  10   4   68.21    3.12
   5  10   4   62.51    2.76
  -6 -10  -4   13.10    1.02
  -6 -10  -4   12.53    0.97
   6  10   4   13.47    1.27
   6  10   4   12.69    1.50
  -7 -10  -4   74.40    2.83
  -7 -10  -4   76.45    2.86
   7  10   4   78.24    3.61
   7  10   4   78.28    3.25
  -8 -10  -4   17.80    1.18
  -8 -10  -4   17.62    1.12
   8  10   4   15.22    1.38
   8  10   4   15.67    1.71
   8  10   4   20.42    1.81
  -9 -10  -4   17.02    1.18
  -9 -10  -4   16.95    1.22
   9  10   4   20.34    1.80
   9  10   4   19.01    1.67
   9  10   4   17.83    1.78
 -10 -10  -4    4.85    0.74
 -10 -10  -4    4.95    0.81
  10  10   4    6.73    1.35
  10  10   4    4.65    1.08
  10  10   4    6.08    1.37
 -11 -10  -4    2.06    0.87
 -11 -10  -4    0.92    0.58
  11  10   4    1.25    1.20
  11  10   4    1.16    0.49
  11  10   4    0.35    1.10
  11  10   4    1.34    0.89
 -12 -10  -4    5.29    0.90
 -12 -10  -4    7.57    0.95
  12  10   4    4.93    1.44
  12  10   4    5.85    1.18
  12  10   4    6.86    1.57
  12  10   4    5.15    0.74
 -13 -10  -4   18.03    1.43
  13  10   4   19.74    2.06
  13  10   4   15.62    1.69
  13  10   4   14.52    1.91
   4 -11  -4    2.84    0.97
  -4  11   4    2.58    1.30
   3 -11  -4    9.52    1.18
  -3  11   4    8.27    1.45
   2 -11  -4   35.54    2.02
  -2  11   4   37.92    2.54
   1 -11  -4   17.02    1.22
   1 -11  -4   16.71    1.40
   1 -11  -4   16.03    1.43
  -1  11   4   17.05    1.70
   0 -11  -4   34.94    1.88
   0 -11  -4   35.62    1.75
   0 -11  -4   38.41    1.88
   0  11   4   39.40    2.38
  -1 -11  -4   67.49    2.74
  -1 -11  -4   73.90    2.83
  -1 -11  -4   70.10    2.82
   1  11   4   74.45    3.26
  -2 -11  -4    0.48    0.56
  -2 -11  -4    0.95    0.53
   2  11   4    0.79    0.87
   2  11   4    0.51    0.95
  -3 -11  -4   13.60    1.04
  -3 -11  -4   12.09    0.94
   3  11   4   12.83    1.32
   3  11   4   14.98    1.63
  -4 -11  -4    4.18    0.61
  -4 -11  -4    4.17    0.68
   4  11   4    3.47    1.15
  -5 -11  -4    3.28    0.53
   5  11   4    2.14    1.03
  -6 -11  -4   23.34    1.14
  -6 -11  -4   25.18    1.17
   6  11   4   26.67    2.13
  -7 -11  -4   -0.31    0.40
  -7 -11  -4    0.35    0.40
   7  11   4    1.39    1.08
   7  11   4    0.57    0.83
  -8 -11  -4   29.30    1.32
  -8 -11  -4   29.13    1.46
   8  11   4   30.17    2.32
   8  11   4   31.48    1.96
  -9 -11  -4   17.48    1.03
   9  11   4   17.18    1.75
   9  11   4   16.71    1.84
   9  11   4   20.15    1.65
 -10 -11  -4    6.81    0.67
 -10 -11  -4    5.30    0.64
  10  11   4    3.72    1.29
  10  11   4    6.16    1.13
  10  11   4    8.87    1.52
 -11 -11  -4   54.57    2.20
 -11 -11  -4   56.49    2.24
  11  11   4   59.85    3.35
  11  11   4   60.63    3.41
 -12 -11  -4    1.22    0.57
 -12 -11  -4    1.64    0.53
  12  11   4    3.35    1.34
  12  11   4    1.70    1.01
  12  11   4    2.06    1.36
 -13 -11  -4   14.54    1.33
  13  11   4   15.67    2.01
  13  11   4   15.54    1.87
  13  11   4   11.20    1.91
   2 -12  -4   12.87    1.18
  -2  12   4   12.57    2.21
   1 -12  -4    8.09    0.90
  -1  12   4    6.92    1.33
   0 -12  -4    1.98    0.65
   0 -12  -4    3.38    0.61
   0 -12  -4    2.08    0.70
   0  12   4    2.16    1.04
  -1 -12  -4    5.36    0.71
  -1 -12  -4    6.89    0.82
  -1 -12  -4    5.47    0.64
   1  12   4    4.60    1.12
  -2 -12  -4    6.68    0.67
  -2 -12  -4    7.19    0.74
   2  12   4    5.51    1.30
   2  12   4    6.13    1.15
  -3 -12  -4    2.11    0.39
  -3 -12  -4    2.14    0.46
   3  12   4    1.91    1.11
   3  12   4    1.47    0.92
   4  12   4    4.94    1.24
   4  12   4    7.10    1.10
   5  12   4   48.77    2.97
   5  12   4   50.87    2.54
   6  12   4    0.82    1.07
   6  12   4    0.40    0.86
   7  12   4   10.54    1.45
   7  12   4   10.51    1.27
   8  12   4   41.32    2.79
   8  12   4   42.76    2.31
   9  12   4    0.73    0.86
   9  12   4    0.50    1.11
   9  12   4    0.13    1.05
  10  12   4    1.78    0.93
  10  12   4   -0.08    1.07
  10  12   4    1.73    1.22
  11  12   4   13.10    1.44
  11  12   4   12.11    1.95
  11  12   4   10.23    1.62
  12  12   4    2.13    1.41
  12  12   4    2.82    1.43
  12  12   4    4.46    1.09
   0 -13  -4    4.02    0.56
   0  13   4    4.94    1.24
  -1 -13  -4   25.48    1.41
   1  13   4   26.23    2.13
   2  13   4   16.30    2.89
   2  13   4   21.68    1.87
   3  13   4   14.25    1.54
   3  13   4   15.20    1.87
   4  13   4    4.13    1.08
   4  13   4    4.97    1.41
   5  13   4   12.64    1.37
   5  13   4   12.04    1.66
   6  13   4   29.91    2.05
   6  13   4   30.61    2.50
   7  13   4    0.42    1.06
   7  13   4    0.80    0.90
   8  13   4    2.49    1.21
   8  13   4   -0.54    0.86
   9  13   4   12.44    2.31
   9  13   4   10.86    1.30
  10  13   4    3.83    1.34
  10  13   4    4.75    1.03
  10  13   4    2.21    1.26
  11  13   4   11.74    1.83
  11  13   4   13.69    1.49
  11  13   4   13.73    1.87
   3  14   4   -1.10    1.08
   3  14   4   -0.58    0.90
   4  14   4   10.95    1.67
   4  14   4    8.55    1.30
   5  14   4    1.48    0.92
   5  14   4    2.04    1.22
   6  14   4    4.17    1.29
   6  14   4    2.14    0.96
   7  14   4    2.78    1.04
   7  14   4    2.88    1.35
   8  14   4   11.32    1.40
   8  14   4   11.97    1.75
   9  14   4    2.05    0.98
   9  14   4    1.87    1.25
  10   9  -5   19.74    1.79
  10   9  -5   22.28    1.14
  10   9  -5   21.60    2.06
  10   9  -5   21.66    1.59
   9   9  -5    1.08    0.84
   9   9  -5    0.94    0.88
   9   9  -5    0.96    0.68
   8   9  -5   12.00    1.90
   8   9  -5   11.03    1.31
   8   9  -5   11.51    1.37
   7   9  -5   30.79    2.01
   7   9  -5   26.60    1.94
   7   9  -5   27.10    2.22
   6   9  -5   16.29    1.47
   6   9  -5   17.47    1.66
   6   9  -5   15.64    1.44
   5   9  -5    4.50    0.94
   5   9  -5    4.91    1.01
   5   9  -5    4.94    0.94
   4   9  -5    5.39    1.08
   4   9  -5    7.89    1.19
   4   9  -5    6.22    1.01
   4   9  -5    7.42    0.67
   4   9  -5    6.56    0.63
   3   9  -5   10.20    1.00
   3   9  -5   10.59    1.40
   3   9  -5    9.83    0.88
   2   9  -5    0.40    0.61
   2   9  -5    0.78    0.96
   1   9  -5    3.14    1.16
  11   8  -5   14.43    1.68
  11   8  -5   13.14    1.13
  11   8  -5   15.69    1.53
  10   8  -5   26.59    2.11
  10   8  -5   20.93    1.15
  10   8  -5   21.75    1.79
  10   8  -5   22.49    1.23
   9   8  -5   -0.44    0.31
   9   8  -5   -0.18    0.37
   9   8  -5    0.96    0.78
   9   8  -5    0.34    0.86
   9   8  -5    0.70    0.68
   8   8  -5    6.67    1.04
   8   8  -5    8.21    1.20
   7   8  -5    4.86    1.06
   7   8  -5    4.44    0.93
   7   8  -5    4.08    0.98
   6   8  -5   12.70    1.30
   6   8  -5   11.36    1.24
   6   8  -5   11.67    1.46
   5   8  -5   13.99    1.64
   5   8  -5   13.52    1.29
   5   8  -5   12.84    1.30
   4   8  -5   39.51    1.61
   4   8  -5   43.79    2.19
   4   8  -5   45.03    2.42
   4   8  -5   43.55    2.39
   3   8  -5    3.00    0.49
   3   8  -5    3.01    0.55
   3   8  -5    2.11    0.94
   2   8  -5    1.15    0.50
   2   8  -5    0.98    0.89
   2   8  -5    0.06    0.54
   1   8  -5    1.20    0.63
   1   8  -5    0.49    1.00
   0   8  -5   16.32    2.03
   0   8  -5   12.98    1.74
  -1   8  -5    8.31    1.57
  -1   8  -5    9.46    1.17
  12   7  -5    6.46    1.16
  12   7  -5    6.61    0.98
  12   7  -5    7.72    2.71
  11   7  -5    0.99    1.12
  11   7  -5    1.18    0.87
  11   7  -5    2.54    0.69
  10   7  -5    2.89    0.64
  10   7  -5    2.87    1.09
  10   7  -5    3.12    0.92
  10   7  -5    2.72    0.54
   9   7  -5   15.23    0.99
   9   7  -5   14.11    0.91
   9   7  -5   15.11    1.36
   9   7  -5   15.24    1.59
   8   7  -5    1.13    0.83
   8   7  -5    0.67    0.84
   8   7  -5    0.51    0.82
   8   7  -5    0.89    0.36
   7   7  -5   17.31    1.58
   7   7  -5   18.03    1.53
   6   7  -5   16.82    1.49
   6   7  -5   15.39    1.48
   5   7  -5   10.80    1.13
   5   7  -5   12.04    1.26
   5   7  -5   14.18    1.32
   4   7  -5   48.16    2.25
   4   7  -5   46.18    2.52
   4   7  -5   46.25    2.40
   3   7  -5   16.60    1.66
   3   7  -5   20.64    1.02
   3   7  -5   18.37    0.96
   3   7  -5   18.63    1.27
   2   7  -5   23.96    1.94
   2   7  -5   22.42    1.23
   2   7  -5   21.95    1.35
   2   7  -5   22.66    1.17
   1   7  -5    5.46    0.76
   1   7  -5    4.16    0.71
   1   7  -5    5.48    0.68
   1   7  -5    5.93    1.20
   0   7  -5   32.45    2.41
   0   7  -5   32.86    1.72
   0   7  -5   27.61    1.62
  -1   7  -5    0.39    1.09
  -1   7  -5    0.54    0.74
  -1   7  -5    0.50    0.69
  -2   7  -5   15.96    1.91
  -2   7  -5   16.39    1.43
  -3   7  -5    8.56    1.59
  -3   7  -5    8.01    1.20
  13   6  -5   17.78    1.59
  13   6  -5   17.94    1.65
  13   6  -5   21.72    2.18
  12   6  -5    7.27    1.00
  12   6  -5    5.97    1.34
  12   6  -5    5.99    1.13
  11   6  -5   11.68    1.55
  11   6  -5   16.83    1.46
  11   6  -5   13.93    1.27
  10   6  -5   99.11    3.74
  10   6  -5  103.02    4.38
   9   6  -5   10.86    1.19
   9   6  -5   10.95    0.98
   9   6  -5   10.93    0.96
   9   6  -5   13.53    1.46
   8   6  -5    2.97    0.51
   8   6  -5    2.48    0.92
   8   6  -5    3.55    0.48
   8   6  -5    4.38    0.86
   7   6  -5   88.71    3.05
   7   6  -5   93.35    3.72
   7   6  -5   87.16    3.05
   7   6  -5   91.78    3.54
   6   6  -5   13.59    1.24
   6   6  -5   14.23    1.21
   6   6  -5   13.33    1.32
   5   6  -5    6.80    0.90
   5   6  -5    7.11    1.04
   5   6  -5    7.01    0.92
   4   6  -5   22.53    1.49
   4   6  -5   24.11    1.75
   4   6  -5   25.16    1.60
   3   6  -5   16.53    0.80
   3   6  -5   15.66    0.81
   3   6  -5   15.14    1.59
   3   6  -5   16.10    1.23
   2   6  -5    3.39    0.50
   2   6  -5    2.95    0.51
   2   6  -5    2.86    0.60
   1   6  -5   27.60    1.38
   1   6  -5   26.67    1.49
   1   6  -5   27.65    1.40
   1   6  -5   29.51    2.10
   0   6  -5   14.87    1.17
   0   6  -5   15.11    1.20
   0   6  -5   15.34    1.15
   0   6  -5   17.49    1.74
  -1   6  -5    5.44    1.32
  -1   6  -5    3.79    0.83
  -2   6  -5   46.79    2.97
  -2   6  -5   45.96    2.28
  -2   6  -5   42.51    2.06
  -3   6  -5    1.29    0.88
  -3   6  -5    1.08    1.14
  -4   6  -5   20.73    2.24
  -4   6  -5   22.58    1.87
  13   5  -5   32.57    2.17
  13   5  -5   35.78    2.14
  13   5  -5   31.65    2.75
  12   5  -5   29.75    1.99
  12   5  -5   28.67    2.55
  12   5  -5   28.49    1.84
  11   5  -5   26.80    1.91
  11   5  -5   26.20    2.28
  10   5  -5   27.95    2.16
  10   5  -5   27.73    1.60
  10   5  -5   28.80    1.85
   9   5  -5    6.14    0.96
   9   5  -5    3.02    1.02
   9   5  -5    4.77    0.71
   9   5  -5    5.60    0.69
   8   5  -5   15.92    1.47
   8   5  -5   16.49    1.04
   8   5  -5   15.86    1.36
   8   5  -5   14.98    0.98
   6   5  -5   14.30    1.36
   6   5  -5   13.90    1.20
   5   5  -5   10.32    1.01
   5   5  -5   12.36    1.09
   5   5  -5   10.67    1.21
   4   5  -5   26.94    1.80
   4   5  -5   28.77    1.59
   4   5  -5   28.89    1.56
   3   5  -5   54.83    2.69
   3   5  -5   56.88    2.33
   2   5  -5    1.25    0.82
   2   5  -5    1.46    0.40
   1   5  -5    0.29    0.43
   1   5  -5    0.67    0.46
   1   5  -5    0.21    0.43
   1   5  -5    1.50    0.80
   0   5  -5   99.17    3.64
   0   5  -5  102.09    3.64
   0   5  -5   97.07    3.63
   0   5  -5  101.65    4.27
  -1   5  -5   11.32    1.43
  -1   5  -5   12.10    1.00
  -1   5  -5   11.55    1.01
  -1   5  -5   12.49    1.06
  -2   5  -5    7.68    0.85
  -2   5  -5    8.42    1.00
  -2   5  -5    4.48    1.24
  -3   5  -5   16.35    1.79
  -3   5  -5   20.21    1.59
  -3   5  -5   16.10    1.35
  -4   5  -5   29.86    2.60
  -4   5  -5   27.92    1.94
  -4   5  -5   25.87    1.58
  -5   5  -5    9.80    1.68
  -5   5  -5   10.84    1.36
   5  -5   5   12.91    0.85
  -6   5  -5    4.34    1.15
  -6   5  -5    3.60    1.56
   6  -5   5    6.44    0.90
  13   4  -5    1.41    0.92
  13   4  -5    1.52    1.32
  13   4  -5    0.80    0.85
  12   4  -5   -0.07    0.76
  12   4  -5    0.58    1.19
  12   4  -5    1.40    0.85
  11   4  -5   26.84    1.75
  11   4  -5   26.24    2.29
  11   4  -5   28.06    2.47
  10   4  -5    0.79    0.65
  10   4  -5    0.72    0.80
  10   4  -5    0.63    1.03
 -10  -4   5    0.97    0.64
   9   4  -5    6.51    0.95
   9   4  -5    9.03    0.90
   9   4  -5    5.51    1.09
   9   4  -5    5.07    0.71
   8   4  -5   20.19    1.42
   8   4  -5   21.31    1.24
   8   4  -5   18.69    1.73
   8   4  -5   19.60    1.16
   7   4  -5   88.09    3.12
   7   4  -5   89.62    3.14
   7   4  -5   87.15    3.33
   7   4  -5   88.20    3.61
   6   4  -5   65.11    2.32
   6   4  -5   68.92    2.60
   6   4  -5   64.90    2.79
   6   4  -5   64.03    2.32
   5   4  -5   12.35    1.02
   5   4  -5    9.06    0.93
   4   4  -5  201.14    7.28
   4   4  -5  208.00    6.98
   4   4  -5  210.37    7.02
   3   4  -5  174.85    5.81
   3   4  -5  165.30    6.15
   2   4  -5   52.53    1.95
   2   4  -5   45.53    1.70
   2   4  -5   44.12    1.72
   2   4  -5   47.47    2.41
   1   4  -5   42.85    1.73
   1   4  -5   45.13    2.41
   1   4  -5   43.49    1.78
   1   4  -5   43.75    1.73
   0   4  -5   30.81    1.46
   0   4  -5   32.67    1.51
   0   4  -5   30.08    1.76
   0   4  -5   31.99    2.12
   0   4  -5   35.72    1.53
  -1   4  -5   84.42    3.14
  -1   4  -5   88.37    3.86
  -1   4  -5   85.81    3.24
  -2   4  -5   41.97    2.59
  -2   4  -5   42.10    2.02
  -2   4  -5   44.54    2.39
  -2   4  -5   38.56    1.83
  -3   4  -5   12.97    1.40
  -3   4  -5   12.59    1.09
  -3   4  -5   12.44    1.69
  -4   4  -5    0.08    0.97
  -4   4  -5    1.70    0.85
  -4   4  -5    1.00    1.10
   4  -4   5    0.91    0.44
   4  -4   5    1.22    0.50
  -5   4  -5   17.75    2.16
  -5   4  -5   17.37    1.57
  -5   4  -5   14.86    1.25
   5  -4   5   17.21    1.10
   5  -4   5   15.92    1.15
  -6   4  -5    1.29    1.32
  -6   4  -5    1.09    0.98
   6  -4   5    1.91    0.71
  -7   4  -5   -1.48    1.39
   7  -4   5    0.21    0.65
  13   3  -5   18.64    1.66
  13   3  -5   21.46    2.25
  13   3  -5   20.22    1.79
  12   3  -5   15.35    1.43
  12   3  -5   18.95    1.65
  12   3  -5   11.98    1.79
  11   3  -5   46.88    2.40
  11   3  -5   38.49    2.71
  11   3  -5   44.86    2.35
  10   3  -5   35.40    1.95
  10   3  -5   31.56    2.35
  10   3  -5   34.65    2.43
 -10  -3   5   35.65    1.83
   9   3  -5    0.63    0.91
   9   3  -5    0.25    0.70
   9   3  -5    0.11    0.64
  -9  -3   5   -0.07    0.55
   8   3  -5   33.37    1.76
   8   3  -5   32.67    2.11
   8   3  -5   32.54    1.64
  -8  -3   5   31.49    1.60
   7   3  -5    1.02    0.60
   7   3  -5    0.29    0.44
   7   3  -5    2.54    0.82
   7   3  -5    0.96    0.50
   6   3  -5   52.97    2.38
   6   3  -5   50.92    1.97
   6   3  -5   52.99    1.99
   6   3  -5   52.44    2.11
   5   3  -5    5.75    0.48
   5   3  -5    5.20    0.46
   5   3  -5    6.03    0.81
   5   3  -5    5.72    0.64
   4   3  -5   29.82    1.07
   4   3  -5   29.11    1.45
   4   3  -5   27.22    1.33
   3   3  -5    2.60    0.71
   3   3  -5    4.74    0.59
   2   3  -5   45.86    2.27
   2   3  -5   46.32    1.64
   2   3  -5   44.70    1.63
   2   3  -5   46.29    1.80
   1   3  -5   27.57    1.79
   1   3  -5   29.14    1.20
   1   3  -5   26.11    1.33
   0   3  -5   13.45    1.14
   0   3  -5   14.67    0.96
   0   3  -5   15.55    1.47
   0   3  -5   14.86    0.95
  -1   3  -5   14.13    1.06
  -1   3  -5   15.21    1.02
  -1   3  -5    8.56    1.19
  -1   3  -5   10.36    0.85
  -1   3  -5    9.39    1.00
   1  -3   5    9.94    1.22
  -2   3  -5   38.46    1.83
  -2   3  -5   35.54    2.35
  -2   3  -5   38.01    1.64
  -2   3  -5   35.58    1.78
  -2   3  -5   39.38    2.06
  -3   3  -5   42.31    1.90
  -3   3  -5   45.42    2.17
  -3   3  -5   43.12    2.68
   3  -3   5   45.78    1.78
  -4   3  -5   11.56    1.08
  -4   3  -5   10.83    1.61
  -4   3  -5   11.79    1.22
   4  -3   5   11.60    0.95
   4  -3   5   13.45    0.99
  -5   3  -5    7.77    1.12
  -5   3  -5    8.40    1.46
   5  -3   5    5.93    0.78
   5  -3   5    8.33    0.88
  -6   3  -5   22.82    1.93
  -6   3  -5   26.40    2.65
  -6   3  -5   25.17    1.54
   6  -3   5   24.82    1.48
   6  -3   5   24.67    1.59
  -7   3  -5   15.33    2.04
  -7   3  -5   15.17    1.62
   7  -3   5   16.20    1.50
   7  -3   5   14.56    1.33
  -8   3  -5    3.17    1.58
  -8   3  -5    1.11    1.07
   8  -3   5    1.28    0.84
   8  -3   5    1.57    0.81
  13   2  -5   -0.99    0.69
  13   2  -5    0.49    0.91
  13   2  -5    0.97    1.34
 -13  -2   5   -1.02    0.62
  12   2  -5    6.40    1.36
  12   2  -5    6.92    1.19
  12   2  -5    7.80    1.10
 -12  -2   5    6.78    0.86
 -12  -2   5    8.25    0.82
  11   2  -5   25.74    2.25
  11   2  -5   24.14    1.80
 -11  -2   5   21.20    1.30
 -11  -2   5   19.44    1.21
  10   2  -5   15.87    1.38
  10   2  -5   15.38    1.38
  10   2  -5   13.00    1.49
 -10  -2   5   15.87    1.32
 -10  -2   5   14.26    1.05
 -10  -2   5   15.24    1.06
   9   2  -5   23.26    1.48
   9   2  -5   20.13    1.91
   9   2  -5   21.91    1.55
  -9  -2   5   21.30    1.40
  -9  -2   5   20.63    1.01
  -9  -2   5   22.66    1.06
   8   2  -5   67.58    2.67
   8   2  -5   67.20    2.72
   8   2  -5   66.34    3.09
   8   2  -5   61.84    2.65
  -8  -2   5   67.14    2.62
   7   2  -5    0.27    0.76
   7   2  -5    0.74    0.56
   7   2  -5    0.88    0.52
   7   2  -5    0.42    0.79
   7   2  -5    0.75    0.61
  -7  -2   5    0.29    0.47
  -7  -2   5    0.60    0.66
   6   2  -5   27.38    1.32
   6   2  -5   29.04    1.70
   6   2  -5   27.00    1.34
   6   2  -5   28.26    1.35
  -6  -2   5   29.62    1.59
   5   2  -5   -0.10    0.40
   5   2  -5    0.44    0.56
   5   2  -5   -0.23    0.36
   5   2  -5    0.03    0.36
   4   2  -5   49.13    1.66
   4   2  -5   38.69    1.90
   4   2  -5   50.76    1.95
   4   2  -5   40.80    1.69
   3   2  -5   80.67    2.78
   3   2  -5   81.14    2.89
   3   2  -5   83.29    2.78
   3   2  -5   87.48    2.99
   2   2  -5   44.21    1.69
   2   2  -5   43.28    1.58
   2   2  -5   43.37    1.57
   2   2  -5   45.24    2.18
   1   2  -5  151.29    4.94
   1   2  -5  143.49    5.01
   1   2  -5  154.05    5.51
   1   2  -5  147.78    5.12
   1   2  -5  155.69    4.98
   0   2  -5  326.84   10.73
   0   2  -5  323.67   10.57
   0   2  -5  326.22   10.57
   0   2  -5  320.60   10.44
   0   2  -5  331.51   11.07
  -1   2  -5    4.33    0.45
  -1   2  -5    3.96    0.73
  -1   2  -5    4.08    0.63
  -1   2  -5    4.09    0.87
  -1   2  -5    4.00    0.61
  -2   2  -5   63.82    2.53
  -2   2  -5   63.00    3.02
  -2   2  -5   66.12    2.56
   2  -2   5   60.73    2.24
   2  -2   5   62.82    2.26
   2  -2   5   64.60    2.92
  -3   2  -5    1.59    0.50
  -3   2  -5    1.28    0.88
  -3   2  -5    0.61    0.58
  -3   2  -5    0.62    0.64
  -3   2  -5    0.58    0.76
   3  -2   5    0.26    0.46
   3  -2   5    1.76    0.52
  -4   2  -5   34.41    1.63
  -4   2  -5   39.20    2.54
  -4   2  -5   34.65    1.89
   4  -2   5   32.37    1.61
   4  -2   5   32.74    1.65
  -5   2  -5    6.71    0.80
  -5   2  -5    4.07    1.24
  -5   2  -5    4.82    0.96
   5  -2   5    5.67    0.78
   5  -2   5    6.30    0.85
   5  -2   5    5.41    0.84
  -6   2  -5    1.95    1.34
  -6   2  -5    1.01    0.59
  -6   2  -5    0.21    0.84
   6  -2   5    0.13    0.69
   6  -2   5    0.39    0.60
   6  -2   5    0.22    0.69
  -7   2  -5   18.38    1.70
  -7   2  -5   19.66    2.10
   7  -2   5   21.16    1.61
  -8   2  -5    0.50    0.95
  -8   2  -5    0.48    1.43
   8  -2   5    0.57    0.79
   8  -2   5    0.97    0.83
  -9   2  -5    2.69    1.18
  -9   2  -5    2.37    1.59
   9  -2   5    1.65    0.89
   9  -2   5    1.03    0.89
  13   1  -5    4.14    1.45
  13   1  -5   -1.65    1.09
 -13  -1   5    1.96    0.91
  12   1  -5   19.30    2.02
  12   1  -5   20.41    1.69
  12   1  -5   22.09    1.96
 -12  -1   5   22.35    1.67
  11   1  -5   31.91    2.49
  11   1  -5   30.49    1.92
  11   1  -5   32.71    2.11
 -11  -1   5   32.51    1.86
 -11  -1   5   34.73    1.90
  10   1  -5   -0.28    0.96
  10   1  -5   -0.14    0.77
  10   1  -5    0.12    0.66
 -10  -1   5    0.38    0.65
 -10  -1   5    0.51    0.68
   9   1  -5    1.01    0.66
   9   1  -5    1.30    0.97
  -9  -1   5    0.80    0.63
  -9  -1   5    0.65    0.64
   8   1  -5  181.29    6.38
   8   1  -5  173.41    6.51
   8   1  -5  189.05    6.28
   8   1  -5  180.16    6.68
  -8  -1   5  184.07    6.25
  -8  -1   5  184.79    6.14
   7   1  -5   38.97    2.34
   7   1  -5   41.10    2.22
   7   1  -5   38.73    1.76
   7   1  -5   44.46    1.94
  -7  -1   5   38.62    1.74
  -7  -1   5   39.87    2.07
  -7  -1   5   40.19    1.63
   6   1  -5    3.58    0.60
   6   1  -5    2.03    0.78
   6   1  -5    3.81    0.63
   6   1  -5    3.55    0.55
   6   1  -5    3.97    0.80
  -6  -1   5    4.12    0.53
  -6  -1   5    2.59    0.72
  -6  -1   5    3.82    0.38
   5   1  -5  353.73   11.19
   5   1  -5  339.59   11.41
   5   1  -5  353.62   11.23
   5   1  -5  338.04   11.20
  -5  -1   5  339.65   11.37
   4   1  -5   51.74    1.84
   4   1  -5   52.83    1.96
   4   1  -5   49.95    1.93
   4   1  -5   54.06    2.17
  -4  -1   5   52.10    2.09
   3   1  -5   10.22    0.62
   3   1  -5   10.06    0.87
   3   1  -5    9.64    0.69
   3   1  -5   11.11    0.71
  -3  -1   5   10.60    0.80
   2   1  -5  143.83    4.74
   1   1  -5  154.46    4.81
   1   1  -5  138.60    5.13
   1   1  -5  149.36    5.36
   1   1  -5  148.68    4.90
   0   1  -5   13.56    1.37
   0   1  -5   14.64    0.90
   0   1  -5   15.96    0.99
  -1   1  -5   87.24    3.58
  -1   1  -5   81.42    3.09
  -1   1  -5   89.10    3.11
  -1   1  -5   86.58    3.22
   1  -1   5   89.57    2.92
   1  -1   5   85.69    2.91
  -2   1  -5   10.86    1.29
  -2   1  -5    8.76    0.82
  -2   1  -5   12.69    0.66
   2  -1   5    8.24    1.05
  -3   1  -5   22.46    1.80
  -3   1  -5   20.92    1.36
  -3   1  -5   23.37    1.27
   3  -1   5   19.30    1.60
   3  -1   5   23.20    1.22
   3  -1   5   20.33    1.17
   3  -1   5   21.16    1.08
  -4   1  -5   97.14    3.74
  -4   1  -5   99.11    3.51
  -4   1  -5  103.93    4.29
  -4   1  -5   93.71    3.91
  -4   1  -5   95.09    3.76
   4  -1   5  101.11    3.63
   4  -1   5   97.68    3.59
   4  -1   5   99.60    3.52
  -5   1  -5    4.01    1.26
  -5   1  -5    3.32    1.30
   5  -1   5    2.24    0.67
  -6   1  -5    5.45    1.45
  -6   1  -5    5.51    0.78
  -6   1  -5    5.56    1.04
   6  -1   5    6.08    0.93
   6  -1   5    5.49    0.86
   6  -1   5    6.37    0.87
  -7   1  -5    1.50    0.63
  -7   1  -5    1.40    1.33
  -7   1  -5    0.14    0.89
   7  -1   5    0.62    0.75
   7  -1   5    0.19    0.69
  -8   1  -5   39.19    3.12
  -8   1  -5   36.13    2.39
   8  -1   5   38.88    2.15
   8  -1   5   36.82    2.18
  -9   1  -5   12.13    1.57
   9  -1   5   15.05    1.49
   9  -1   5   14.29    1.46
 -10   1  -5    0.28    1.08
 -10   1  -5   -0.38    1.49
  10  -1   5    3.32    1.02
  13   0  -5    9.56    1.48
  13   0  -5    7.46    1.63
 -13   0   5    7.28    1.27
  12   0  -5  104.81    4.59
 -12   0   5  109.44    4.36
  11   0  -5    8.61    1.44
  11   0  -5    8.63    1.26
 -11   0   5    8.88    1.17
  10   0  -5   -0.06    0.80
  10   0  -5    1.63    1.09
 -10   0   5    0.61    0.79
 -10   0   5    0.13    0.65
 -10   0   5   -0.39    0.76
   9   0  -5    0.07    1.06
   9   0  -5    1.44    0.83
   9   0  -5    1.93    0.70
  -9   0   5    1.12    0.75
  -9   0   5    0.46    0.64
   8   0  -5    0.87    0.72
   8   0  -5    0.22    0.58
   8   0  -5    0.86    1.00
  -8   0   5    0.34    0.56
  -8   0   5    0.48    0.61
  -8   0   5    0.44    0.68
   7   0  -5    0.42    0.56
   7   0  -5    0.59    0.51
   7   0  -5    0.86    0.83
   7   0  -5    0.27    0.64
  -7   0   5    1.04    0.52
  -7   0   5    0.69    0.55
  -7   0   5    0.08    0.62
  -7   0   5    0.37    0.58
   6   0  -5   84.66    3.72
   6   0  -5   89.26    3.36
   6   0  -5   96.11    3.63
   6   0  -5   93.29    3.40
   6   0  -5   94.90    3.23
  -6   0   5   81.75    3.62
  -6   0   5   95.57    3.27
  -6   0   5   88.98    3.22
  -6   0   5   93.69    3.23
   5   0  -5   22.94    1.10
   5   0  -5   25.81    1.28
   5   0  -5   24.46    1.48
   5   0  -5   22.70    1.23
  -5   0   5   22.87    1.08
  -5   0   5   20.60    1.03
  -5   0   5   23.70    1.12
  -5   0   5   24.01    1.38
   4   0  -5    6.40    0.65
   4   0  -5    5.62    0.76
   4   0  -5    5.63    0.60
  -4   0   5    4.61    0.65
  -4   0   5    5.55    0.46
  -4   0   5    4.84    0.48
   3   0  -5  222.50    7.33
   3   0  -5  221.48    7.40
   3   0  -5  215.65    7.33
  -3   0   5  222.32    7.38
  -3   0   5  231.52    7.17
  -3   0   5  226.92    7.16
   2   0  -5   31.47    1.35
   2   0  -5   32.54    1.35
  -2   0   5   31.27    1.31
   1   0  -5  332.89   10.52
   1   0  -5  324.80   10.64
   1   0  -5  338.13   10.58
   1   0  -5  321.17   10.64
  -1   0   5  329.78   10.48
   0   0  -5    3.19    0.60
   0   0  -5    3.78    0.54
   0   0  -5    3.68    0.84
   0   0  -5    4.17    0.56
   0   0   5    3.89    0.40
  -1   0  -5   14.05    1.07
  -1   0  -5   13.64    0.97
  -1   0  -5   12.77    1.33
  -1   0  -5   12.64    0.95
   1   0   5   14.57    0.83
   1   0   5   12.50    0.79
  -2   0  -5   40.22    1.85
  -2   0  -5   39.88    1.38
  -2   0  -5   40.05    2.13
  -2   0  -5   38.39    1.73
   2   0   5   38.78    1.61
   2   0   5   40.69    1.64
   2   0   5   38.78    2.02
  -3   0  -5  124.26    4.71
  -3   0  -5  118.06    4.30
  -3   0  -5  121.47    4.44
  -3   0  -5  120.50    4.06
  -3   0  -5  123.65    4.35
   3   0   5  113.98    4.87
   3   0   5  118.67    4.21
   3   0   5  121.32    4.23
   3   0   5  128.78    4.37
   3   0   5  122.72    4.42
  -4   0  -5   89.75    3.50
  -4   0  -5   91.78    3.66
  -4   0  -5   98.10    3.97
  -4   0  -5   92.23    3.52
  -4   0  -5   90.59    3.26
   4   0   5   90.08    3.79
   4   0   5   90.67    3.27
   4   0   5   95.57    3.44
   4   0   5   91.48    3.40
   4   0   5   96.17    3.64
  -5   0  -5  127.53    5.04
  -5   0  -5  116.73    4.28
  -5   0  -5  121.31    4.56
  -5   0  -5  108.28    5.15
   5   0   5  125.18    4.67
   5   0   5  128.48    4.34
   5   0   5  124.50    4.46
   5   0   5  121.17    4.41
  -6   0  -5  103.94    4.13
  -6   0  -5  111.45    4.64
  -6   0  -5   94.28    3.82
   6   0   5  108.68    4.28
   6   0   5  109.91    4.94
   6   0   5  107.67    3.90
   6   0   5  100.48    3.93
  -7   0  -5    0.94    0.62
  -7   0  -5    1.61    1.24
  -7   0  -5    0.48    0.86
   7   0   5    1.22    0.79
   7   0   5    2.87    0.79
  -8   0  -5   60.21    3.58
  -8   0  -5   59.55    3.04
   8   0   5   63.77    2.88
  -9   0  -5    0.81    1.44
  -9   0  -5   -0.20    0.89
   9   0   5   -0.91    0.77
   9   0   5   -0.15    0.78
 -10   0  -5    6.06    1.83
 -10   0  -5    5.43    1.43
  10   0   5    5.79    1.09
  12  -1  -5    8.11    1.65
  12  -1  -5    9.37    2.27
 -12   1   5    7.14    1.28
  11  -1  -5    9.82    1.39
  11  -1  -5   15.36    1.88
 -11   1   5   12.63    1.44
  10  -1  -5    0.97    1.15
  10  -1  -5    0.05    0.83
 -10   1   5    0.60    0.87
   9  -1  -5   54.58    2.81
   9  -1  -5   62.30    3.16
  -9   1   5   60.97    2.75
  -9   1   5   59.21    2.76
  -9   1   5   58.32    2.70
   8  -1  -5   -0.82    0.74
   8  -1  -5   -0.28    0.90
  -8   1   5    0.63    0.73
  -8   1   5    0.66    0.66
  -8   1   5    1.43    0.79
   7  -1  -5   52.67    2.51
   7  -1  -5   60.89    2.85
  -7   1   5   54.44    2.36
  -7   1   5   56.97    2.38
  -7   1   5   59.06    2.46
   6  -1  -5   76.61    3.14
   6  -1  -5   69.82    2.85
   6  -1  -5   74.31    2.94
   6  -1  -5   71.16    3.26
  -6   1   5   70.19    3.02
  -6   1   5   75.21    2.75
  -6   1   5   75.82    2.86
  -6   1   5   73.69    2.79
   5  -1  -5   91.60    3.50
   5  -1  -5   85.43    3.30
   5  -1  -5   91.97    3.37
   5  -1  -5   87.06    4.05
  -5   1   5   96.46    3.31
  -5   1   5   90.33    3.24
  -5   1   5   87.16    3.43
  -5   1   5   91.61    3.28
   4  -1  -5  492.84   16.39
   4  -1  -5  513.49   16.30
   4  -1  -5  503.52   16.31
  -4   1   5  497.13   16.37
  -4   1   5  510.53   16.09
  -4   1   5  512.18   16.24
  -4   1   5  499.86   16.22
   3  -1  -5    7.75    0.70
   3  -1  -5    7.17    0.71
   3  -1  -5    7.24    0.77
  -3   1   5    7.01    0.71
  -3   1   5    5.66    0.61
  -3   1   5    8.43    0.80
   2  -1  -5  275.27    8.93
   2  -1  -5  270.97    8.91
   2  -1  -5  280.27    8.93
  -2   1   5  259.89    8.99
  -2   1   5  274.57    8.84
  -2   1   5  277.30    8.85
   1  -1  -5  425.11   13.48
   1  -1  -5  417.78   13.59
   1  -1  -5  420.99   13.58
  -1   1   5  423.32   13.52
  -1   1   5  427.04   13.51
  -1   1   5  414.71   13.48
   0  -1  -5  108.41    3.58
   0  -1  -5  102.06    3.68
   0  -1  -5  109.11    3.69
   0   1   5  105.45    3.58
   0   1   5  107.01    3.61
  -1  -1  -5  239.54    7.82
  -1  -1  -5  234.22    7.82
  -1  -1  -5  231.51    7.81
  -1  -1  -5  243.76    8.13
   1   1   5  236.20    7.79
   1   1   5  237.53    7.86
   1   1   5  237.47    7.76
  -2  -1  -5    1.23    0.75
  -2  -1  -5    0.11    0.51
  -2  -1  -5    0.53    0.64
  -2  -1  -5    0.57    0.54
   2   1   5   -0.26    0.60
   2   1   5   -0.43    0.25
   2   1   5    0.22    0.46
   2   1   5    1.38    0.50
   2   1   5    0.03    0.52
  -3  -1  -5   15.24    1.13
  -3  -1  -5   16.71    1.29
  -3  -1  -5   14.41    1.44
  -3  -1  -5   16.08    1.14
   3   1   5   14.57    1.33
   3   1   5   16.85    0.85
   3   1   5   14.68    1.05
   3   1   5   18.78    1.22
   3   1   5   17.70    1.09
  -4  -1  -5   69.88    2.76
  -4  -1  -5   65.80    2.84
  -4  -1  -5   68.63    2.49
  -4  -1  -5   67.93    3.05
   4   1   5   67.42    3.25
   4   1   5   68.97    2.66
   4   1   5   71.11    2.84
   4   1   5   71.09    2.70
   4   1   5   68.37    2.52
  -5  -1  -5  152.63    5.78
  -5  -1  -5  158.61    5.68
  -5  -1  -5  158.38    5.43
  -5  -1  -5  162.73    6.01
  -5  -1  -5  165.55    5.69
   5   1   5  159.66    5.94
   5   1   5  165.19    5.79
   5   1   5  157.23    5.46
   5   1   5  156.44    5.57
   5   1   5  159.23    5.60
  -6  -1  -5    1.19    0.57
  -6  -1  -5    1.17    0.86
  -6  -1  -5    1.20    1.08
   6   1   5    1.46    0.97
   6   1   5    1.10    0.66
   6   1   5    0.56    0.69
   6   1   5    1.47    0.68
  -7  -1  -5    2.11    0.73
  -7  -1  -5    3.46    1.25
  -7  -1  -5    4.78    1.01
   7   1   5    3.16    0.86
   7   1   5    3.22    0.85
   7   1   5    3.08    1.02
  -8  -1  -5   13.84    1.67
  -8  -1  -5   15.28    1.50
  -8  -1  -5   16.25    1.36
   8   1   5   18.68    1.75
   8   1   5   18.63    1.63
   8   1   5   19.23    1.62
  -9  -1  -5   -1.21    0.89
  -9  -1  -5    0.43    1.31
   9   1   5    0.73    0.98
   9   1   5    0.16    0.83
   9   1   5   -0.37    0.82
 -10  -1  -5    2.82    1.16
 -10  -1  -5    0.28    1.36
  10   1   5    1.08    1.09
  10   1   5    1.03    0.92
  10   1   5    3.41    1.04
 -11  -1  -5    8.52    1.52
 -11  -1  -5    8.79    2.04
  11   1   5    7.36    1.27
  11   1   5    9.15    1.36
  12  -2  -5   45.39    2.90
  12  -2  -5   46.30    3.23
 -12   2   5   56.97    2.98
  11  -2  -5   27.21    2.13
  11  -2  -5   30.04    2.56
 -11   2   5   27.12    2.18
  10  -2  -5   16.38    1.87
  10  -2  -5   10.74    1.42
 -10   2   5   13.03    1.44
   9  -2  -5  218.06    8.18
   9  -2  -5  238.14    8.46
  -9   2   5  233.84    8.12
   8  -2  -5   45.55    2.49
   8  -2  -5   49.27    2.78
  -8   2   5   52.64    2.47
  -8   2   5   48.08    2.39
   7  -2  -5    9.78    1.19
  -7   2   5   10.37    1.15
  -7   2   5   11.66    1.10
  -7   2   5   12.13    1.08
   6  -2  -5  233.18    8.59
   6  -2  -5  252.46    8.47
   6  -2  -5  239.74    8.25
   6  -2  -5  248.42    8.32
  -6   2   5  233.57    8.37
  -6   2   5  246.72    8.14
  -6   2   5  255.27    8.27
  -6   2   5  234.45    8.18
   5  -2  -5    1.03    0.69
   5  -2  -5    0.82    0.68
   5  -2  -5    0.82    0.60
  -5   2   5    0.73    0.51
  -5   2   5    1.10    0.61
  -5   2   5    1.48    0.74
  -5   2   5    0.83    0.52
   4  -2  -5   84.32    3.15
   4  -2  -5   81.19    3.45
   4  -2  -5   86.62    3.28
   4  -2  -5   85.50    3.19
  -4   2   5   87.21    2.98
  -4   2   5   81.49    3.22
  -4   2   5   85.18    3.15
  -4   2   5   84.97    3.10
   3  -2  -5    0.78    0.57
   3  -2  -5    0.97    0.57
   3  -2  -5    0.30    0.52
  -3   2   5    0.23    0.38
  -3   2   5    0.57    0.60
  -3   2   5    0.56    0.54
  -3   2   5   -0.18    0.44
   2  -2  -5   47.49    1.98
   2  -2  -5   51.64    2.01
   2  -2  -5   47.55    1.97
  -2   2   5   46.88    1.90
  -2   2   5   49.04    1.95
  -2   2   5   47.80    1.98
   1  -2  -5  110.36    3.74
   1  -2  -5  111.08    3.83
   1  -2  -5  108.37    3.81
  -1   2   5  106.64    3.74
  -1   2   5  109.65    3.77
  -1   2   5  111.24    3.80
   0  -2  -5    1.94    0.38
   0  -2  -5    1.75    0.56
   0  -2  -5    1.72    0.53
   0   2   5    2.05    0.57
   0   2   5    1.93    0.40
   0   2   5    1.26    0.47
   0   2   5    2.38    0.48
  -1  -2  -5    1.29    0.74
  -1  -2  -5    0.82    0.48
  -1  -2  -5    1.09    0.54
  -1  -2  -5    1.20    0.55
   1   2   5    1.35    0.33
   1   2   5    2.31    0.60
   1   2   5    1.50    0.52
   1   2   5    1.32    0.57
  -2  -2  -5   57.02    2.29
  -2  -2  -5   56.34    2.33
  -2  -2  -5   61.96    2.37
  -2  -2  -5   60.58    2.60
   2   2   5   59.89    2.31
   2   2   5   57.84    2.04
   2   2   5   56.15    2.26
   2   2   5   59.98    2.36
  -3  -2  -5    1.97    0.62
  -3  -2  -5    1.78    0.64
  -3  -2  -5    1.16    0.61
  -3  -2  -5    1.06    0.69
   3   2   5    2.73    0.58
   3   2   5    1.55    0.71
   3   2   5    1.38    0.61
   3   2   5    0.67    0.57
  -4  -2  -5    2.52    0.71
  -4  -2  -5    1.82    0.65
  -4  -2  -5    1.57    0.70
  -4  -2  -5    0.93    0.56
   4   2   5    1.53    0.57
   4   2   5    1.45    0.61
   4   2   5    1.57    0.47
   4   2   5    1.26    0.71
   4   2   5    2.04    0.66
  -5  -2  -5   63.48    2.93
  -5  -2  -5   62.23    2.63
  -5  -2  -5   67.88    2.70
   5   2   5   64.19    2.50
   5   2   5   67.09    2.64
   5   2   5   65.67    2.78
   5   2   5   62.85    2.87
   5   2   5   60.30    2.58
  -6  -2  -5    0.57    0.70
  -6  -2  -5   -0.33    0.85
  -6  -2  -5    0.58    0.49
  -6  -2  -5   -0.22    0.76
   6   2   5    0.40    0.58
   6   2   5    0.70    0.68
   6   2   5    1.55    0.65
   6   2   5    0.09    0.65
   6   2   5    0.80    0.79
  -7  -2  -5   31.87    1.70
  -7  -2  -5   31.73    2.35
  -7  -2  -5   31.30    1.96
   7   2   5   30.09    2.05
   7   2   5   31.30    1.90
   7   2   5   30.44    1.82
  -8  -2  -5   98.06    3.99
  -8  -2  -5  109.20    4.28
  -8  -2  -5  103.01    4.64
   8   2   5  109.15    4.41
   8   2   5  107.92    4.13
   8   2   5  102.73    4.18
  -9  -2  -5    1.95    1.37
  -9  -2  -5    2.10    1.00
   9   2   5    2.94    0.96
   9   2   5    1.96    1.00
   9   2   5    0.29    0.82
 -10  -2  -5   35.25    2.95
 -10  -2  -5   33.83    2.33
  10   2   5   34.79    2.50
  10   2   5   32.97    2.19
  10   2   5   33.46    2.20
 -11  -2  -5   70.23    4.14
  11   2   5   69.82    3.40
  11   2   5   64.65    3.31
 -12  -2  -5    9.83    2.09
 -12  -2  -5    8.80    1.53
  12   2   5    8.76    1.41
  12   2   5    9.56    1.61
  12   2   5    8.62    1.42
  11  -3  -5    0.84    1.11
  11  -3  -5   -0.01    1.11
 -11   3   5    0.21    1.03
  10  -3  -5    4.61    1.41
  10  -3  -5    2.31    1.11
 -10   3   5    3.53    1.17
   9  -3  -5    0.74    0.94
   9  -3  -5    1.75    1.03
  -9   3   5   -0.55    0.88
   8  -3  -5   -0.04    0.87
   8  -3  -5   -0.17    0.95
  -8   3   5   -0.19    0.83
  -8   3   5    0.26    0.88
   7  -3  -5   32.44    1.99
   7  -3  -5   31.20    2.19
  -7   3   5   29.93    2.23
  -7   3   5   31.91    1.92
   6  -3  -5   28.72    1.85
   6  -3  -5   28.93    2.29
  -6   3   5   25.55    1.60
  -6   3   5   29.65    1.66
  -6   3   5   31.02    1.81
   5  -3  -5   11.27    1.04
   5  -3  -5   11.84    1.14
   5  -3  -5   10.62    1.01
   5  -3  -5    8.22    1.13
  -5   3   5   11.70    1.05
  -5   3   5    9.07    0.90
  -5   3   5    9.78    0.90
  -5   3   5    9.11    1.05
   4  -3  -5  116.97    4.54
   4  -3  -5  119.35    4.38
   4  -3  -5  117.81    4.25
   4  -3  -5  124.39    4.33
  -4   3   5  121.23    4.29
  -4   3   5  116.24    4.35
  -4   3   5  116.57    4.22
  -4   3   5  115.80    4.11
   3  -3  -5   18.24    1.29
   3  -3  -5   15.77    1.12
   3  -3  -5   18.46    1.26
   3  -3  -5   16.17    1.43
  -3   3   5   17.52    1.25
  -3   3   5   15.39    1.13
  -3   3   5   14.74    1.25
   2  -3  -5   33.35    1.61
   2  -3  -5   32.49    1.56
   2  -3  -5   33.64    1.63
  -2   3   5   32.49    1.65
  -2   3   5   33.80    1.64
  -2   3   5   34.04    1.57
   1  -3  -5    0.42    0.56
   1  -3  -5    0.72    0.52
   1  -3  -5    1.12    0.57
  -1   3   5    0.47    0.37
  -1   3   5    0.95    0.61
  -1   3   5    0.36    0.51
  -1   3   5    0.55    0.53
   0  -3  -5   10.21    0.87
   0  -3  -5    9.28    0.80
   0   3   5   11.25    1.03
   0   3   5    9.32    0.83
   0   3   5   11.41    0.92
  -1  -3  -5  385.09   12.43
  -1  -3  -5  363.61   12.43
  -1  -3  -5  381.39   12.42
   1   3   5  377.70   12.40
   1   3   5  390.33   12.35
   1   3   5  395.69   12.44
  -2  -3  -5  273.96    8.78
  -2  -3  -5  267.78    8.90
  -2  -3  -5  260.43    8.70
  -2  -3  -5  264.29    8.76
   2   3   5  255.35    8.72
   2   3   5  268.68    8.74
   2   3   5  264.10    8.76
  -3  -3  -5    5.37    0.77
  -3  -3  -5    4.52    0.78
  -3  -3  -5    4.35    0.71
  -3  -3  -5    5.75    0.76
   3   3   5    4.62    0.74
   3   3   5    5.87    0.89
   3   3   5    4.05    0.67
   3   3   5    4.89    0.77
   3   3   5    6.42    0.60
  -5  -3  -5  276.20    9.29
  -5  -3  -5  263.43    9.12
  -5  -3  -5  280.29    9.11
   5   3   5  273.27    8.94
   5   3   5  263.21    9.22
   5   3   5  270.85    9.05
   5   3   5  269.62    9.06
   5   3   5  264.31    9.17
  -6  -3  -5    1.37    0.65
  -6  -3  -5    1.10    0.65
  -6  -3  -5    1.22    0.71
  -6  -3  -5    1.03    0.80
   6   3   5    1.85    0.73
   6   3   5    1.89    0.70
   6   3   5    1.55    0.82
   6   3   5    1.23    0.63
   6   3   5    1.29    0.63
  -7  -3  -5  412.33   14.24
  -7  -3  -5  441.34   14.55
   7   3   5  416.26   14.22
   7   3   5  434.57   14.49
   7   3   5  440.52   14.17
  -8  -3  -5    1.55    1.06
  -8  -3  -5    0.49    0.81
   8   3   5   -0.26    0.79
   8   3   5    0.44    0.95
   8   3   5   -0.73    0.78
  -9  -3  -5   18.30    1.94
  -9  -3  -5   17.03    1.58
   9   3   5   20.43    1.78
   9   3   5   23.26    1.77
   9   3   5   18.25    1.69
 -10  -3  -5    0.71    1.31
 -10  -3  -5   -0.43    0.90
  10   3   5    0.80    1.03
  10   3   5   -1.10    0.87
  10   3   5    0.04    0.87
 -11  -3  -5   66.97    3.92
 -11  -3  -5   63.69    3.36
  11   3   5   68.09    3.30
  11   3   5   63.20    3.51
  11   3   5   67.05    3.30
 -12  -3  -5   -0.57    1.04
 -12  -3  -5    0.90    1.71
  12   3   5   -1.17    0.91
  12   3   5    1.20    1.05
  12   3   5    0.10    0.98
  11  -4  -5    1.12    1.30
  11  -4  -5   -1.72    0.99
 -11   4   5    0.57    1.17
  10  -4  -5   49.05    3.30
  10  -4  -5   57.06    3.24
 -10   4   5   50.62    3.05
   9  -4  -5   11.92    1.58
   9  -4  -5   16.60    1.69
  -9   4   5   15.48    1.67
   8  -4  -5   23.62    1.88
   8  -4  -5   22.94    2.12
  -8   4   5   25.05    2.08
   7  -4  -5  182.80    6.68
   7  -4  -5  167.66    6.45
  -7   4   5  170.38    6.36
  -7   4   5  185.84    6.50
   6  -4  -5  137.45    5.04
   6  -4  -5  134.53    5.19
  -6   4   5  135.76    5.03
  -6   4   5  125.34    5.12
   5  -4  -5   74.37    3.01
   5  -4  -5   66.79    3.20
   5  -4  -5   73.53    3.12
  -5   4   5   71.10    2.99
  -5   4   5   67.36    2.87
  -5   4   5   69.31    2.82
  -5   4   5   69.03    3.07
   4  -4  -5   21.16    1.85
   4  -4  -5   21.17    1.36
   4  -4  -5   21.56    1.44
   4  -4  -5   20.73    1.52
  -4   4   5   21.59    1.56
  -4   4   5   21.20    1.27
  -4   4   5   20.86    1.47
   3  -4  -5  645.23   20.36
   3  -4  -5  642.72   20.41
   3  -4  -5  619.59   20.50
   3  -4  -5  611.35   20.30
  -3   4   5  640.43   20.34
  -3   4   5  619.78   20.30
  -3   4   5  615.79   20.37
   2  -4  -5  260.10    8.64
   2  -4  -5  267.33    8.62
   2  -4  -5  253.04    8.73
   2  -4  -5  251.86    8.55
  -2   4   5  260.08    8.63
  -2   4   5  258.61    8.59
  -2   4   5  249.15    8.54
   1  -4  -5  162.50    5.35
   1  -4  -5  149.65    5.30
   1  -4  -5  154.77    5.33
  -1   4   5  149.77    5.28
  -1   4   5  153.57    5.32
  -1   4   5  155.85    5.34
   0  -4  -5  226.32    7.70
   0  -4  -5  235.07    7.73
   0   4   5  238.08    7.73
   0   4   5  231.17    7.69
   0   4   5  230.33    7.61
   0   4   5  228.46    7.70
  -1  -4  -5   74.98    2.85
  -1  -4  -5   78.17    2.87
  -1  -4  -5   74.06    2.73
   1   4   5   78.20    2.89
   1   4   5   72.25    2.80
   1   4   5   75.84    2.78
  -2  -4  -5  223.11    7.50
  -2  -4  -5  224.03    7.55
  -2  -4  -5  226.75    7.60
  -2  -4  -5  219.75    7.54
   2   4   5  229.14    7.57
   2   4   5  227.49    7.53
   2   4   5  230.66    7.54
  -3  -4  -5   15.01    1.12
  -3  -4  -5   15.89    1.21
  -3  -4  -5   14.42    1.17
  -3  -4  -5   16.90    1.25
   3   4   5   14.91    1.19
   3   4   5   14.62    1.13
   3   4   5   16.33    1.31
  -4  -4  -5    3.20    0.76
  -4  -4  -5    1.63    0.55
  -4  -4  -5    1.85    0.65
  -4  -4  -5    2.07    0.65
   4   4   5    1.81    0.61
   4   4   5    2.97    0.59
   4   4   5    2.58    0.64
   4   4   5    4.17    0.85
   4   4   5    1.94    0.68
  -5  -4  -5   37.33    1.84
  -5  -4  -5   39.11    1.99
  -5  -4  -5   35.88    1.86
  -5  -4  -5   37.77    1.88
   5   4   5   38.34    2.03
   5   4   5   39.31    1.77
   5   4   5   38.52    1.90
   5   4   5   39.71    1.86
   5   4   5   37.56    1.79
  -6  -4  -5    5.72    0.90
  -6  -4  -5    3.61    0.81
  -6  -4  -5    5.48    0.85
  -6  -4  -5    4.23    0.88
   6   4   5    5.74    0.85
   6   4   5    3.48    0.71
   6   4   5    4.55    0.89
   6   4   5    5.16    0.87
   6   4   5    4.06    0.76
  -7  -4  -5    1.78    0.95
   7   4   5    2.10    0.82
   7   4   5    1.44    0.78
   7   4   5    2.28    1.08
  -8  -4  -5  162.68    6.01
   8   4   5  168.57    6.25
   8   4   5  164.83    6.00
   8   4   5  161.98    5.95
  -9  -4  -5    0.54    1.08
  -9  -4  -5    0.74    0.84
   9   4   5    0.53    0.86
   9   4   5   -0.68    0.98
   9   4   5   -0.73    0.81
 -10  -4  -5    1.59    0.94
 -10  -4  -5    1.63    1.29
  10   4   5    1.96    1.13
  10   4   5    1.14    0.96
  10   4   5    1.35    0.93
 -11  -4  -5  115.24    4.69
 -11  -4  -5  113.33    5.18
  11   4   5  109.63    4.65
  11   4   5  112.56    4.97
  11   4   5  110.56    4.71
 -12  -4  -5    2.27    1.48
  12   4   5    4.81    1.28
  12   4   5    1.65    1.13
  12   4   5    5.25    1.39
 -13  -4  -5    6.79    1.42
  10  -5  -5    1.69    1.17
  10  -5  -5    3.42    1.37
 -10   5   5    3.19    1.29
   9  -5  -5   85.31    4.05
   9  -5  -5   90.02    4.29
  -9   5   5   94.35    4.18
   8  -5  -5   14.73    1.59
   8  -5  -5   11.91    1.51
  -8   5   5   14.99    1.64
   7  -5  -5   28.55    2.22
   7  -5  -5   27.92    2.05
  -7   5   5   29.22    2.09
   6  -5  -5  175.56    6.55
   6  -5  -5  172.44    6.38
  -6   5   5  178.28    6.42
  -6   5   5  172.38    6.60
   5  -5  -5   12.50    1.34
   5  -5  -5   10.72    1.19
  -5   5   5    9.24    1.17
  -5   5   5   11.56    1.12
   4  -5  -5   12.16    1.21
   4  -5  -5   10.31    1.19
   4  -5  -5   11.25    1.04
   4  -5  -5   10.90    1.12
  -4   5   5   10.29    1.12
  -4   5   5   12.59    1.09
  -4   5   5    9.40    1.10
  -4   5   5   10.69    1.02
   3  -5  -5   23.49    1.44
   3  -5  -5   22.17    1.66
   3  -5  -5   22.56    1.35
   3  -5  -5   21.23    1.56
  -3   5   5   22.54    1.50
  -3   5   5   20.85    1.34
  -3   5   5   23.93    1.57
   2  -5  -5  158.24    5.72
   2  -5  -5  163.71    5.69
   2  -5  -5  163.70    5.60
   2  -5  -5  154.23    5.55
  -2   5   5  170.00    5.65
  -2   5   5  155.63    5.64
  -2   5   5  156.30    5.55
   1  -5  -5   49.36    2.04
   1  -5  -5   46.56    2.09
   1  -5  -5   47.64    2.17
  -1   5   5   46.72    2.10
  -1   5   5   47.34    2.14
  -1   5   5   48.15    2.04
   0  -5  -5   88.69    3.35
   0  -5  -5   94.36    3.41
   0   5   5   89.10    3.41
   0   5   5   88.41    3.35
   0   5   5   97.80    3.35
   0   5   5   91.60    3.43
  -1  -5  -5   13.62    1.19
  -1  -5  -5   13.05    1.07
   1   5   5   12.58    1.09
   1   5   5   13.85    1.06
   1   5   5   14.22    1.22
   1   5   5   14.39    1.09
  -2  -5  -5   20.43    1.26
  -2  -5  -5   21.67    1.29
  -2  -5  -5   19.59    1.22
   2   5   5   21.79    1.33
   2   5   5   20.39    1.34
   2   5   5   19.68    1.24
  -3  -5  -5   69.76    2.74
  -3  -5  -5   71.78    2.72
  -3  -5  -5   71.20    2.77
  -3  -5  -5   68.68    2.72
   3   5   5   72.79    2.81
   3   5   5   69.30    2.76
   3   5   5   68.30    2.71
  -4  -5  -5  302.26   10.11
  -4  -5  -5  309.29   10.07
  -4  -5  -5  311.45   10.09
  -4  -5  -5  292.47   10.05
   4   5   5  307.90   10.10
   4   5   5  310.34   10.16
   4   5   5  292.34   10.04
  -5  -5  -5  124.01    4.63
  -5  -5  -5  123.79    4.55
  -5  -5  -5  129.46    4.60
  -5  -5  -5  129.48    4.63
   5   5   5  128.20    4.66
   5   5   5  121.86    4.56
   5   5   5  133.82    4.74
   5   5   5  128.71    4.62
   5   5   5  132.26    4.58
  -6  -5  -5    4.72    0.84
  -6  -5  -5    5.37    0.78
  -6  -5  -5    5.60    0.84
  -6  -5  -5    4.07    0.77
   6   5   5    5.22    0.78
   6   5   5    3.35    0.88
   6   5   5    5.65    0.81
   6   5   5    6.84    0.87
  -7  -5  -5  258.51    8.73
  -7  -5  -5  256.90    8.85
  -7  -5  -5  245.14    8.67
   7   5   5  265.81    8.74
   7   5   5  254.27    8.78
   7   5   5  250.55    8.78
   7   5   5  254.45    8.92
  -8  -5  -5  342.71   11.57
  -8  -5  -5  341.23   11.38
   8   5   5  340.88   11.62
   8   5   5  332.44   11.37
   8   5   5  324.85   11.46
   8   5   5  339.24   11.41
  -9  -5  -5   -0.20    1.00
  -9  -5  -5    0.61    0.83
   9   5   5   -0.18    0.88
   9   5   5    1.01    1.13
   9   5   5   -0.70    0.81
 -10  -5  -5   28.77    2.51
 -10  -5  -5   28.55    2.03
  10   5   5   23.92    2.32
  10   5   5   28.83    2.10
  10   5   5   26.34    1.98
 -11  -5  -5   27.87    2.12
 -11  -5  -5   26.84    2.56
  11   5   5   26.14    2.12
  11   5   5   26.79    2.20
  11   5   5   25.10    2.41
 -12  -5  -5   10.37    1.44
 -12  -5  -5   10.97    1.80
  12   5   5    4.60    1.36
  12   5   5    6.79    1.43
  12   5   5    8.53    1.38
 -13  -5  -5    8.22    1.43
 -13  -5  -5    9.50    1.97
  13   5   5    9.98    1.52
  13   5   5    5.34    1.42
  13   5   5    6.20    1.49
   9  -6  -5    8.55    1.53
   9  -6  -5    6.37    1.35
  -9   6   5    9.02    1.54
   8  -6  -5    0.61    1.10
   8  -6  -5    0.85    1.03
  -8   6   5   -0.03    1.06
   7  -6  -5    6.00    1.32
   7  -6  -5    4.61    1.12
  -7   6   5    4.44    1.20
   6  -6  -5   48.46    2.58
   6  -6  -5   49.44    2.80
  -6   6   5   45.93    2.58
   5  -6  -5   19.75    1.67
   5  -6  -5   19.31    1.72
  -5   6   5   21.90    1.85
   4  -6  -5   12.43    1.34
   4  -6  -5   15.22    1.32
   4  -6  -5   12.31    1.31
  -4   6   5   13.91    1.31
  -4   6   5   16.03    1.41
   3  -6  -5   12.58    1.16
   3  -6  -5   11.24    1.33
   3  -6  -5   12.95    1.18
   3  -6  -5   13.78    1.47
  -3   6   5   12.24    1.23
  -3   6   5   10.80    1.21
  -3   6   5   12.33    1.15
   2  -6  -5  217.51    7.41
   2  -6  -5  223.35    7.44
   2  -6  -5  204.58    7.50
  -2   6   5  227.14    7.49
  -2   6   5  216.82    7.53
  -2   6   5  210.41    7.39
   1  -6  -5   81.20    3.08
   1  -6  -5   81.02    3.18
   1  -6  -5   84.46    3.12
  -1   6   5   83.98    3.20
  -1   6   5   79.37    3.18
  -1   6   5   70.47    3.43
   0  -6  -5  387.99   12.80
   0  -6  -5  405.33   12.84
   0  -6  -5  374.15   12.77
   0   6   5  380.80   12.86
   0   6   5  385.76   12.80
   0   6   5  408.56   12.87
  -1  -6  -5  468.10   15.40
  -1  -6  -5  477.55   15.44
   1   6   5  494.09   15.48
   1   6   5  459.38   15.41
   1   6   5  481.90   15.46
   1   6   5  462.78   15.47
  -2  -6  -5   95.94    3.50
  -2  -6  -5   98.46    3.56
   2   6   5   98.50    3.58
   2   6   5   92.54    3.52
   2   6   5   96.33    3.58
  -3  -6  -5  306.34   10.57
  -3  -6  -5  327.42   10.55
  -3  -6  -5  319.93   10.43
  -3  -6  -5  316.39   10.52
   3   6   5  320.66   10.62
   3   6   5  313.31   10.53
   3   6   5  328.49   10.59
  -4  -6  -5  355.86   11.86
  -4  -6  -5  350.61   11.76
  -4  -6  -5  357.53   11.78
  -4  -6  -5  357.40   11.69
   4   6   5  341.59   11.76
   4   6   5  365.60   11.90
   4   6   5  376.99   11.85
  -5  -6  -5   73.38    2.97
  -5  -6  -5   74.30    2.93
  -5  -6  -5   77.08    2.91
  -5  -6  -5   72.73    3.20
   5   6   5   80.24    3.16
   5   6   5   73.03    3.15
   5   6   5   78.03    3.01
  -6  -6  -5   13.04    1.22
  -6  -6  -5   14.56    1.25
  -6  -6  -5   13.34    1.23
   6   6   5   10.88    1.09
   6   6   5   13.16    1.06
   6   6   5   11.19    1.16
   6   6   5   12.70    1.12
   6   6   5   15.58    1.26
  -7  -6  -5   24.69    1.59
  -7  -6  -5   25.24    1.65
  -7  -6  -5   24.80    1.67
   7   6   5   23.53    1.51
   7   6   5   28.97    1.76
   7   6   5   24.90    1.91
  -8  -6  -5   26.76    1.78
  -8  -6  -5   26.07    1.94
   8   6   5   25.39    1.88
   8   6   5   27.09    1.84
   8   6   5   29.06    2.19
   8   6   5   27.63    1.89
  -9  -6  -5    8.20    1.13
  -9  -6  -5    9.21    1.33
   9   6   5   10.71    1.50
   9   6   5    7.42    1.25
   9   6   5    5.90    1.11
   9   6   5    8.20    1.06
 -10  -6  -5    1.56    1.11
 -10  -6  -5    1.86    0.91
  10   6   5    1.67    1.03
  10   6   5    1.04    0.92
  10   6   5    2.77    1.32
 -11  -6  -5    9.81    1.60
 -11  -6  -5    9.92    1.31
  11   6   5   10.21    1.43
  11   6   5    7.72    1.53
  11   6   5    9.30    1.33
 -12  -6  -5    2.76    1.09
 -12  -6  -5    4.09    1.42
  12   6   5    3.53    1.40
  12   6   5    1.27    1.19
  12   6   5    3.62    1.14
 -13  -6  -5   15.16    2.00
 -13  -6  -5   14.70    2.39
  13   6   5   12.94    1.66
  13   6   5    9.79    1.68
  13   6   5   11.19    1.68
   9  -7  -5   43.39    3.10
   9  -7  -5   39.65    2.73
  -9   7   5   39.46    2.91
   8  -7  -5    0.82    1.22
   8  -7  -5    2.30    1.82
  -8   7   5    1.03    1.22
   7  -7  -5    3.67    1.09
   7  -7  -5    2.96    1.28
  -7   7   5    2.50    1.19
   6  -7  -5  108.53    4.72
   6  -7  -5  108.36    4.44
  -6   7   5  105.62    4.56
   5  -7  -5    4.20    1.03
   5  -7  -5    5.20    1.29
  -5   7   5    7.79    1.22
   4  -7  -5  109.58    4.42
   4  -7  -5  105.66    4.20
  -4   7   5   99.24    4.21
   3  -7  -5   48.10    2.31
   3  -7  -5   39.55    2.37
  -3   7   5   48.23    2.38
   2  -7  -5   23.16    1.55
   2  -7  -5   22.02    1.65
   2  -7  -5   22.60    1.46
  -2   7   5   21.71    1.61
   1  -7  -5   -0.10    0.61
   1  -7  -5    0.23    0.63
  -1   7   5    0.03    0.68
  -1   7   5   -0.42    0.60
  -1   7   5    0.12    0.55
   0  -7  -5   25.61    1.45
   0  -7  -5   28.14    1.54
   0  -7  -5   25.35    1.53
   0   7   5   26.62    1.60
   0   7   5   23.43    1.46
   0   7   5   27.37    1.62
  -1  -7  -5   19.59    1.21
  -1  -7  -5   19.77    1.32
  -1  -7  -5   19.07    1.24
   1   7   5   19.68    1.35
   1   7   5   19.86    1.36
   1   7   5   20.85    1.61
  -2  -7  -5   31.15    1.60
  -2  -7  -5   34.93    1.69
   2   7   5   33.49    1.73
   2   7   5   34.71    1.68
   2   7   5   36.27    1.81
  -3  -7  -5    1.91    0.64
  -3  -7  -5    3.15    0.62
  -3  -7  -5    1.53    0.44
   3   7   5    1.97    0.68
   3   7   5    3.04    0.64
   3   7   5    3.19    0.69
  -4  -7  -5   10.36    0.91
  -4  -7  -5   10.11    0.80
  -4  -7  -5   11.89    1.23
  -4  -7  -5    9.97    0.93
   4   7   5   10.82    1.01
   4   7   5   12.05    1.15
  -5  -7  -5   31.03    1.61
  -5  -7  -5   29.34    1.66
  -5  -7  -5   29.87    1.54
  -5  -7  -5   28.41    1.38
   5   7   5   27.91    1.57
   5   7   5   28.37    1.69
   5   7   5   31.14    1.81
  -6  -7  -5    3.14    0.65
  -6  -7  -5    3.62    0.75
  -6  -7  -5    3.32    0.71
  -6  -7  -5    2.93    0.73
   6   7   5    3.24    0.72
   6   7   5    2.03    0.89
   6   7   5    3.10    0.79
  -7  -7  -5   20.21    1.46
  -7  -7  -5   19.94    1.50
  -7  -7  -5   20.58    1.41
   7   7   5   22.16    2.09
   7   7   5   23.46    1.71
   7   7   5   20.64    1.29
   7   7   5   20.90    1.63
  -8  -7  -5   49.31    2.35
  -8  -7  -5   46.81    2.27
  -8  -7  -5   50.71    2.40
   8   7   5   50.81    2.55
   8   7   5   48.91    2.73
   8   7   5   42.11    2.16
  -9  -7  -5  112.94    4.37
  -9  -7  -5  115.33    4.47
   9   7   5  115.15    4.79
   9   7   5  115.03    4.50
   9   7   5  101.98    4.78
   9   7   5  116.32    4.59
 -10  -7  -5    5.58    1.04
 -10  -7  -5    3.95    1.14
  10   7   5    3.89    1.11
  10   7   5    3.94    1.04
  10   7   5    4.68    1.35
  10   7   5    5.54    1.12
 -11  -7  -5   28.63    2.04
 -11  -7  -5   29.18    2.35
  11   7   5   31.25    2.33
  11   7   5   34.01    2.68
  11   7   5   26.41    2.11
 -12  -7  -5   -0.55    1.15
 -12  -7  -5    0.33    0.93
  12   7   5    0.23    1.26
  12   7   5   -0.53    1.11
  12   7   5    0.82    0.96
 -13  -7  -5    1.98    1.06
 -13  -7  -5    1.57    1.33
  13   7   5    3.66    1.52
  13   7   5    1.98    1.16
  13   7   5    1.73    1.29
   8  -8  -5   19.43    1.94
   8  -8  -5   16.51    1.91
  -8   8   5   19.75    2.07
   7  -8  -5    8.61    1.44
   7  -8  -5    7.84    1.90
  -7   8   5    6.23    1.71
   6  -8  -5   21.81    1.99
   6  -8  -5   20.68    2.00
  -6   8   5   23.90    2.13
   5  -8  -5   18.35    1.65
  -5   8   5   16.28    1.68
   4  -8  -5    9.27    1.22
  -4   8   5   10.34    1.35
   3  -8  -5    0.94    0.81
  -3   8   5    2.47    0.97
   2  -8  -5   12.95    1.33
   2  -8  -5   13.68    1.25
   2  -8  -5   14.26    1.33
  -2   8   5   14.24    1.35
   1  -8  -5    5.29    0.89
   1  -8  -5    4.71    0.90
   1  -8  -5    5.54    0.83
   0  -8  -5   40.04    1.96
   0  -8  -5   41.76    2.04
   0   8   5   41.90    2.15
  -1  -8  -5   76.51    3.00
  -1  -8  -5   85.20    3.17
  -1  -8  -5   75.63    3.06
   1   8   5   83.56    3.25
   1   8   5   77.79    3.14
   1   8   5   83.87    3.33
  -2  -8  -5   20.04    1.75
  -2  -8  -5   26.82    1.53
  -2  -8  -5   25.55    1.42
   2   8   5   27.20    1.58
   2   8   5   28.28    1.70
   2   8   5   26.21    1.48
  -3  -8  -5   36.75    1.47
  -3  -8  -5   36.15    1.79
  -3  -8  -5   33.62    1.69
  -3  -8  -5   37.46    1.47
   3   8   5   37.90    2.00
   3   8   5   35.74    1.87
   3   8   5   35.19    1.76
  -4  -8  -5   86.51    3.36
  -4  -8  -5   89.26    3.05
  -4  -8  -5   90.34    3.39
   4   8   5   93.69    3.67
   4   8   5   89.15    3.43
   4   8   5   90.89    3.50
  -5  -8  -5  228.06    7.89
  -5  -8  -5  235.54    7.62
  -5  -8  -5  236.80    7.93
   5   8   5  245.91    8.22
   5   8   5  225.78    7.96
   5   8   5  233.51    8.02
  -6  -8  -5   83.79    3.16
  -6  -8  -5   76.30    3.11
  -6  -8  -5   80.36    2.90
   6   8   5   80.32    3.28
  -7  -8  -5   12.77    1.17
  -7  -8  -5   13.39    1.14
   7   8   5   15.14    1.51
   7   8   5   14.45    1.41
   7   8   5   15.72    1.48
  -8  -8  -5    2.10    0.74
  -8  -8  -5    2.29    1.04
  -8  -8  -5    0.95    0.73
   8   8   5    2.54    1.14
   8   8   5    0.63    0.83
   8   8   5    1.07    0.94
   8   8   5    1.88    0.59
  -9  -8  -5   13.70    1.28
  -9  -8  -5   13.22    1.24
   9   8   5   11.91    1.14
   9   8   5   12.66    1.40
   9   8   5   11.29    1.47
 -10  -8  -5  102.49    3.98
 -10  -8  -5   97.27    4.04
  10   8   5  106.09    4.57
  10   8   5   92.51    4.09
  10   8   5   95.16    3.89
  10   8   5  104.36    4.32
 -11  -8  -5    0.78    0.86
  11   8   5    0.56    0.90
  11   8   5    1.48    1.07
  11   8   5   -1.41    1.10
 -12  -8  -5    3.90    1.27
 -12  -8  -5    3.23    1.05
  12   8   5    1.68    1.00
  12   8   5    3.02    1.43
  12   8   5    2.78    1.23
 -13  -8  -5   12.46    1.65
 -13  -8  -5    9.37    1.33
  13   8   5    8.81    1.72
  13   8   5   13.16    2.47
  13   8   5    8.49    1.43
   7  -9  -5    3.71    1.16
  -7   9   5    0.70    1.21
   6  -9  -5    8.56    1.33
  -6   9   5    8.09    1.56
   5  -9  -5    3.97    1.08
  -5   9   5    2.42    1.15
   4  -9  -5   13.21    1.37
  -4   9   5    7.73    1.37
   3  -9  -5  131.45    5.03
  -3   9   5  133.62    5.27
   2  -9  -5   12.37    1.25
   2  -9  -5   12.65    1.29
  -2   9   5   12.37    1.37
   1  -9  -5   36.97    2.00
   1  -9  -5   35.83    1.85
   1  -9  -5   35.32    1.97
  -1   9   5   35.33    2.13
   0  -9  -5   54.44    2.41
   0  -9  -5   57.28    2.45
   0  -9  -5   58.82    2.56
   0   9   5   52.16    2.62
  -1  -9  -5   74.31    2.92
  -1  -9  -5   67.05    2.74
  -1  -9  -5   69.24    2.82
   1   9   5   73.28    3.03
  -2  -9  -5   61.75    2.64
  -2  -9  -5   70.34    2.74
   2   9   5   65.77    2.87
  -3  -9  -5    0.12    0.62
  -3  -9  -5    1.12    0.60
   3   9   5    0.44    0.73
   3   9   5    0.67    0.74
  -4  -9  -5    0.72    0.59
  -4  -9  -5    1.74    0.67
   4   9   5    1.06    0.73
   4   9   5    0.66    0.78
   4   9   5    2.02    1.40
  -5  -9  -5   32.96    1.70
  -5  -9  -5   38.32    1.82
   5   9   5   32.46    1.95
   5   9   5   35.31    2.15
  -6  -9  -5   43.46    2.01
  -6  -9  -5   45.76    2.09
   6   9   5   45.98    2.27
   6   9   5   42.66    2.46
  -7  -9  -5    6.86    0.71
  -7  -9  -5    7.51    0.95
  -7  -9  -5    8.33    0.91
   7   9   5    7.59    1.27
   7   9   5    5.87    1.16
  -8  -9  -5   10.18    1.09
  -8  -9  -5    9.84    1.01
  -8  -9  -5   10.87    1.07
   8   9   5    8.59    1.32
   8   9   5   11.67    1.32
   8   9   5    9.97    1.24
  -9  -9  -5    5.23    0.93
  -9  -9  -5    5.95    0.90
  -9  -9  -5    5.60    0.85
   9   9   5    2.49    1.08
   9   9   5    6.52    1.10
   9   9   5    3.56    1.23
 -10  -9  -5   32.21    1.89
 -10  -9  -5   33.56    1.93
  10   9   5   29.15    1.64
  10   9   5   29.81    2.10
  10   9   5   35.85    2.44
  10   9   5   30.41    2.52
 -11  -9  -5   24.06    1.81
 -11  -9  -5   24.92    1.77
  11   9   5   23.15    2.17
  11   9   5   23.81    1.53
  11   9   5   25.80    2.30
  11   9   5   20.24    1.82
 -12  -9  -5    2.55    1.09
 -12  -9  -5    3.49    1.00
  12   9   5    0.77    1.32
  12   9   5    1.66    0.97
  12   9   5    2.52    1.26
 -13  -9  -5   11.56    1.55
 -13  -9  -5    9.62    1.29
  13   9   5    7.87    1.66
  13   9   5    8.52    1.68
  13   9   5    9.10    1.48
   5 -10  -5    2.59    1.05
  -5  10   5    3.69    1.34
   4 -10  -5    3.12    1.01
  -4  10   5    5.13    1.31
   3 -10  -5    9.35    1.21
  -3  10   5    8.46    1.36
   2 -10  -5    2.28    0.90
  -2  10   5    1.83    0.98
   1 -10  -5   13.72    1.33
   1 -10  -5   12.92    1.30
  -1  10   5   14.88    1.54
   0 -10  -5    0.11    0.74
   0 -10  -5    0.78    0.64
   0 -10  -5    1.81    0.67
   0  10   5    0.80    0.86
  -1 -10  -5   24.56    1.38
  -1 -10  -5   23.68    1.58
   1  10   5   22.74    1.78
  -2 -10  -5    9.62    0.98
  -2 -10  -5   10.30    1.02
   2  10   5    9.93    1.24
   2  10   5   13.99    1.51
  -3 -10  -5    1.84    0.72
  -3 -10  -5    2.43    0.65
   3  10   5    1.56    0.93
   3  10   5    1.47    1.08
  -4 -10  -5    5.40    0.74
  -4 -10  -5    4.24    0.80
   4  10   5    4.87    0.97
   4  10   5    4.66    1.08
  -5 -10  -5   -0.31    0.62
  -5 -10  -5    0.09    0.57
   5  10   5    0.67    0.90
   5  10   5    0.67    0.92
  -6 -10  -5   68.19    2.80
  -6 -10  -5   74.15    2.88
   6  10   5   72.48    3.42
   6  10   5   74.02    4.03
  -7 -10  -5   53.37    2.30
  -7 -10  -5   53.48    2.34
   7  10   5   53.46    2.60
   7  10   5   54.98    2.90
  -8 -10  -5    2.00    0.67
  -8 -10  -5    2.14    0.72
   8  10   5    3.32    0.96
   8  10   5    2.32    1.02
   8  10   5    0.48    0.98
   9  10   5   12.70    1.39
   9  10   5   14.67    1.61
   9  10   5   13.94    1.70
 -10 -10  -5   51.02    2.33
 -10 -10  -5   47.42    2.23
  10  10   5   48.68    2.92
  10  10   5   45.11    2.59
  10  10   5   52.39    3.10
 -11 -10  -5   16.46    1.49
  11  10   5   15.65    1.78
  11  10   5   14.35    1.81
  11  10   5   15.17    1.12
  11  10   5   15.23    1.55
 -12 -10  -5    0.08    0.79
  12  10   5    0.56    0.99
  12  10   5    0.06    0.52
  12  10   5    0.04    1.11
 -13 -10  -5   26.52    1.87
  13  10   5   25.62    2.45
  13  10   5   24.93    2.45
  13  10   5   25.47    2.20
   4 -11  -5   32.72    2.20
  -4  11   5   38.24    2.79
   3 -11  -5    0.77    0.88
  -3  11   5    4.19    1.23
   2 -11  -5    9.70    1.22
  -2  11   5    8.25    1.37
   1 -11  -5    2.95    0.79
   1 -11  -5    2.03    0.83
  -1  11   5    1.43    1.00
   0 -11  -5   45.94    2.19
   0 -11  -5   44.13    2.13
   0 -11  -5   46.70    2.24
   0  11   5   48.55    2.60
  -1 -11  -5   39.90    2.83
  -1 -11  -5   42.46    1.91
   1  11   5   41.28    2.39
  -2 -11  -5    0.50    0.57
  -2 -11  -5   -0.09    0.66
   2  11   5    0.62    0.99
   2  11   5    0.49    0.88
  -3 -11  -5   41.88    1.94
  -3 -11  -5   42.96    2.02
   3  11   5   46.18    2.38
   3  11   5   45.16    2.66
  -4 -11  -5   -0.18    0.54
  -4 -11  -5    0.83    0.63
   4  11   5   -0.67    0.90
   4  11   5    0.71    0.85
  -5 -11  -5   11.64    0.99
  -5 -11  -5   10.05    0.89
   5  11   5   10.04    1.25
   5  11   5    9.43    1.30
  -6 -11  -5    0.34    0.54
  -6 -11  -5   -0.81    0.55
   6  11   5    0.39    0.94
   6  11   5    1.66    0.95
  -7 -11  -5    0.13    0.54
  -7 -11  -5    0.45    0.63
   7  11   5   -0.46    0.85
   7  11   5   -0.08    0.98
  -8 -11  -5    0.34    0.61
  -8 -11  -5   -0.43    0.52
   8  11   5    0.58    0.90
   8  11   5    0.43    1.04
  -9 -11  -5    0.59    0.64
  -9 -11  -5   -0.07    0.55
   9  11   5    0.38    1.04
   9  11   5   -0.01    1.04
   9  11   5   -0.06    0.86
 -10 -11  -5    7.17    1.42
 -10 -11  -5    7.51    0.84
  10  11   5    7.51    1.25
  10  11   5    4.28    1.33
  10  11   5    4.40    1.30
 -11 -11  -5    2.40    0.78
  11  11   5    1.21    1.15
  11  11   5    1.19    1.33
 -12 -11  -5   15.62    1.27
 -12 -11  -5   15.68    1.41
  12  11   5   12.06    1.88
  12  11   5   16.55    1.69
  12  11   5   16.37    1.93
 -13 -11  -5   32.38    1.90
  13  11   5   34.35    3.10
  13  11   5   35.12    2.44
  13  11   5   36.95    2.86
   2 -12  -5    4.31    0.98
  -2  12   5    7.17    1.67
   1 -12  -5    6.19    0.98
  -1  12   5    9.62    1.46
   0 -12  -5   -0.48    0.54
   0 -12  -5    0.25    0.70
   0  12   5    0.16    0.97
  -1 -12  -5    0.02    0.50
  -1 -12  -5    0.91    0.73
   1  12   5    0.60    0.95
  -2 -12  -5    0.55    0.56
  -2 -12  -5    1.88    0.70
   2  12   5    2.34    1.12
   2  12   5    1.37    0.97
  -3 -12  -5    0.99    0.52
  -3 -12  -5   -0.63    0.57
   3  12   5   -0.23    0.96
   3  12   5    0.31    0.89
  -4 -12  -5    6.29    0.79
  -4 -12  -5    7.08    0.79
   4  12   5    8.24    1.45
   4  12   5    6.38    1.14
  -5 -12  -5    0.87    0.56
  -5 -12  -5    1.32    0.57
   5  12   5    0.05    0.86
   5  12   5    1.22    1.04
  -6 -12  -5    9.47    0.82
  -6 -12  -5    9.27    0.80
   6  12   5    7.41    1.30
   6  12   5    9.14    1.28
  -7 -12  -5    0.42    0.51
  -7 -12  -5    0.56    0.45
   7  12   5   -0.58    0.84
   7  12   5    0.06    1.06
  -8 -12  -5    1.58    0.54
  -8 -12  -5    0.80    0.45
   8  12   5   -0.67    0.84
   8  12   5    1.13    1.14
  -9 -12  -5   17.41    1.12
  -9 -12  -5   17.31    1.05
   9  12   5   18.95    1.64
   9  12   5   22.84    2.11
   9  12   5   20.72    2.10
 -10 -12  -5    0.06    0.52
 -10 -12  -5    0.63    0.46
  10  12   5   -0.05    0.85
  10  12   5    0.51    1.16
  10  12   5   -0.80    1.04
 -11 -12  -5    0.18    0.48
 -11 -12  -5    0.03    0.54
  11  12   5    0.26    0.96
  11  12   5    0.61    1.14
  11  12   5   -0.81    1.18
 -12 -12  -5    5.32    0.91
  12  12   5    9.18    1.63
  12  12   5    4.43    1.16
  12  12   5    6.49    1.56
   1 -13  -5    3.00    0.76
  -1  13   5    2.51    1.22
   0 -13  -5    1.97    0.82
   0 -13  -5    0.13    0.62
   0  13   5    0.85    1.06
  -1 -13  -5   13.90    1.05
  -1 -13  -5   16.16    1.17
  -1 -13  -5   16.05    1.42
   1  13   5   17.15    2.17
   1  13   5   19.11    1.78
  -2 -13  -5   13.77    0.92
  -2 -13  -5   11.77    1.03
   2  13   5   11.28    1.63
   2  13   5   11.33    1.47
  -3 -13  -5    0.27    0.40
  -3 -13  -5   -0.05    0.47
   3  13   5   -0.39    1.02
   3  13   5   -1.05    0.85
  -4 -13  -5    3.15    0.53
   4  13   5    3.38    1.03
   4  13   5    2.53    1.22
   5  13   5    7.18    1.21
   5  13   5    6.26    1.40
   6  13   5   25.31    2.33
   6  13   5   28.79    2.06
   7  13   5    1.40    0.98
   7  13   5    0.20    1.01
   8  13   5    5.71    1.15
   8  13   5    3.81    1.30
   9  13   5    7.72    1.25
  10  13   5    5.12    1.39
  10  13   5    5.35    1.16
  10  13   5    3.31    1.39
  11  13   5    2.10    1.06
  11  13   5    1.24    1.26
  11  13   5    1.38    1.27
   2  14   5   13.22    1.61
   2  14   5    9.02    1.69
   3  14   5   -0.04    0.94
   3  14   5    0.57    1.16
   4  14   5   -0.06    1.10
   4  14   5    0.37    0.93
   5  14   5    0.88    1.19
   5  14   5    1.89    1.01
   6  14   5   -1.09    0.95
   6  14   5    2.59    1.04
   7  14   5    7.69    1.59
   7  14   5    8.22    1.31
   8  14   5    1.66    1.07
   8  14   5    2.54    1.29
   9  14   5    1.20    0.98
   9  14   5    1.67    1.23
  10  14   5    2.11    1.29
   7   9  -6    9.16    1.23
   7   9  -6   10.34    1.28
   7   9  -6    9.14    1.24
   6   9  -6    8.99    1.17
   6   9  -6    9.91    1.26
   6   9  -6    9.41    1.22
   5   9  -6    1.96    0.79
   5   9  -6    2.01    0.89
   5   9  -6    3.39    0.95
   4   9  -6   28.41    1.42
   4   9  -6   36.34    2.35
   4   9  -6   39.47    2.32
   4   9  -6   37.56    1.97
  10   8  -6   15.84    1.60
  10   8  -6   14.89    0.98
  10   8  -6   19.17    1.79
  10   8  -6   17.13    1.50
   9   8  -6    0.48    0.76
   9   8  -6   -0.52    0.66
   9   8  -6   -0.03    0.35
   9   8  -6   -0.30    0.77
   8   8  -6   37.80    2.05
   8   8  -6   34.08    2.15
   8   8  -6   35.25    2.15
   7   8  -6   -0.33    0.66
   7   8  -6   -0.18    0.68
   7   8  -6   -0.55    0.70
   6   8  -6    0.22    0.66
   6   8  -6    0.11    0.74
   6   8  -6    0.13    0.66
   5   8  -6   19.75    1.53
   5   8  -6   22.33    1.81
   5   8  -6   20.13    1.64
   4   8  -6    1.82    0.43
   4   8  -6    1.98    0.85
   4   8  -6    3.12    0.44
   4   8  -6    3.05    0.78
   4   8  -6    4.64    1.05
   3   8  -6    9.60    1.43
   3   8  -6    8.65    0.77
   3   8  -6    8.31    0.83
   2   8  -6    1.28    0.60
   2   8  -6    1.79    1.02
   1   8  -6   22.37    2.25
   1   8  -6   23.90    1.55
  11   7  -6   -1.14    0.50
  11   7  -6   -1.13    0.78
  11   7  -6   -1.58    0.89
  10   7  -6    0.53    0.75
  10   7  -6    0.03    0.94
  10   7  -6   -0.02    0.46
  10   7  -6   -0.27    0.39
   9   7  -6    5.04    0.54
   9   7  -6    6.40    0.97
   9   7  -6    5.77    1.15
   9   7  -6    6.65    0.62
   8   7  -6    2.38    0.36
   8   7  -6    1.74    0.75
   8   7  -6    3.59    0.92
   8   7  -6    1.48    0.35
   8   7  -6    2.03    0.84
   7   7  -6   17.74    1.49
   7   7  -6   15.16    1.53
   7   7  -6   18.14    1.43
   6   7  -6    5.50    0.89
   6   7  -6    3.83    0.86
   6   7  -6    5.53    1.04
   5   7  -6    5.04    0.88
   5   7  -6    6.47    1.15
   5   7  -6    4.81    0.90
   4   7  -6   15.03    1.54
   4   7  -6   15.28    1.46
   4   7  -6   14.66    1.27
   3   7  -6    0.03    0.41
   3   7  -6   -0.46    0.41
   3   7  -6    0.41    0.86
   3   7  -6   -0.32    0.54
   3   7  -6   -0.19    0.36
   2   7  -6    5.49    0.69
   2   7  -6    6.15    0.67
   2   7  -6    4.30    1.15
   2   7  -6    5.41    0.70
   1   7  -6    1.81    0.57
   1   7  -6    3.59    1.14
   1   7  -6    2.99    0.68
   0   7  -6    1.77    0.69
   0   7  -6    2.08    0.59
   0   7  -6    1.67    1.15
  -1   7  -6    0.82    1.18
  -1   7  -6    0.68    0.75
  -2   7  -6   25.76    3.12
  -2   7  -6   26.42    1.84
  12   6  -6   -0.16    0.85
  12   6  -6    0.07    0.69
  11   6  -6    0.00    1.03
  11   6  -6    0.72    0.82
  11   6  -6    0.01    0.59
  10   6  -6    2.76    0.85
  10   6  -6    4.30    1.15
  10   6  -6    2.97    0.66
   9   6  -6   12.24    1.16
   9   6  -6   11.98    0.93
   9   6  -6   10.35    1.35
   8   6  -6    0.90    0.86
   8   6  -6    1.26    0.40
   8   6  -6    1.73    0.44
   8   6  -6    2.61    0.77
   7   6  -6   68.85    2.46
   7   6  -6   78.22    3.35
   7   6  -6   70.55    2.94
   7   6  -6   72.10    3.15
   6   6  -6   15.95    1.59
   6   6  -6   19.21    1.40
   6   6  -6   16.30    1.43
   5   6  -6   26.39    1.62
   5   6  -6   27.07    1.61
   5   6  -6   24.39    1.91
   4   6  -6   54.06    2.83
   4   6  -6   55.70    2.53
   4   6  -6   53.70    2.38
   3   6  -6    4.60    0.66
   3   6  -6    4.23    1.10
   3   6  -6    5.46    0.77
   3   6  -6    5.64    0.54
   2   6  -6   24.94    1.40
   2   6  -6   22.34    1.20
   2   6  -6   22.55    1.19
   2   6  -6   21.80    1.27
   2   6  -6   24.96    2.01
   1   6  -6   18.42    1.14
   1   6  -6   17.86    1.18
   1   6  -6   19.57    1.96
   1   6  -6   17.07    1.12
   0   6  -6   28.21    2.34
   0   6  -6   26.59    1.44
   0   6  -6   27.36    1.56
  -1   6  -6    0.50    1.06
  -1   6  -6    1.22    0.57
  -1   6  -6    1.89    1.04
  -2   6  -6   12.19    1.24
  -2   6  -6   13.76    1.30
  -2   6  -6   15.77    1.94
  -3   6  -6   39.31    3.00
  -3   6  -6   34.77    2.17
  12   5  -6   11.98    1.28
  12   5  -6   12.93    1.76
  12   5  -6   13.23    1.29
  11   5  -6   24.87    1.78
  11   5  -6   25.62    2.31
  10   5  -6   14.21    1.64
  10   5  -6   15.99    1.31
  10   5  -6   13.61    1.19
   9   5  -6  121.15    4.27
   9   5  -6  113.00    4.08
   9   5  -6  121.13    4.69
   9   5  -6  103.05    4.02
   8   5  -6   17.75    1.67
   8   5  -6   17.89    1.02
   8   5  -6   18.71    1.07
   8   5  -6   17.83    1.35
   7   5  -6    8.44    0.91
   7   5  -6    8.48    0.67
   7   5  -6    8.48    0.72
   6   5  -6   75.92    2.99
   6   5  -6   75.39    3.13
   5   5  -6    8.31    1.33
   5   5  -6    6.70    0.85
   5   5  -6    7.31    0.89
   4   5  -6   27.86    1.54
   4   5  -6   26.83    1.57
   3   5  -6    7.95    1.18
   3   5  -6    9.16    0.87
   3   5  -6    7.56    0.61
   3   5  -6    6.54    0.60
   2   5  -6   11.36    1.43
   2   5  -6   11.36    0.90
   2   5  -6   10.06    0.79
   2   5  -6    9.24    0.78
   2   5  -6    8.77    0.84
   1   5  -6    0.65    0.50
   1   5  -6    0.19    0.44
   1   5  -6    0.13    0.46
   1   5  -6    0.51    0.87
   0   5  -6   12.68    1.05
   0   5  -6   14.14    1.53
   0   5  -6   12.80    1.00
   0   5  -6   11.70    1.08
  -1   5  -6   13.81    1.15
[truncated: 3,531,602 more chars]
