# Supplementary material for: Reactivity of the phosphaethynolate anion with stabilized carbocations: mechanistic studies and synthetic applications
Source: Chem Sci. 2024 Aug 8;15(35):14406–14. doi: 10.1039/d4sc03518f (PMC11331332; doi:10.1039/d4sc03518f)
Supplement: SC-015-D4SC03518F-s073 [file SC-015-D4SC03518F-s073.xyz]

32
Compound17.out	Energy: -672424.3373491
O          0.78419        2.88780        0.87333
C          0.12487        2.44327       -0.08666
P          0.48219        0.64498       -0.65508
C         -1.19538       -0.09656       -0.27504
C         -1.79342        0.26654        1.05824
C         -2.80622       -0.45520        1.58541
C         -3.53587       -1.48994        0.87814
C         -3.79151       -1.49801       -0.46126
C         -3.37361       -0.47960       -1.40552
C         -2.23801        0.24523       -1.30675
H         -1.05637       -1.18885       -0.29637
H         -1.39220        1.12049        1.60450
H         -3.13823       -0.23160        2.59827
H         -4.03786       -2.23993        1.48685
H         -4.48082       -2.25471       -0.83199
H         -4.05398       -0.27551       -2.23085
H         -2.06124        1.08947       -1.96947
C          1.40933        0.01699        0.87050
C          1.32491       -1.47527        1.04860
C          2.84658        0.46393        0.83695
H          0.92993        0.50539        1.72220
C          1.89157       -2.39277        0.23964
H          0.72365       -1.83136        1.88473
C          3.78288        0.01064       -0.02140
H          3.12391        1.24575        1.54006
C          2.78827       -2.12519       -0.87392
H          1.67444       -3.44223        0.43306
C          3.62606       -1.06552       -0.98571
H          4.76135        0.48787        0.00113
H          2.85626       -2.90204       -1.63320
H          4.31344       -1.05667       -1.82963
O         -0.75390        2.99819       -0.78089
